# Supplementary material for: Development of the “Highly Sensitive Dog” questionnaire to evaluate the personality dimension “Sensory Processing Sensitivity” in dogs
Source: PLoS One. 2017 May 16;12(5):e0177616. doi: 10.1371/journal.pone.0177616 (PMC5433715; doi:10.1371/journal.pone.0177616)
Supplement: S1 Dataset — (XLS) [file pone.0177616.s004.xls]

## Sheet: Original data pilot study
						1	2	3	4	5	6	7	8	9	10	11	12	13	14	15	16	17	18	19	20	21	22	23	24	25	26	27	28	29	30	31	32	33	34	35	36	37	38	39	40	41	42	43	44
id	age_years	sex	breed	HSP_owner	HSD	HSCI_anhänglich	HSCI_aufdringlich	HSCI_beobachtend	HSCI_Ruhe	HSCI_Nähe	HSCI_Sicherheit	HSCI_draufgängerisch	HSCI_emotional	HSCI_extrovertiert	HSCI_introvertiert	HSCI_fordernd	HSCI_frech	HSCI_geduldig	HSCI_hyperig	HSCI_impulsiv	HSCI_stop and wait	HSCI_interessiert	HSCI_liebesbedürftig	HSCI_misstrauisch	HSCI_RxStreit	HSCI_reaktiv	HSCI_schreckhaft	HSCI_sensibel	HSCI_verschmust	HSCI_Antennen	HSCI_Wahrnehmung	HSCI_fKommunikation	HSCI_aufsaugen	HSCI_übernimmt_Emotionen	HSCI_Rx_Bestrafung	HSCI_Veränderung_Stimme	HSCI_Vertrauen	HSCI_Hitze	HSCI_Kälte	HSCI_Veränderungen	HSCI_Herunterfahren	HSCI_guteKonzentration	HSCI_langeKonzentration	HSCI_Entspannen	HSCI_leichtgestresst	HSCI_Spiel	HSCI_sanfteKomm	HSCI_Auto	HSCI_Menschenmenge
1	3.3	mk	Australian Shepherd	103	1	7	7	7	2	3	7	7	7			6	7	1	7	7	1	7	6	6	7	7	5	7	6	7	7	2	7	5	1	1	4	2	1	1	7	1	1	3	7	2	4	4	7
2	7.6	mk	Duck Tolling Retriever	69	1	5	1	4	6	1	6	1	7	1	6	2	1	5	2	1	6	4	2	6	3	4	5	6	2	4	3	5	2	6	6	5	4	2	2	4	2	3	2	3	5	2	4	5	3
3	10.3	mk	Australian Shepherd	132	1	7	1	7	7	5	7	3	6			4	3	5	1	6	3	6	7	7	7	6	6	7	6	6	7	7	7	7	7	7	4	7	1	4	3	6	5	4	3	4	4	7	2
4	4.9	mnk	Australian Shepherd	121	1	4	2	7	5	3	6	1	6	2	6	7	1	4	6	6	6	6	2	6		6	6	6	3	6	6	6	7	7		6	4	1	1	4	5	6	6	2	2	2	6	5	7
5	5.3	wnk	Flatcoated Retriever	104	1	6	5	6	2	3	7	2	6	6	2	5	6	2	2	3	4	7	2	2		6	5	6	5	6	6	7	6	3	7	7	2	6	1	7	5	5	5	3	6	6	5	2	2
6	5	mk	Mix	181	1	7	5	7	7	7	7	1	7	2	5	4	4	1	7	7	1	7	7	7		7	7	7	7	7	7	7	7	6	7	7	6	7	1		4	1	1	1	7	7	7	4	7
7	9	mk	Labrador	123	1	2	1	6	6	5	7	4	7	2	6	4	4	2	6	3	4	4	3	2	7	7	6	7	2	7	7	7	6	7	7	7	2	5	2	2	7	2	2	3	7	2	6	6	6
8	0.7	mnk	Mix	177	1	7	6	7	5	7	5	5	7	5	5	5	3	5	7	7	5	7	7	5	7	7	7	7	7	7	7	7	7	7	7	7	5			3	7	5	5	6	7	6	6	6	7
9	8	wk	Mix		1	7	1	6	7	2	6	1	6	1	6	1	1	6	2	2	6	6	4	5	6	6	5	7	2	4	6	7	5	5	7	7	7	7	1	3	2	6	5	3	5	2	7	1	4
10	7.6	mk	Mix	139	1	6	4	7	6	6	7	6	7	5	2	5	5	4	7	7	6	6	6	4	7	7	7	7	6	6	7	7	7	7	7	7	7	6	6	6	5	7	5	6	6	7	6	7	7
11	5.8	mnk	Scottish Terrier	120	1	5	1	7	6	7	7	3	7	6	2	6	2	5	7	7	1	7	7	6		7	6	7	7	5	7	7	6	7	7	7	6	3	3	2	5	7	7	5	6	3	7	7	2
12	6.6	wk	Mix		1	4	2	5	4		7	4	7	4	4	5	1	4	1	1	6	7	6	6	7	2	3	7	4	6	6	6	5	7	7	7	5	6	7	4	2	7	7	6	2	5	3	5	5
13	0.5	mnk	DSH	129	1	6	1	7	7	7	7	1	7		1	1	1	6	7	4	1	6	7	7		7	7	7	7	7	7	6	6	7	7	7	7	7	1		7	1	1	1	1	1	4	4
14	2.2	mk	Australian Shepherd	136	1	6	5	7	5	6	7	2	6	2	6	5	5	1	7	7	6	6	6	7	7	7	7	7	6	7	7	6	7	6	5	7	2	1	7	6	7	2	2	2	7	5		7	7
15	1.6	wk	Duck Tolling Retriever	136	1	6	4	6	4	5	5	7	7	6	1	5	5	1	7	7	1	7	7	3	6	7	7	7	7	7	7	7	7	6	7	6	2	4	4	1	5	4	2	3	3	7	5	3	6
16	5.2	mk	Lagoto	115	1	5	3	7	7	3	7	4	7	6	2	7	6	2	7	6	3	7	4	4		7	7	6	5	7	7	5	7			5	7	1	1	4	6	2	2	3	6	6	6	1	7
17	4.3	wk	Irish Terrier		0	6	6	4	4	6	6	4	5	7	2	4	5	2	7	6	1	7	7	1	6	6	4	4	4	4	3	5	6	4	4	4	1	1	1	1	4	6	2	6	2	7	5	7	1
18	6	wk	Mix	132	0	4	4	3	2	7	7	2	3	4	1	5	4	5	3	2	5	6	7	5	3	3	2	4	7	2	3	5	1	3	7	6	3	5	3	1	2	3	1	6	2	2	5	6	5
19	5	mk	Mix	181	0	6	1	7	7	7	7	1	7		1	1	1	6	7	4	1	6	7	7		7	7	7	7	7	7	6	6	7	7	7	7	7	1		7	1	1	1	1	1	4	4
20	10.8	mk	Scottish Terrier	120	0	7	1	2	7	7	3	5	6	5	2	2	1	6	5	6	4	5	7	1		5	1	5	7	2	2	5	2	6	4	3	1	7	3	2	1	7	7	7	1	1	7	7	1
21	2.3	mnk	Border Collie	85	0	3	1	3	6	2	3	3	3	1	6	3	3	6	1	1	5	7	4	5	6	2	1	5	6	6	6	7	4	7	3	6	4	7	1	1	1	4	4	7	1	1	7	4	3
22	12.8	mnk	Mix	119	0	5	3	3	3	2		3	6			3	3	3	6	6	3	6	4	5	6	4	4	5	2	2	4	4	2	2		1	6	6	6	1	1	7	6	7	3	2	5	4	6
23	5.8	mnk	Sheltie	128	0	4	1	5	4	2	6	4	7		1	5	1	4	3	5	2	6	7	1		4	6	7	4	4	4		2	7	3	3	4		1	2	3	5	4	3	2	2	7
24	8.8	mnk	Eurasier	106	0	6	1	5	4	5	6	4	5	4	4	3	1	6	1	1	7	5	6	2	1	3	4	6	6	5	6	7	4	5	5	3	3	7	1	2	1	2	2	6	2	1	6	6	7
25	1.4	wk	Flatcoated Retriever	94	0	6	1	7	5	5	5	5	7	4	4	2	5	2	7	6	5	7	7	1		6	2	7	7	7	6	7	7	4		6	1	2	2	1	6	4	3	7	1	7	7	7	1
26	11	mnk	Mix	119	0	5	5	2	1	5	5	6	4	7	1	3	6	7	3	6	1	7	7	1	1	2	1	3	7	2	2	3	2	1	5	2	1	2	1	2	2	3	2	6	1	3	5	7	6
[truncated: 69 more columns]

## Sheet: Original dataset survey
Response ID	In which country do you currently live -	What is your age -	What is your gender -	Do you belong to any of the following professional/academic categories - [Dog trainer]	Do you belong to any of the following professional/academic categories - [Dog trainer specialised in behaviour]	Do you belong to any of the following professional/academic categories - [Veterinarian]	Do you belong to any of the following professional/academic categories - [Behaviour veterinarian]	Do you belong to any of the following professional/academic categories - [University student]	Do you belong to any of the following professional/academic categories - [University employee]	Do you belong to any of the following professional/academic categories - [none of the above]	How did you hear about this study -	How did you hear about this study - [Other]	How old is your dog at this point in time - [years]	How old is your dog at this point in time - [months]	How old was your dog when you got him/her - [years]	How old was your dog when you got him/her - [months]	What breed is your dog -	What is your dog's gender -	What is your dog's current weight -	What is your dog's current weight - - comment	How do you let your dog know when s/he does something right - [I give him/her food treats]	How do you let your dog know when s/he does something right - [I pet or cuddle him/her]	How do you let your dog know when s/he does something right - [I use a clicker or a marker word]	How do you let your dog know when s/he does something right - [I praise him/her with my voice]	How do you let your dog know when s/he does something right - [I play with him/her or give him/her a toy]	How do you let your dog know when s/he does something right - [I work with a prey dummy]	How do you let your dog know when s/he does something right - [I give him/her friendly attention]	How do you let your dog know when s/he does something right - [I reward my dog with other things s/he enjoys (e.g. taking him for a walk, letting her play, letting her sniff, allowing him to dig. etc.)]	How do you let your dog know when s/he does something right - [other]	How do you let your dog know when s/he does something right - [none of above]	How do you let your dog know when s/he does something wrong - [I withhold a reward (treats, petting, etc.)]	How do you let your dog know when s/he does something wrong - [I use my voice, e.g. shout or use a sharp tone of voice]	How do you let your dog know when s/he does something wrong - [I turn him/her onto his/her back]	How do you let your dog know when s/he does something wrong - [I give my dog a time-out, e.g. by locking him/her out for a while (e.g. putting him in another room / in his/her crate)]	How do you let your dog know when s/he does something wrong - [I press my dog to the ground]	How do you let your dog know when s/he does something wrong - [I do obedience work]	How do you let your dog know when s/he does something wrong - [I use a spray collar]	How do you let your dog know when s/he does something wrong - [I ignore him/her]	How do you let your dog know when s/he does something wrong - [I use a shock collar]	How do you let your dog know when s/he does something wrong - [I make him/her submit]	How do you let your dog know when s/he does something wrong - [I tug on the lead]	How do you let your dog know when s/he does something wrong - [I put my hand over his/her muzzle]	How do you let your dog know when s/he does something wrong - [I use a choke collar]	How do you let your dog know when s/he does something wrong - [I use a noise like disks / a bottle or can filled with stones or similar / keys to stop the behaviour]	How do you let your dog know when s/he does something wrong - [I might kick or hit my dog]	How do you let your dog know when s/he does something wrong - [I spray my dog with water]	How do you let your dog know when s/he does something wrong - [I tap my dog on the nose]	How do you let your dog know when s/he does something wrong - [Other]	How do you let your dog know when s/he does something wrong - [none of above]
3	Switzerland	18 - 30 years	Female	No	No	No	No	Yes	No	No	Other	Bekannte	8	5	0	2.5	Golden Retriever	female, sterilised/neutered	kg	23	No	Yes	No	Yes	No	No	No	No	No	No	No	No	No	No	No	No	No	Yes	No	No	No	No	No	No	No	No	No	Yes	No
4	Switzerland	18 - 30 years	Female	No	No	No	No	Yes	No	No	Other	Facebook	3	0	0	3	Beagle	female, sterilised/neutered	kg	11.5	Yes	Yes	Yes	Yes	Yes	Yes	Yes	Yes	No	No	No	No	No	No	No	No	No	Yes	No	Yes	No	No	No	No	No	No	No	No	No
6	Germany	30 - 65 years	Female	No	No	No	No	No	No	Yes	Other	Facebook	2	5	0	5	Mischling	female, sterilised/neutered	kg	6,7	Yes	Yes	No	Yes	No	No	No	No	No	No	Yes	Yes	No	No	No	No	No	Yes	No	No	No	No	No	No	No	No	Yes	No	No
8	Switzerland	30 - 65 years	Female	No	No	No	No	No	No	Yes	Other	facebook	3	0	0	3	Australian Cattle Dog	female, sterilised/neutered	kg	19	Yes	No	No	Yes	No	No	Yes	Yes	No	No	No	Yes	No	Yes	No	No	No	No	No	No	Yes	No	No	No	No	No	No	No	No
9	Switzerland	18 - 30 years	Female	No	No	No	No	No	No	Yes	Other	Facebook	4	4	0	3	Siberian Husky	male, sterilised/neutered	kg	23	Yes	Yes	No	Yes	No	No	No	No	No	No	Yes	Yes	No	No	No	No	No	No	No	No	Yes	No	No	Yes	No	Yes	No	No	No
10	Switzerland	18 - 30 years	Female	No	No	Yes	No	No	No	No	Other	Fachschaft Vetsuisse Bern Facebookseite	0	15	0	2	Beauceron	male, intact	kg	35	Yes	No	No	Yes	Yes	Yes	No	No	No	No	Yes	Yes	No	No	No	No	No	No	No	No	No	No	No	No	No	No	No	No	No
12	Switzerland	18 - 30 years	Female	No	No	No	No	Yes	No	No	Other	facebook	7	11	0	3	Bobtail	male, intact	kg	52	Yes	Yes	No	Yes	Yes	No	Yes	No	No	No	No	Yes	Yes	No	No	No	No	Yes	No	Yes	No	No	No	No	No	No	Yes	No	No
13	Switzerland	18 - 30 years	Female	No	No	No	No	Yes	No	No	Other	facebook: Fachschaft Vetmed Bern	4	2	0	2.5	Border Collie	male, intact	kg	17.5	Yes	Yes	Yes	Yes	Yes	No	Yes	Yes	No	No	Yes	Yes	No	Yes	No	No	No	No	No	No	No	No	No	No	No	No	No	No	No
15	Switzerland	18 - 30 years	Female	No	No	No	No	Yes	No	No	Email		11	5	0	3	Beagle	male, intact	kg	18	Yes	Yes	No	Yes	No	No	No	No	No	No	No	Yes	Yes	No	No	No	No	Yes	No	No	No	No	No	No	No	No	No	No	No
17	Germany	30 - 65 years	Female	No	No	No	No	No	No	Yes	Other		3	11	0	2	Spanischer Wasserhund	male, intact	kg	21	Yes	No	No	Yes	No	No	No	No	No	No	No	No	No	Yes	No	No	No	Yes	No	No	No	No	No	No	No	No	No	No	No
18	Switzerland	18 - 30 years	Female	Yes	No	No	No	Yes	No	No	Other	Facebook	8	7	0	3	Airedale Terrier	male, sterilised/neutered	kg	26	Yes	No	No	No	Yes	No	No	Yes	No	No	Yes	Yes	No	No	No	No	No	Yes	No	No	No	No	No	Yes	No	No	No	No	No
20	Switzerland	18 - 30 years	Female	No	No	No	No	Yes	No	No	Other	Facebook	11	0	0	3	Deutsches Kurzhaar	male, sterilised/neutered	kg	36	Yes	Yes	No	Yes	No	No	Yes	No	No	No	No	Yes	No	No	No	No	No	Yes	No	No	No	No	No	No	No	No	No	No	No
21	Switzerland	18 - 30 years	Female	No	No	No	No	Yes	No	No	Other	Facebook	10	5	0	4	Mischling	female, sterilised/neutered	kg	29.6	Yes	No	No	Yes	Yes	No	Yes	No	No	No	Yes	No	No	No	No	No	No	No	No	No	No	No	No	No	No	No	No	No	No
24	Switzerland	18 - 30 years	Female	No	No	Yes	No	Yes	No	No	Other	Facebook	11	5	0	3	Zwergpudel	male, sterilised/neutered	kg	6.2	Yes	Yes	Yes	Yes	No	No	Yes	No	No	No	No	Yes	No	No	No	No	No	No	No	Yes	No	No	No	Yes	No	No	No	No	No
25	Switzerland	18 - 30 years	Female	No	No	No	No	Yes	No	No	Other	Facebook	2	8	0	2	Berner Sennenhund	male, sterilised/neutered	kg	42,8	Yes	Yes	No	Yes	Yes	No	Yes	Yes	No	No	No	Yes	Yes	Yes	No	No	No	Yes	No	Yes	Yes	Yes	No	No	No	Yes	No	No	No
27	Switzerland	18 - 30 years	Female	No	No	Yes	No	Yes	No	No	Other	Facebook	1	6	0	3	Zwergpudel	male, sterilised/neutered	kg	3,6	Yes	No	Yes	Yes	No	No	No	No	No	No	No	Yes	No	No	No	No	No	Yes	No	No	No	No	No	No	No	No	No	No	No
28	Switzerland	18 - 30 years	Female	No	No	No	No	Yes	No	No	Other	Facebook	3	4	0	3	Leonberger	male, intact	kg	54	Yes	Yes	No	Yes	Yes	No	Yes	No	No	No	Yes	Yes	No	Yes	No	No	No	Yes	No	No	No	No	No	No	No	No	No	No	No
29	Other Country	18 - 30 years	Female	No	No	No	No	Yes	No	No	Other	Facebook	2	6	0	6	Mischling	male, sterilised/neutered	kg	13	Yes	Yes	No	Yes	No	No	No	No	No	No	Yes	Yes	No	No	No	No	No	No	No	No	No	No	No	No	No	No	No	No	No
30	Switzerland	18 - 30 years	Female	No	No	No	No	Yes	No	No	Other	Facebook	4	6	0	3	Flat Coated Retriever	male, sterilised/neutered	kg	27	Yes	Yes	No	Yes	Yes	No	Yes	No	No	No	No	Yes	Yes	No	No	No	No	No	No	No	No	No	No	No	No	No	Yes	No	No
31	Switzerland	18 - 30 years	Female	Yes	No	No	No	Yes	No	No	Email		8	7	0	2	Labrador Retriever	male, sterilised/neutered	kg	29	Yes	Yes	No	Yes	Yes	No	No	No	No	No	Yes	No	No	No	No	No	No	No	No	No	No	No	No	No	No	No	No	No	No
33	Switzerland	18 - 30 years	Female	No	Yes	No	No	Yes	No	No	Other	Facebook	9	3	0	4	Mischling	female, sterilised/neutered	kg	20	Yes	Yes	Yes	Yes	No	No	No	Yes	No	No	Yes	Yes	No	No	No	No	No	No	No	No	No	No	No	No	No	No	No	No	No
35	Austria	18 - 30 years	Female	No	No	Yes	No	No	No	No	Other	facebook	6	2	0	2	labrador	male, sterilised/neutered	kg	32	Yes	Yes	Yes	Yes	Yes	No	No	No	No	No	Yes	Yes	No	Yes	No	No	No	Yes	No	No	No	No	No	No	No	No	No	No	No
37	Switzerland	18 - 30 years	Female	No	No	Yes	No	No	No	No	Other	facebook	4	1	0	3	Labrador Retriever	male, sterilised/neutered	kg	30	Yes	No	No	Yes	Yes	No	Yes	Yes	No	No	Yes	Yes	No	No	No	No	No	Yes	No	No	No	No	No	No	No	No	No	No	No
39	Switzerland	18 - 30 years	Female	No	No	No	No	Yes	No	No	Other	Facebook	4	6	0	2	Labrador Retriever	male, sterilised/neutered	kg	29	Yes	Yes	No	Yes	Yes	No	No	No	No	No	No	Yes	Yes	Yes	No	No	No	Yes	No	No	No	Yes	No	No	No	No	No	No	No
40	Switzerland	30 - 65 years	Female	No	No	No	No	No	No	Yes	Other	Facebook	5	0	0	2	Mischling	female, sterilised/neutered	kg	20	Yes	Yes	No	Yes	No	No	No	No	No	No	Yes	No	No	No	No	No	No	No	No	No	No	No	No	No	No	No	No	No	No
42	Switzerland	30 - 65 years	Male	No	No	No	No	No	No	Yes	Flyer		1	3	0	2.5	Kleiner Münsterländer	male, intact	kg	20.6	Yes	No	No	Yes	No	No	Yes	No	No	No	Yes	Yes	No	No	No	No	No	No	No	No	No	No	No	No	No	No	No	No	No
43	Switzerland	18 - 30 years	Female	Yes	No	No	No	Yes	No	No	Email		8	0	0	2	Border Collie	male, sterilised/neutered	kg	26	Yes	Yes	No	Yes	Yes	No	No	No	No	No	Yes	No	No	No	No	No	No	No	No	No	No	No	No	No	No	No	No	No	No
46	Switzerland	18 - 30 years	Female	No	No	No	No	No	No	Yes	Other	Facebook	4	9	0	9	Shetland Sheepdog	male, intact	kg	6.1	Yes	Yes	Yes	Yes	Yes	No	Yes	Yes	No	No	Yes	No	No	Yes	No	No	No	Yes	No	No	No	No	No	No	No	Yes	No	No	No
47	Switzerland	18 - 30 years	Male	No	No	Yes	No	No	No	No	Other	FB	0	5	0	3	Mischling	female, intact	kg	13	No	Yes	No	Yes	No	No	No	No	No	No	No	Yes	Yes	No	No	No	No	No	No	No	No	No	No	No	No	No	Yes	No	No
52	Switzerland	18 - 30 years	Female	No	No	No	No	Yes	No	No	Other	Facebook	11	1	0	2	Appenzeller-Mischling	female, sterilised/neutered	kg	14.9	Yes	No	No	Yes	Yes	No	Yes	No	No	No	Yes	Yes	No	Yes	No	No	No	Yes	No	No	No	No	No	No	No	No	Yes	Yes	No
54	Switzerland	18 - 30 years	Female	No	No	No	No	No	No	Yes	Other	Facebook	3	7	0	2	Rhodesian Ridgeback	male, sterilised/neutered	kg	33	Yes	Yes	No	Yes	Yes	No	Yes	No	No	No	Yes	Yes	No	No	No	No	No	Yes	No	No	Yes	Yes	No	No	No	Yes	Yes	No	No
56	Germany	30 - 65 years	Female	No	No	No	No	No	No	Yes	Other	Facebook	11	2	4	0	Terrier-Mischling	male, sterilised/neutered	kg	9	No	No	No	Yes	No	No	Yes	No	No	No	No	No	No	No	No	No	No	No	No	No	No	No	No	No	No	No	No	Yes	No
57	Switzerland	18 - 30 years	Female	No	No	Yes	No	No	No	No	Other	facebook	7	11	0	3	spanischer wasserhund	female, sterilised/neutered	kg	15.2	Yes	No	No	Yes	Yes	No	No	No	No	No	Yes	No	No	Yes	No	No	No	No	No	No	No	No	No	No	No	No	No	No	No
60	Switzerland	18 - 30 years	Female	No	No	No	No	Yes	No	No	Other	Facebook	0	5	0	3.5	Malteser	female, intact	kg	1.5	No	Yes	No	Yes	No	No	No	No	No	No	No	Yes	Yes	No	No	No	No	No	No	No	No	No	No	No	No	No	No	No	No
61	Switzerland	18 - 30 years	Female	No	No	No	No	Yes	No	No	Other	von einer Studentin der Vetsuisse	1	9	0	4	Mischling	male, sterilised/neutered	kg	16	Yes	Yes	No	Yes	Yes	No	No	No	No	No	No	Yes	No	Yes	No	No	No	Yes	No	No	Yes	No	No	No	No	No	No	No	No
63	Germany	30 - 65 years	Female	No	No	No	No	No	No	Yes	Other		3	43	3	38	Podenco Andaluz	male, sterilised/neutered	kg	11,4	Yes	Yes	No	Yes	No	No	No	No	No	No	No	No	No	No	No	No	No	No	No	No	No	No	No	No	No	No	No	Yes	No
64	Switzerland	18 - 30 years	Female	No	No	No	No	Yes	No	No	Other		4	3	0	2	Magyar Vizsla	female, sterilised/neutered	kg	22	Yes	Yes	No	Yes	Yes	Yes	No	No	No	No	No	Yes	Yes	No	No	No	No	No	No	Yes	No	No	No	No	No	No	No	No	No
65	Switzerland	18 - 30 years	Female	No	No	No	No	Yes	No	No	Other	Facebook	4	5	0	3	Curly Coated Retriever	male, intact	kg	40	Yes	Yes	No	Yes	No	Yes	No	No	No	No	No	Yes	No	No	No	No	No	Yes	No	No	Yes	No	No	No	No	No	No	No	No
68	Switzerland	18 - 30 years	Female	No	No	No	No	No	No	Yes	Other	fb	1	6	0	1	mischling	female, sterilised/neutered	kg	14	Yes	Yes	No	No	No	No	No	No	No	No	Yes	Yes	Yes	No	No	No	No	No	No	No	No	No	No	No	No	No	No	No	No
70	Switzerland	18 - 30 years	Female	No	No	No	No	No	No	Yes	Other	Facebook	8	2	3	7	Alano (Dogo Canario)	male, intact	kg	53	No	Yes	No	Yes	Yes	No	No	No	No	No	No	Yes	No	No	No	No	No	No	No	No	Yes	No	No	No	No	No	No	No	No
71	Switzerland	30 - 65 years	Male	No	No	No	No	No	No	Yes	Other	Veterinärstudentin Uni BE	8	9	0	2	Flat Coated Retreiver	male, intact	kg	32	Yes	Yes	Yes	Yes	Yes	Yes	Yes	Yes	No	No	Yes	Yes	No	No	No	Yes	No	No	No	No	No	No	No	No	No	No	No	No	No
73	Switzerland	18 - 30 years	Female	No	No	Yes	No	Yes	No	No	Other	Facebook	4	0	0	4	Mischling	female, sterilised/neutered	kg	5,5	Yes	No	No	Yes	Yes	No	No	No	No	No	No	No	No	No	No	No	No	No	No	No	No	No	No	No	No	No	No	No	Yes
76	Switzerland	18 - 30 years	Female	No	No	No	No	Yes	No	No	Other	Facebook	6	1	0	3	Labradoodle	female, sterilised/neutered	kg	25	Yes	Yes	No	Yes	Yes	No	Yes	Yes	No	No	Yes	Yes	No	No	No	No	No	Yes	No	No	Yes	No	No	No	No	No	No	No	No
77	Switzerland	18 - 30 years	Female	No	No	No	No	Yes	No	No	Other	Facebook	1	6	0	3	Mischling (Border Collie X Australian Shepherd	male, intact	kg	23	Yes	Yes	No	Yes	Yes	No	Yes	Yes	No	No	Yes	No	No	No	No	No	No	Yes	No	No	Yes	No	No	No	No	No	No	No	No
78	Switzerland	18 - 30 years	Female	No	No	No	No	Yes	No	No	Email		4	9	0	3	Mischling	male, sterilised/neutered	kg	15.5	Yes	No	Yes	Yes	Yes	No	No	No	No	No	Yes	Yes	No	No	No	No	No	Yes	No	No	No	No	No	No	No	Yes	No	No	No
79	Switzerland	18 - 30 years	Female	No	No	No	No	Yes	No	No	Other	facebook	2	11	0	5	Australian Kelpie	female, intact	kg	16	Yes	Yes	Yes	Yes	Yes	Yes	Yes	Yes	No	No	Yes	Yes	No	Yes	No	No	No	Yes	No	No	Yes	No	No	No	No	No	No	No	No
81	Switzerland	18 - 30 years	Female	No	No	No	No	Yes	No	No	Other	FB	0	11	0	3	Belgischer Schäferhund	male, intact	kg	21kg	Yes	Yes	No	Yes	Yes	No	No	No	No	No	No	No	No	No	No	No	No	Yes	No	No	No	No	No	No	No	No	No	No	No
82	Switzerland	18 - 30 years	Female	No	No	No	No	Yes	No	No	Other	Facebook	10	1	0	3	Mischling	male, sterilised/neutered	kg	35kg	No	Yes	No	Yes	Yes	No	No	Yes	No	No	Yes	No	No	No	No	No	No	Yes	No	No	No	No	No	No	No	No	No	No	No
84	Switzerland	18 - 30 years	Female	No	No	No	No	Yes	No	No	Other	facebook	7	8	0	8	Border Collie	female, sterilised/neutered	kg	15	Yes	Yes	No	Yes	No	No	Yes	No	No	No	Yes	Yes	No	No	No	No	No	No	No	No	Yes	No	No	No	No	No	No	No	No
85	Switzerland	18 - 30 years	Female	No	No	No	No	Yes	No	No	Other	Facebook	15	2	0	4	Mischling	male, sterilised/neutered	kg	23	Yes	Yes	No	Yes	No	No	No	No	No	No	No	Yes	No	No	No	No	No	No	No	No	No	No	No	No	No	Yes	No	No	No
86	Austria	18 - 30 years	Female	No	No	Yes	No	Yes	No	No	Other	Facebook	2	2	0	2	Terrier-Mischling	female, sterilised/neutered	kg	11,3	No	No	No	Yes	No	No	No	No	No	No	No	Yes	No	Yes	No	No	No	No	No	No	No	No	No	No	No	No	No	No	No
87	Switzerland	18 - 30 years	Female	No	No	Yes	No	No	Yes	No	Other	Facebook	0	10	0	3	Italienischer Laufhund	male, intact	kg	16	Yes	No	Yes	Yes	No	No	No	No	No	No	No	Yes	No	No	No	No	No	Yes	No	No	No	No	No	No	No	No	No	No	No
88	Switzerland	18 - 30 years	Female	No	No	No	No	Yes	No	No	Other	facebook	9	2	0	3	Mischung	female, sterilised/neutered	kg	5	No	Yes	No	Yes	No	No	No	No	No	No	No	Yes	No	No	No	No	No	No	No	No	No	No	No	No	No	No	No	No	No
89	Switzerland	18 - 30 years	Female	Yes	No	No	No	No	No	No	Other	Facebook	5	7	1	6	Deutscher Schäferhund	male, sterilised/neutered	kg	35	Yes	Yes	No	Yes	Yes	No	No	No	No	No	Yes	Yes	No	No	No	No	No	No	No	No	No	No	No	Yes	No	No	No	No	No
91	Switzerland	18 - 30 years	Female	No	No	No	No	Yes	No	No	Other	facebook	11	2	0	2.5	golden retriever	female, intact	kg	30	Yes	Yes	No	Yes	No	No	Yes	No	No	No	No	Yes	No	No	No	No	No	No	No	No	Yes	No	No	No	No	Yes	No	No	No
92	Switzerland	18 - 30 years	Female	No	No	No	No	Yes	No	No	Other	facebook	2	6	0	6	Mischling	female, sterilised/neutered	kg	6	Yes	Yes	Yes	Yes	Yes	No	Yes	No	No	No	Yes	Yes	Yes	No	No	No	No	Yes	No	Yes	No	No	No	No	No	No	No	No	No
94	Switzerland	18 - 30 years	Female	No	No	Yes	No	No	No	No	Other	Facebook	4	4	0	3	Border Collie	female, sterilised/neutered	kg	17	No	Yes	Yes	Yes	Yes	No	No	No	No	No	Yes	Yes	No	No	No	No	No	Yes	No	No	No	No	No	No	No	No	No	No	No
95	Switzerland	30 - 65 years	Female	No	No	No	No	No	No	Yes	Other	Facebook	3	11	0	3	Mischling	female, sterilised/neutered	kg	32	No	Yes	No	Yes	No	No	No	No	No	No	No	Yes	No	No	No	No	No	No	No	No	No	No	No	No	No	No	No	No	No
98	Switzerland	18 - 30 years	Female	No	No	No	No	Yes	No	No	Other	Facebook	3	6	0	3	Labrador Retriever	female, sterilised/neutered	kg	30	Yes	Yes	No	Yes	No	No	No	No	No	No	Yes	Yes	No	No	No	No	No	No	No	No	No	No	No	No	No	No	No	No	No
99	Switzerland	30 - 65 years	Female	Yes	Yes	No	No	No	No	No	Other	Facebook	6	7	0	3	Australian Shepherd	male, sterilised/neutered	kg	20,5	Yes	Yes	Yes	Yes	Yes	No	Yes	Yes	Yes	No	Yes	No	No	Yes	No	No	No	Yes	No	No	No	No	No	No	No	No	No	Yes	No
102	Switzerland	18 - 30 years	Female	No	No	No	No	No	No	Yes	Other	facebook	10	2	3	0	Brittany	male, sterilised/neutered	kg	8	Yes	Yes	No	Yes	No	No	Yes	No	No	No	No	Yes	No	No	No	No	No	No	No	No	No	No	No	No	No	No	No	No	No
103	Switzerland	18 - 30 years	Female	No	No	No	No	Yes	No	No	Other	facebook	12	2	0	3	golden retriever	female, sterilised/neutered	kg	21	No	Yes	No	Yes	No	No	Yes	No	No	No	No	Yes	No	No	No	No	No	No	No	No	No	No	No	No	No	No	Yes	No	No
104	Switzerland	30 - 65 years	Female	No	No	No	No	No	No	Yes	Other	Facebook	3	8	0	3	Golden Retriever	male, intact	kg	35	Yes	Yes	Yes	Yes	Yes	No	No	No	No	No	Yes	No	No	No	No	No	No	No	No	No	No	No	No	No	No	No	No	No	No
105	Switzerland	30 - 65 years	Female	Yes	Yes	No	No	No	No	No	Other	FB	6	7	0	2	Australian Shepherd	male, sterilised/neutered	kg	20.5	Yes	Yes	Yes	Yes	Yes	No	Yes	Yes	Yes	No	Yes	No	No	Yes	No	No	No	Yes	No	No	No	No	No	No	No	No	No	Yes	No
106	Switzerland	18 - 30 years	Male	No	No	No	No	No	No	Yes	Other	Facebook	1	6	0	9	Mischling	male, sterilised/neutered	kg	13	Yes	No	No	Yes	No	No	No	No	No	No	No	No	No	No	No	No	No	Yes	No	No	No	No	No	Yes	No	Yes	No	Yes	No
108	Switzerland	30 - 65 years	Female	No	No	No	No	No	Yes	No	Other	Mund zu Mund Propaganda	1	7	0	7	Windhundmischling	male, sterilised/neutered	kg	12	Yes	No	Yes	No	No	No	No	No	No	No	Yes	Yes	No	No	No	No	No	No	No	No	No	No	No	No	No	Yes	No	No	No
109	Switzerland	30 - 65 years	Female	No	No	No	No	No	No	Yes	Email		6	5	0	2	Lagotto Romagnolo	male, sterilised/neutered	kg	16 kg	Yes	No	Yes	Yes	Yes	No	No	No	No	No	Yes	Yes	No	No	No	No	No	No	No	Yes	No	Yes	No	No	No	No	No	No	No
114	Switzerland	18 - 30 years	Female	No	No	No	No	Yes	No	No	Other	Facebook	13	0	0	2	Mischling	male, sterilised/neutered	kg	25	Yes	Yes	No	Yes	No	No	No	No	No	No	Yes	Yes	No	No	No	No	No	No	No	No	No	No	No	No	No	No	No	No	No
115	Switzerland	30 - 65 years	Female	No	No	No	No	No	No	Yes	Other	Facebook	2	10	0	6	Mischling	male, sterilised/neutered	kg	27	Yes	Yes	Yes	Yes	Yes	No	No	No	No	No	No	Yes	No	No	No	No	No	Yes	No	No	No	Yes	No	No	No	No	No	No	No
116	Switzerland	18 - 30 years	Male	No	No	Yes	No	Yes	No	No	Other	Facebook	9	5	3	0	Mischling	female, sterilised/neutered	kg	40	Yes	Yes	No	Yes	Yes	No	No	No	No	No	Yes	Yes	No	No	No	No	No	No	No	No	Yes	No	No	No	No	No	No	No	No
117	Switzerland	30 - 65 years	Female	Yes	Yes	No	No	No	No	No	Flyer		3	11	0	2	Mischling	male, sterilised/neutered	kg	6	Yes	Yes	Yes	Yes	Yes	Yes	Yes	Yes	No	No	Yes	No	No	No	No	No	No	No	No	No	No	No	No	No	No	No	No	Yes	No
121	Switzerland	18 - 30 years	Female	No	No	No	No	Yes	No	No	Email		10	6	0	2	Rhodesian Ridgeback	female, sterilised/neutered	kg	30	Yes	Yes	No	Yes	No	No	No	No	No	No	Yes	Yes	No	No	No	No	No	No	No	No	No	No	No	No	No	No	No	No	No
122	Switzerland	18 - 30 years	Female	No	No	No	No	Yes	No	No	Email		11	5	0	3	Labrador	female, intact	kg	25	Yes	Yes	No	Yes	Yes	No	Yes	Yes	No	No	No	Yes	No	No	No	No	No	No	No	No	No	No	No	No	No	No	No	No	No
123	Switzerland	18 - 30 years	Female	No	No	No	No	Yes	No	No	Email		1	0	0	3	West Highland White Terrier	female, intact	kg	6	Yes	No	No	Yes	No	No	No	No	No	No	No	No	No	No	No	No	No	No	No	No	No	No	No	No	No	No	No	No	Yes
128	Switzerland	18 - 30 years	Female	Yes	No	No	No	Yes	No	No	Email		3	5	0	2	Border Collie	male, intact	kg	22kg	Yes	No	Yes	Yes	Yes	No	No	No	No	No	Yes	Yes	No	Yes	No	No	No	Yes	No	No	No	No	No	No	No	Yes	No	No	No
130	Switzerland	18 - 30 years	Female	No	No	No	No	Yes	No	No	Email		7	4	2	5	Mischling	male, sterilised/neutered	kg	18	Yes	Yes	Yes	Yes	No	Yes	No	No	No	No	Yes	Yes	No	No	No	No	No	Yes	No	No	No	No	No	No	No	No	No	No	No
131	Switzerland	30 - 65 years	Female	No	No	No	No	Yes	No	No	Email		6	6	0	3	Beagle	female, sterilised/neutered	kg	13	Yes	Yes	No	Yes	Yes	No	Yes	Yes	No	No	Yes	Yes	No	No	No	No	No	Yes	No	No	Yes	No	No	No	No	No	Yes	No	No
135	Switzerland	18 - 30 years	Female	No	No	Yes	No	No	No	No	Other	Fachschaft Facebook	10	6	0	2	Border Collie	female, sterilised/neutered	kg	15	Yes	No	Yes	Yes	Yes	Yes	No	No	No	No	Yes	No	No	No	No	Yes	No	Yes	No	No	No	No	No	No	No	Yes	No	No	No
136	Switzerland	18 - 30 years	Female	No	No	No	No	Yes	No	No	Email		1	2	0	3	Mischling	female, intact	kg	20	Yes	Yes	No	Yes	No	No	Yes	Yes	Yes	No	Yes	Yes	No	No	No	No	No	No	No	No	Yes	No	No	No	No	No	Yes	Yes	No
138	Switzerland	18 - 30 years	Female	No	No	No	No	Yes	No	No	Email		2	3	0	5	Mischling	male, sterilised/neutered	kg	19	Yes	Yes	No	Yes	Yes	No	No	No	No	No	Yes	Yes	Yes	No	No	No	No	No	No	No	No	No	No	No	No	No	No	No	No
141	Switzerland	18 - 30 years	Female	No	No	No	No	Yes	No	No	Email		13	2	0	2.5	Belgischer Schäferhund, Groenendael	female, intact	kg	21	Yes	Yes	No	Yes	No	No	No	No	No	No	Yes	Yes	Yes	No	No	No	No	Yes	No	No	No	No	No	No	No	No	No	No	No
142	Germany	18 - 30 years	Female	No	No	No	No	No	No	Yes	Other	Facebook-Link	4	2	3	6	Landseer-Mix	female, sterilised/neutered	kg	38	Yes	Yes	No	Yes	No	No	Yes	No	No	No	Yes	Yes	No	No	No	No	No	Yes	No	No	Yes	No	No	No	No	No	No	No	No
143	Switzerland	18 - 30 years	Female	No	No	Yes	No	Yes	No	No	Other	facebook	7	0	2	9	Deutscher Schäferhund	male, intact	kg	40	Yes	Yes	Yes	Yes	Yes	No	No	No	No	No	No	Yes	No	No	No	No	No	No	No	No	Yes	No	No	No	No	No	Yes	No	No
144	Switzerland	18 - 30 years	Female	No	No	No	No	Yes	No	No	Email		8	4	0	3	Berner Sennenhund	male, sterilised/neutered	kg	45	Yes	Yes	No	Yes	Yes	No	Yes	Yes	No	No	Yes	Yes	Yes	No	No	No	No	No	No	No	No	No	No	No	No	No	No	No	No
145	Switzerland	18 - 30 years	Female	No	No	No	No	Yes	No	No	Email		7	9	0	2	Kleiner Münsterländer	male, intact	kg	28,5	Yes	Yes	No	Yes	No	No	No	No	No	No	Yes	Yes	No	No	No	No	No	No	No	No	No	No	No	No	No	No	No	No	No
146	Switzerland	18 - 30 years	Male	No	No	No	No	Yes	No	No	Email		12	1	0	3	Border Collie	female, sterilised/neutered	kg	15	Yes	Yes	Yes	Yes	Yes	No	No	No	No	No	Yes	Yes	No	No	No	Yes	No	No	No	No	No	No	No	No	No	No	Yes	Yes	No
147	Switzerland	18 - 30 years	Female	No	No	No	No	Yes	No	No	Email		11	4	0	3	Mischling, Golden Retriever x Labrador Retriever	male, intact	kg	30	Yes	Yes	No	Yes	Yes	No	Yes	No	No	No	Yes	No	No	No	No	No	No	Yes	No	No	No	No	No	No	No	No	No	No	No
148	Switzerland	18 - 30 years	Male	No	No	Yes	No	Yes	No	No	Email		2	3	0	2	Neufundlander	female, sterilised/neutered	kg	52	Yes	Yes	Yes	No	Yes	No	No	No	No	No	Yes	Yes	No	No	No	No	No	No	No	No	No	No	No	No	No	No	No	No	No
149	Switzerland	18 - 30 years	Female	No	No	Yes	No	Yes	No	No	Email		8	3	0	4	Schappendoes	female, sterilised/neutered	kg	12	Yes	Yes	No	Yes	No	No	Yes	No	No	No	No	Yes	No	No	No	No	No	No	No	No	No	No	No	No	No	No	No	No	No
150	Switzerland	18 - 30 years	Female	No	No	No	No	Yes	No	No	Email		2	0	0	2	Berner Sehnenhund/appenzeller	female, sterilised/neutered	kg	25	Yes	Yes	No	Yes	Yes	No	No	No	No	No	No	No	No	No	No	No	No	No	No	No	No	No	No	No	No	Yes	No	No	No
152	Switzerland	18 - 30 years	Female	No	No	No	No	No	No	Yes	Other	Facebook	11	2	0	3	Dalmatiner	male, sterilised/neutered	kg	33	Yes	Yes	No	Yes	No	No	No	No	No	No	No	No	No	No	No	No	No	Yes	No	No	No	No	No	No	No	No	No	No	No
153	Switzerland	30 - 65 years	Female	No	No	No	No	No	No	Yes	Other	Beatrice Kuch	5	5	0	2.5	Mittelpudel	female, intact	kg	7.5kg	No	Yes	No	Yes	No	No	Yes	No	No	No	No	No	No	No	No	No	No	No	No	No	No	No	No	No	No	No	No	No	Yes
154	Switzerland	18 - 30 years	Female	No	No	No	No	Yes	No	No	Email		6	10	6	8	Englischer Cocker Spaniel	male, intact	kg	12.5	Yes	Yes	No	Yes	No	No	Yes	Yes	No	No	Yes	Yes	No	No	No	No	No	Yes	No	No	No	No	No	No	No	No	No	No	No
155	Switzerland	30 - 65 years	Female	No	No	No	No	No	No	Yes	Other	Tierarzt	6	2	0	11	Chihuahua	female, sterilised/neutered	kg	1.7	Yes	Yes	No	Yes	No	No	No	No	No	No	No	Yes	No	No	No	No	No	No	No	No	No	No	No	No	No	No	No	No	No
156	Switzerland	30 - 65 years	Female	No	No	No	No	No	No	Yes	Other	Tierarzt	8	11	0	4	Chihuahua	female, sterilised/neutered	kg	2.7	Yes	Yes	No	Yes	No	No	No	No	No	No	No	Yes	No	No	No	No	No	No	No	No	No	No	No	No	No	No	No	No	No
157	Switzerland	> 65 years	Female	No	No	No	No	No	No	Yes	Email		8	5	0	3	Collie	female, sterilised/neutered	kg	21	No	Yes	No	Yes	Yes	No	No	No	No	No	Yes	No	No	No	No	No	No	No	No	No	No	Yes	No	No	No	No	No	No	No
161	Germany	18 - 30 years	Male	No	No	No	No	Yes	No	No	Email		11	2	8	0	Australian Shepherd	female, sterilised/neutered	kg	18	No	No	No	Yes	No	No	No	No	No	No	No	Yes	No	No	Yes	No	No	Yes	No	No	No	No	No	No	No	No	No	No	No
162	Other Country	18 - 30 years	Female	No	No	No	No	Yes	No	No	Email		9	7	0	2	Mischling (Deutscher Schäferhund x ?)	female, intact	kg	25	No	Yes	No	Yes	Yes	No	Yes	No	No	No	No	Yes	No	No	No	No	No	Yes	No	No	No	Yes	No	No	Yes	No	Yes	No	No
163	Switzerland	30 - 65 years	Female	Yes	Yes	Yes	Yes	No	No	No	Flyer		10	10	0	3	Podenco x Labrador x Husky	female, sterilised/neutered	kg	31,8	Yes	No	Yes	Yes	Yes	No	No	Yes	No	No	Yes	No	No	No	No	No	No	Yes	No	No	No	No	No	No	No	No	No	No	No
164	Switzerland	30 - 65 years	Female	No	No	No	No	No	No	Yes	Other	Durch Maya Bräm	0	11	0	3	Deutscher Schäferhund - Mischling	female, intact	kg	25	Yes	Yes	Yes	Yes	Yes	Yes	Yes	No	No	No	Yes	Yes	No	Yes	No	No	No	No	No	No	No	No	No	Yes	No	No	No	No	No
165	Switzerland	18 - 30 years	Female	No	No	No	No	Yes	No	No	Email		1	4	0	4	Dackel	female, sterilised/neutered	kg	4	Yes	Yes	No	Yes	No	No	No	No	No	No	No	Yes	No	No	No	No	No	Yes	No	No	Yes	No	No	No	No	No	No	No	No
166	Switzerland	18 - 30 years	Female	No	No	No	No	Yes	No	No	Other	Peter Stucki ;)	14	0	0	2	Cocker Spaniel	male, sterilised/neutered	kg	18	Yes	Yes	No	Yes	No	No	Yes	No	No	No	No	Yes	No	No	No	No	No	No	No	No	No	No	No	No	No	No	No	No	No
167	Switzerland	30 - 65 years	Female	Yes	No	No	No	No	No	No	Other	Facebook	4	8	0	4	Border Collie	male, sterilised/neutered	kg	20.5	Yes	No	Yes	Yes	Yes	No	Yes	No	No	No	Yes	No	No	No	No	No	No	No	No	No	No	No	No	No	No	No	No	No	No
170	Switzerland	18 - 30 years	Female	No	No	No	No	Yes	No	No	Email		6	3	0	3	Englisch Springer Spaniel	male, intact	kg	25	Yes	Yes	No	Yes	No	No	No	Yes	No	No	Yes	Yes	No	No	No	No	No	Yes	No	No	No	No	No	No	No	Yes	No	No	No
173	Switzerland	18 - 30 years	Female	No	No	No	No	Yes	No	No	Email		7	4	0	2	Boxer	female, sterilised/neutered	kg	25	No	No	No	Yes	No	No	No	No	No	No	No	Yes	No	No	No	No	No	No	No	No	No	No	No	No	No	No	No	No	No
175	Switzerland	18 - 30 years	Female	No	No	No	No	Yes	No	Yes	Email		5	4	2	8	Jack Russel	male, sterilised/neutered	kg	9	No	Yes	No	Yes	No	No	Yes	No	No	No	No	Yes	No	No	No	No	No	No	No	Yes	No	No	No	No	No	No	No	No	No
176	Switzerland	30 - 65 years	Female	No	No	No	No	No	No	Yes	Flyer		7	10	0	3	Königspudel	male, intact	kg	28	Yes	Yes	No	Yes	No	No	No	No	No	No	No	Yes	No	No	No	No	No	No	No	No	No	No	No	No	No	No	Yes	No	No
177	Switzerland	18 - 30 years	Female	No	No	Yes	No	Yes	Yes	No	Other	Mundzumundpropaganda	9	10	0	3	Mischling	male, sterilised/neutered	kg	18	Yes	Yes	No	Yes	Yes	No	Yes	No	No	No	No	Yes	No	No	No	No	No	No	No	No	Yes	No	No	No	No	No	No	No	No
178	Switzerland	18 - 30 years	Female	No	No	No	No	Yes	No	No	Email		5	11	4	2	Irish Soft Coated Wheaten Terrier	male, sterilised/neutered	kg	19	Yes	Yes	No	Yes	No	No	No	No	No	No	Yes	Yes	No	No	No	No	No	No	No	Yes	Yes	No	No	Yes	No	Yes	No	No	No
181	Switzerland	30 - 65 years	Female	No	No	No	No	No	No	Yes	Other	Hundeschule	2	8	0	3	Zwergpudel	female, intact	kg	2 Kilo 500 Gramm etwa	Yes	No	Yes	Yes	No	No	Yes	No	No	No	Yes	No	No	No	No	No	No	No	No	No	No	No	No	No	No	No	No	No	Yes
183	Switzerland	30 - 65 years	Female	No	No	No	No	No	No	Yes	Flyer		1	2	0	7	Cane Corso	male, sterilised/neutered	kg	47,8	No	No	No	Yes	Yes	No	Yes	No	No	No	No	Yes	No	No	No	No	No	No	No	No	No	No	No	No	No	No	No	No	Yes
184	Switzerland	30 - 65 years	Male	No	No	No	No	No	No	Yes	Flyer		8	6	0	4	Retriever	male, intact	kg	36.8	Yes	No	No	Yes	No	No	No	No	No	No	No	No	No	No	No	No	No	No	No	No	No	No	No	No	No	No	No	Yes	No
185	Switzerland	30 - 65 years	Female	No	Yes	Yes	Yes	No	No	No	Other	persönl. Ansprache	10	6	10	3	American Staffordshire- Terrier-Mix	male, intact	kg	30	Yes	No	No	Yes	No	No	Yes	No	No	No	Yes	No	No	No	No	No	No	No	No	No	No	No	No	No	No	No	No	No	No
187	Switzerland	30 - 65 years	Female	No	No	No	No	No	No	Yes	Flyer		12	6	0	3	Mischling	male, sterilised/neutered	kg	7.5	Yes	Yes	No	Yes	No	No	No	No	No	No	No	Yes	No	No	No	No	No	No	No	No	No	No	No	No	No	No	No	No	No
189	Germany	30 - 65 years	Female	No	No	No	No	No	No	Yes	Other	FB Martin Rütter	8	7	2	6	Mischling	female, sterilised/neutered	kg	22	Yes	Yes	No	Yes	No	No	No	No	No	No	Yes	No	No	No	No	No	No	Yes	No	No	No	No	No	No	No	No	No	No	No
190	Switzerland	18 - 30 years	Female	No	No	No	No	Yes	No	No	Email		9	11	0	3	Mischling	male, sterilised/neutered	kg	28	No	Yes	No	Yes	Yes	No	No	No	No	No	No	Yes	No	No	No	No	No	No	No	No	No	Yes	No	No	No	Yes	No	No	No
192	Germany	18 - 30 years	Female	No	No	No	No	Yes	No	No	Other	facebook martin rütter	5	9	1	4	Mischling	male, sterilised/neutered	kg	17	Yes	No	No	Yes	No	No	No	No	No	No	No	Yes	No	No	No	No	No	Yes	No	No	No	No	No	No	No	No	No	No	No
194	Switzerland	> 65 years	Female	Yes	No	No	No	No	No	No	Other	Maya Bräm	10	8	0	2	Labrador Retriever	female, sterilised/neutered	kg	25 bis 26 kg	Yes	No	Yes	Yes	Yes	No	No	No	No	No	No	No	No	No	No	No	No	No	No	No	No	No	No	No	No	No	No	No	Yes
195	Switzerland	30 - 65 years	Female	Yes	No	No	No	No	No	No	Other	von Maya	7	1	0	4	Golden Retriever	male, intact	kg	38	Yes	Yes	Yes	Yes	Yes	No	No	Yes	No	No	Yes	No	No	No	No	No	No	No	No	No	No	No	No	No	No	No	No	Yes	No
196	Switzerland	30 - 65 years	Female	Yes	No	No	No	No	No	No	Other	Maya	1	8	0	3	Nova Scotia Duck Tolling Retriever	male, intact	kg	19	Yes	Yes	Yes	Yes	Yes	No	Yes	Yes	No	No	Yes	No	No	No	No	No	No	No	No	No	No	No	No	No	No	No	No	Yes	No
198	Switzerland	18 - 30 years	Female	No	No	No	No	No	No	Yes	Other	Hundekurs	0	8	0	4	Chihuahua	female, intact	kg	1,2	Yes	Yes	No	Yes	No	No	No	No	No	No	Yes	No	No	No	No	No	No	No	No	No	No	No	No	No	No	No	No	No	No
199	Switzerland	30 - 65 years	Female	No	No	No	No	No	No	Yes	Flyer		1	9	0	2.5	Border Collie	female, sterilised/neutered	kg	16	Yes	Yes	Yes	Yes	Yes	No	No	Yes	No	No	No	Yes	No	Yes	No	No	No	Yes	No	No	No	No	No	No	No	Yes	No	Yes	No
202	Switzerland	30 - 65 years	Female	Yes	Yes	No	No	No	No	No	Flyer		5	10	0	3	sennen Mix	female, sterilised/neutered	kg	20	Yes	No	Yes	Yes	Yes	No	Yes	No	No	No	No	No	No	No	No	No	No	Yes	No	No	No	No	No	No	No	No	No	Yes	No
203	Switzerland	30 - 65 years	Female	Yes	Yes	No	No	No	No	No	Flyer		4	4	2	0	Mix	female, sterilised/neutered	kg	11	Yes	No	Yes	Yes	No	No	Yes	No	No	No	No	No	No	No	No	No	No	Yes	No	No	No	No	No	No	No	No	No	Yes	No
205	Switzerland	18 - 30 years	Female	Yes	No	No	No	No	No	No	Other	SKN-Ausbilderin	3	10	0	2.5	Boston Terrier	female, sterilised/neutered	kg	6.7kg	Yes	Yes	No	Yes	Yes	No	No	No	No	No	Yes	No	No	No	No	No	No	No	No	No	No	No	No	No	No	No	No	No	No
210	Switzerland	30 - 65 years	Female	Yes	Yes	No	No	No	No	No	Email		3	8	0	3	Labrador Retriever	female, intact	kg	27	Yes	No	Yes	Yes	Yes	Yes	Yes	Yes	No	No	Yes	No	No	No	No	No	No	Yes	No	No	No	No	No	No	No	No	No	No	No
215	Switzerland	30 - 65 years	Male	No	No	No	No	No	No	Yes	Other	Karin Grossenbacher	3	4	0	5	Boxer	male, intact	kg	39	Yes	Yes	No	Yes	No	No	Yes	Yes	No	No	No	No	No	No	No	No	No	No	No	No	No	No	No	No	No	No	No	Yes	No
217	Switzerland	> 65 years	Male	No	No	No	No	No	No	Yes	Other	Karin Grossenbacher	10	0	1	0	Mischling	female, sterilised/neutered	kg	17	No	Yes	No	Yes	No	No	No	No	No	No	No	Yes	No	No	No	No	No	No	No	Yes	No	No	No	No	No	No	No	No	No
220	Switzerland	18 - 30 years	Female	No	No	No	No	No	No	Yes	Email		2	6	0	3	königspudel	male, intact	kg	27.2	Yes	No	Yes	No	Yes	No	No	No	No	No	Yes	No	No	No	No	No	No	Yes	No	Yes	No	No	No	No	No	No	No	No	No
221	Switzerland	> 65 years	Male	No	No	No	No	No	No	Yes	Other	Karin Grossenbacher Hundetrainerin	6	5	0	3	Golden Retriever	female, sterilised/neutered	kg	27	Yes	Yes	No	Yes	Yes	No	No	No	No	No	Yes	Yes	No	No	No	No	No	Yes	No	Yes	Yes	No	No	Yes	No	No	No	No	No
222	Switzerland	30 - 65 years	Female	No	No	No	No	No	No	Yes	Other	Tierarzt	7	1	0	2.5	Lagotto	male, sterilised/neutered	kg	14,8	No	Yes	No	Yes	No	No	Yes	No	No	No	No	Yes	No	No	No	Yes	No	No	No	Yes	No	No	No	No	No	No	No	No	No
223	Switzerland	30 - 65 years	Female	No	No	No	No	No	No	Yes	Email		4	48	0	3	Magyar Vizsla	female, sterilised/neutered	kg	19	Yes	Yes	No	Yes	No	No	No	No	No	No	No	Yes	No	No	No	No	No	No	No	No	Yes	No	No	No	No	No	No	No	No
225	Switzerland	> 65 years	Female	No	No	No	No	No	No	Yes	Email		1	5	0	2	Labrador Retriever	male, intact	kg	29,3	Yes	No	No	Yes	No	No	No	No	No	No	No	Yes	No	No	No	No	No	No	No	No	No	No	No	No	No	Yes	No	No	No
229	Switzerland	> 65 years	Female	No	No	No	No	No	No	Yes	Email		2	8	0	7	Briar/dackelmischlimg	male, intact	kg	19 kg	Yes	Yes	No	Yes	No	Yes	Yes	No	No	No	No	No	No	No	No	Yes	No	No	No	No	No	No	No	No	No	No	No	Yes	No
230	Switzerland	> 65 years	Female	No	No	No	No	No	No	Yes	Other	Karin Grossenbacher	5	2	4	0	Pekinese	female, sterilised/neutered	kg	6	Yes	Yes	No	Yes	Yes	No	Yes	No	No	No	No	Yes	No	No	No	No	No	No	No	No	No	No	No	No	No	No	No	No	No
231	Switzerland	30 - 65 years	Female	No	No	No	No	No	No	Yes	Other	my dog trainer	1	1	0	3	Black Russian Terrier	male, sterilised/neutered	kg	52	Yes	Yes	No	Yes	No	No	No	No	No	No	No	Yes	No	No	No	Yes	No	No	No	No	No	No	No	No	No	No	No	No	No
234	Switzerland	30 - 65 years	Female	Yes	No	No	No	No	No	No	Flyer		6	20	1	6	Galga/ Spanisher Windhund	female, sterilised/neutered	kg	22kg	Yes	No	No	Yes	No	No	No	No	No	No	No	No	No	No	No	No	No	Yes	No	No	No	No	No	No	No	No	No	No	No
235	Switzerland	> 65 years	Female	No	No	No	No	No	No	Yes	Other	von Hundetrainerin	6	7	1	9	Golden Retriever	female, sterilised/neutered	kg	26/27kg	Yes	Yes	No	Yes	No	No	No	Yes	No	No	No	Yes	No	No	No	No	No	No	No	No	No	No	No	No	No	No	No	No	No
236	Switzerland	30 - 65 years	Female	No	No	No	No	No	No	Yes	Other	Tierarzt	10	7	0	2	Mischling Flat/Colden	female, sterilised/neutered	kg	28	Yes	Yes	No	Yes	No	No	Yes	No	No	No	No	No	No	No	No	No	No	No	No	No	No	No	No	Yes	No	No	No	No	No
237	Switzerland	30 - 65 years	Female	Yes	Yes	No	No	No	No	No	Other	Maya Bräm	4	5	0	3	Labrador	male, sterilised/neutered	kg	25	Yes	Yes	Yes	Yes	No	No	Yes	Yes	No	No	Yes	No	No	No	No	No	No	No	No	No	No	No	No	No	No	No	No	No	No
238	Switzerland	> 65 years	Female	No	No	No	No	No	No	Yes	Other	Hundetrainerin	3	2	0	3	Labrador Retriever	female, intact	kg	26	Yes	Yes	No	Yes	Yes	No	No	No	No	No	Yes	Yes	No	No	No	No	No	No	No	No	No	No	No	No	No	No	No	No	No
240	Switzerland	30 - 65 years	Female	No	No	No	No	No	No	Yes	Flyer		6	1	0	3	Parson-Russel	male, sterilised/neutered	kg	8	Yes	Yes	No	Yes	No	No	No	No	No	No	No	No	No	No	No	No	No	No	No	No	No	No	No	No	No	No	No	Yes	No
243	Switzerland	30 - 65 years	Female	Yes	No	No	No	No	No	No	Other	via Verhaltensmedizinerin	6	2	4	7	Jack Russel Mischling	male, sterilised/neutered	kg	7	Yes	No	Yes	Yes	Yes	No	Yes	Yes	No	No	Yes	No	No	Yes	No	No	No	No	No	No	No	No	No	No	No	No	No	No	No
246	Switzerland	30 - 65 years	Female	Yes	No	No	No	No	No	No	Other	Facebook	3	8	0	3	australian Shepherd	female, sterilised/neutered	kg	18.5	Yes	Yes	Yes	Yes	Yes	Yes	Yes	Yes	No	No	Yes	No	No	Yes	No	No	No	No	No	No	No	No	No	No	No	No	No	No	No
247	Germany	30 - 65 years	Female	No	No	No	No	No	No	Yes	Other	Facebook	7	5	0	2	Australian Cattle Dog	female, intact	kg	20	Yes	Yes	Yes	Yes	Yes	No	No	No	No	No	No	Yes	No	No	No	No	No	Yes	No	No	No	No	No	No	No	No	No	No	No
248	Switzerland	30 - 65 years	Female	Yes	No	No	No	No	No	No	Other	Facebook	11	6	0	3	jack Russel Terrier	female, sterilised/neutered	kg	8	Yes	No	Yes	Yes	Yes	No	Yes	Yes	No	No	No	No	No	No	No	No	No	No	No	No	No	No	No	No	No	No	No	No	Yes
250	Switzerland	30 - 65 years	Female	No	No	No	No	No	No	Yes	Other	FB	13	0	0	2.5	Nova Scotia Duck Tolling Retriever	female, sterilised/neutered	kg	20	Yes	No	Yes	Yes	Yes	No	Yes	Yes	No	No	No	No	No	No	No	No	No	Yes	No	No	No	No	No	No	No	No	No	Yes	No
251	Switzerland	30 - 65 years	Female	Yes	Yes	No	No	No	No	No	Other	fb	3	1	0	2	Drahthaar Magyar Vizsla	female, sterilised/neutered	kg	27	Yes	No	Yes	Yes	Yes	Yes	Yes	Yes	Yes	No	No	No	No	No	No	No	No	No	No	No	No	No	No	No	No	No	No	Yes	Yes
253	Germany	30 - 65 years	Female	No	No	No	No	No	No	Yes	Other	FB	1	9	0	2	Kurzhaarcollie	male, intact	kg	22	Yes	No	Yes	Yes	No	No	No	No	No	No	No	Yes	No	Yes	No	No	No	No	No	Yes	No	No	No	No	No	No	No	No	No
254	Germany	30 - 65 years	Female	Yes	Yes	No	No	No	No	No	Other	Facebook	1	11	1	0	Mischling	male, sterilised/neutered	kg	28	Yes	No	Yes	Yes	Yes	No	Yes	No	No	No	Yes	No	No	No	No	No	No	No	No	No	No	No	No	No	No	No	No	No	No
255	Germany	18 - 30 years	Female	No	No	No	No	No	No	Yes	Other	FB Gruppe: Führend mit positiver Verstärkung	6	7	0	3	Weimaraner	male, sterilised/neutered	kg	36	Yes	Yes	Yes	Yes	Yes	No	No	Yes	No	No	Yes	Yes	No	Yes	No	No	No	No	No	No	No	No	No	No	No	No	No	No	No
256	Germany	30 - 65 years	Female	No	Yes	No	No	No	No	No	Other		4	5	1	5	Mischling	female, sterilised/neutered	kg	10	Yes	No	Yes	Yes	Yes	No	No	Yes	No	No	No	No	No	No	No	No	No	Yes	No	No	No	No	No	No	No	No	No	No	No
259	Switzerland	30 - 65 years	Female	No	No	No	No	No	No	Yes	Other	FB	6	2	0	2	Nova Scotia Duck Tolling Retriever	female, intact	kg	14.5	Yes	No	Yes	Yes	Yes	No	Yes	Yes	No	No	No	Yes	No	No	No	No	No	Yes	No	No	No	No	No	No	No	No	No	Yes	No
261	Switzerland	30 - 65 years	Female	Yes	No	No	No	No	No	No	Other	FB	6	9	0	2	Australian Shepherd	female, intact	kg	23	Yes	No	Yes	Yes	Yes	Yes	Yes	Yes	No	No	Yes	No	No	No	No	No	No	No	No	No	No	No	No	No	No	No	No	No	No
263	Germany	30 - 65 years	Female	Yes	Yes	No	No	No	No	No	Other	Forum Facebook	10	0	0	14	Labrador Retriever	male, intact	kg	33	Yes	Yes	Yes	Yes	Yes	No	No	Yes	No	No	Yes	No	No	No	No	No	No	No	No	No	No	No	No	No	No	No	No	No	No
264	Germany	30 - 65 years	Female	No	No	No	No	No	No	Yes	Other	Facebook	5	1	0	4	Rauhaardackel	male, intact	kg	10	Yes	Yes	Yes	Yes	Yes	No	No	No	No	No	Yes	No	No	No	No	No	No	Yes	No	No	No	No	No	No	No	No	No	No	No
266	Switzerland	30 - 65 years	Female	No	No	No	No	No	No	Yes	Other	Facebook von Schwester	9	3	1	6	Mischling	female, sterilised/neutered	kg	23,8	Yes	No	No	Yes	No	No	No	No	No	No	No	No	No	No	No	No	No	Yes	No	No	No	No	No	No	No	No	No	No	No
267	Switzerland	30 - 65 years	Female	No	No	No	No	No	No	Yes	Other	facebook	9	0	0	2	Bullterrier	female, sterilised/neutered	kg	21	Yes	No	Yes	Yes	No	No	No	No	No	No	No	Yes	No	No	No	No	No	No	No	No	No	No	No	No	No	No	No	No	No
269	Germany	18 - 30 years	Female	No	No	No	No	No	No	Yes	Other	facebook	2	5	0	2	mischling	male, sterilised/neutered	kg	22	Yes	Yes	Yes	Yes	Yes	Yes	Yes	Yes	No	No	No	No	No	No	No	No	No	Yes	No	No	No	No	No	Yes	No	No	No	No	No
270	Germany	30 - 65 years	Female	Yes	Yes	No	No	No	No	No	Other	Facebook	0	5	0	2	Flat Coated Retriever	female, intact	kg	15	Yes	Yes	No	Yes	Yes	No	Yes	No	No	No	Yes	No	No	No	No	No	No	No	No	No	No	No	No	No	No	No	No	No	No
271	Switzerland	> 65 years	Female	No	No	No	No	No	No	Yes	Flyer		12	2	0	3	Mischling	male, sterilised/neutered	kg	20	No	No	No	Yes	No	No	Yes	No	No	No	No	Yes	No	No	No	No	No	Yes	No	No	No	No	No	No	No	No	No	No	No
274	Germany	30 - 65 years	Male	No	No	No	No	No	No	Yes	Other	facebook	9	10	0	0	Rhodesian Ridgeback	female, intact	kg	32	Yes	Yes	Yes	Yes	Yes	No	No	No	No	No	Yes	Yes	No	No	No	No	No	No	No	No	No	No	No	No	No	No	No	No	No
275	Switzerland	30 - 65 years	Female	No	No	No	No	No	No	Yes	Other	facebook	4	7	2	1	Mischling	male, sterilised/neutered	kg	21	Yes	No	Yes	Yes	No	No	No	No	No	No	Yes	Yes	No	No	No	No	No	No	No	No	No	No	No	No	No	No	No	No	No
278	Switzerland	18 - 30 years	Female	No	Yes	No	No	No	No	No	Other	Facebook	10	0	5	0	Malamut	male, sterilised/neutered	kg	35	Yes	Yes	Yes	Yes	Yes	Yes	Yes	Yes	No	No	Yes	Yes	No	No	Yes	No	No	Yes	No	No	No	No	No	No	Yes	No	No	Yes	No
279	Austria	30 - 65 years	Female	No	No	No	No	No	No	Yes	Other	Facebook	12	4	12	4	Pinschermischling	female, sterilised/neutered	kg	7	Yes	No	Yes	Yes	No	No	Yes	No	No	No	Yes	No	No	No	No	No	No	Yes	No	No	No	No	No	No	No	No	No	No	No
280	Austria	18 - 30 years	Female	No	No	No	No	No	No	Yes	Other	facebook	2	6	0	2	Australian Shepherd	male, sterilised/neutered	kg	27	Yes	No	Yes	Yes	Yes	Yes	No	Yes	No	No	Yes	No	No	No	No	No	No	No	No	No	No	No	No	No	No	No	No	Yes	No
282	Switzerland	30 - 65 years	Male	Yes	No	No	No	No	No	No	Other	facebook	5	7	0	3	Deutscher Schäferhund	male, sterilised/neutered	kg	40	Yes	Yes	Yes	Yes	Yes	No	Yes	Yes	No	No	No	No	No	No	No	No	No	No	No	No	No	No	No	No	No	No	No	No	Yes
283	Switzerland	30 - 65 years	Female	No	No	No	No	No	No	Yes	Other	Facebook	6	2	4	1	Rottweiler	male, sterilised/neutered	kg	43	Yes	No	Yes	Yes	Yes	No	Yes	Yes	No	No	Yes	No	No	No	No	No	No	No	No	No	No	No	No	No	No	No	No	Yes	No
287	Germany	30 - 65 years	Female	No	No	No	No	No	No	Yes	Other	Facebook	14	6	8	3	Mischling	female, sterilised/neutered	kg	27,6	Yes	Yes	Yes	Yes	No	Yes	No	No	No	No	No	No	No	No	No	No	No	No	No	No	No	No	No	No	No	No	No	No	Yes
288	Germany	30 - 65 years	Female	Yes	No	No	No	No	No	No	Other	facebook	5	3	0	2	Flat Coated/ Labrador	male, sterilised/neutered	kg	35	Yes	No	No	Yes	No	No	Yes	Yes	No	No	Yes	No	No	No	No	No	No	Yes	No	No	No	No	No	No	No	No	No	Yes	No
289	Austria	18 - 30 years	Female	Yes	No	No	No	Yes	No	No	Other	Facebook	5	6	0	2	Border Collie	female, intact	kg	17	Yes	Yes	Yes	Yes	Yes	No	No	Yes	No	No	No	No	No	No	No	No	No	No	No	No	No	No	No	No	No	No	No	Yes	No
290	Switzerland	30 - 65 years	Female	Yes	No	No	No	No	No	No	Other	FB Gruppe ‎Tierpsychologie und nonaversives Training	11	7	0	3	Curly Coated Retriever	female, sterilised/neutered	kg	34	Yes	No	Yes	Yes	No	No	Yes	No	No	No	Yes	No	No	No	No	No	No	Yes	No	No	No	No	No	No	No	No	No	No	No
293	United States of America	30 - 65 years	Female	Yes	No	No	No	No	No	No	Other	facebook group	6	7	0	2	Hungarian Vizsla	male, intact	lbs	65	Yes	Yes	Yes	Yes	Yes	No	Yes	No	No	No	Yes	Yes	No	Yes	No	No	No	Yes	No	No	No	No	No	No	No	No	No	No	No
296	Switzerland	30 - 65 years	Female	Yes	Yes	No	No	No	No	No	Other	Facebook	7	2	0	2.5	Berger Blanc Suisse	female, intact	kg	28	Yes	Yes	Yes	Yes	Yes	No	Yes	Yes	Yes	No	No	No	No	No	No	No	No	No	No	No	No	No	No	No	No	No	No	Yes	No
297	Germany	30 - 65 years	Female	No	Yes	No	No	No	No	No	Other	Facebook	6	4	0	2	Flat	male, sterilised/neutered	kg	33	Yes	Yes	Yes	Yes	Yes	Yes	Yes	Yes	Yes	No	No	No	No	No	No	No	No	No	No	No	No	No	No	No	No	No	No	No	Yes
298	United Kingdom	> 65 years	Female	No	No	No	No	No	No	Yes	Other	Facebook	4	3	0	5	Mixed breed GSD x Spanish Mastin	male, sterilised/neutered	kg	48	Yes	Yes	Yes	Yes	Yes	No	Yes	Yes	No	No	No	No	No	No	No	No	No	No	No	No	No	No	No	No	No	No	No	No	Yes
300	Germany	30 - 65 years	Female	No	No	No	No	No	No	Yes	Other	Facebook	6	0	0	3	Parson jack russel	male, sterilised/neutered	kg	8	Yes	Yes	No	Yes	No	Yes	Yes	No	No	No	No	Yes	No	No	No	Yes	No	Yes	No	No	No	No	No	No	No	No	No	No	No
301	Austria	18 - 30 years	Female	No	No	No	No	No	No	Yes	Other	Facebook	3	8	0	3	Weimaraner	female, sterilised/neutered	kg	26	Yes	No	No	Yes	Yes	No	No	No	No	No	Yes	Yes	No	No	No	No	No	No	No	No	No	Yes	No	No	No	No	No	No	No
303	Other Country	30 - 65 years	Female	Yes	No	No	No	No	No	No	Other	Force Free Aggression Solutions auf FB	2	1	0	2	Smooth Border Collie evtl. mix	male, sterilised/neutered	kg	18	Yes	No	Yes	Yes	Yes	No	No	Yes	No	No	Yes	No	No	No	No	Yes	No	Yes	No	No	No	No	No	No	No	No	No	No	No
304	Other Country	30 - 65 years	Female	No	No	Yes	No	No	No	No	Other	Facebook	13	0	0	3	german shepperd	male, intact	kg	35	No	No	No	Yes	No	No	No	No	No	No	No	Yes	No	No	No	No	No	No	No	No	No	No	No	No	No	No	No	No	No
305	Germany	30 - 65 years	Female	No	No	No	No	No	No	Yes	Other	facebook	11	5	0	3	Whippet	male, sterilised/neutered	kg	13	Yes	Yes	Yes	Yes	No	No	No	Yes	No	No	Yes	No	No	No	No	No	No	Yes	No	No	No	No	No	No	No	No	No	No	No
307	United States of America	30 - 65 years	Female	No	No	No	No	No	No	Yes	Other	Facebook	9	5	0	2	Vizsla	male, sterilised/neutered	lbs	56	Yes	Yes	No	Yes	Yes	No	Yes	Yes	No	No	No	Yes	No	Yes	No	No	No	No	No	No	No	No	No	No	No	No	Yes	No	No
308	Switzerland	30 - 65 years	Female	No	No	No	No	Yes	No	No	Other	Facebook	5	1	0	3	Australian-Shephard-Mischling	male, intact	kg	17.5	Yes	Yes	Yes	Yes	Yes	No	Yes	No	No	No	Yes	Yes	No	No	No	No	No	Yes	No	No	No	No	No	No	No	No	No	No	No
309	Switzerland	30 - 65 years	Male	No	Yes	No	No	No	No	Yes	Other	Facebook	6	8	0	2	Flat-Coated retriever	female, intact	kg	27	Yes	Yes	Yes	Yes	Yes	Yes	Yes	Yes	Yes	No	Yes	No	No	No	No	No	No	No	No	No	No	No	No	No	No	No	No	No	No
311	Switzerland	30 - 65 years	Female	No	No	Yes	Yes	No	No	No	Other	Maya durch Facebook	10	4	0	9	Labrador	male, sterilised/neutered	kg	31	Yes	Yes	Yes	Yes	No	No	Yes	Yes	No	No	Yes	Yes	No	Yes	No	No	No	Yes	No	No	Yes	No	No	No	No	No	No	No	No
314	Germany	18 - 30 years	Female	No	No	No	No	No	No	Yes	Other	Facebook	5	5	0	2	Mischling	female, intact	kg	5,2	Yes	Yes	Yes	Yes	Yes	Yes	Yes	Yes	No	No	No	No	No	No	No	No	No	No	No	No	No	No	No	No	No	No	No	No	Yes
316	Austria	30 - 65 years	Female	No	No	No	No	No	No	Yes	Other	facebook	4	10	0	7	Mischling	male, sterilised/neutered	kg	17	Yes	No	Yes	Yes	No	No	No	No	No	No	No	No	No	No	No	No	No	No	No	No	No	No	No	No	No	No	No	Yes	No
320	United States of America	30 - 65 years	Female	No	No	No	No	No	No	Yes	Other	Fellow dog friend	10	11	0	2	Vizsla	female, sterilised/neutered	lbs	37	Yes	Yes	No	Yes	Yes	No	Yes	No	No	No	No	Yes	No	Yes	No	No	No	No	No	No	No	No	No	Yes	No	No	No	No	No
321	United States of America	30 - 65 years	Female	No	No	No	No	No	Yes	No	Other	facebook - vizsla page	5	4	0	2	vizsla	female, sterilised/neutered	lbs	63	Yes	Yes	No	Yes	Yes	No	Yes	No	No	No	No	No	No	No	No	No	No	No	No	No	No	No	No	No	No	No	No	No	Yes
329	Germany	30 - 65 years	Female	No	No	No	No	No	No	Yes	Other		8	10	1	6	Labrador Retriever	female, sterilised/neutered	kg	26	Yes	Yes	Yes	Yes	Yes	Yes	Yes	Yes	Yes	No	Yes	No	No	No	No	No	No	Yes	No	No	No	No	No	No	No	No	No	No	No
334	United States of America	30 - 65 years	Female	No	No	No	No	No	No	Yes	Other	Facebook	3	5	0	2	vizsla	female, sterilised/neutered	lbs	42	Yes	Yes	No	Yes	Yes	No	Yes	No	No	No	No	Yes	No	No	No	No	No	No	No	No	No	No	No	No	No	No	Yes	No	No
335	United States of America	30 - 65 years	Female	No	No	No	No	No	No	Yes	Other	facebook	7	0	0	2	Cane Corso/Pit bull mix	male, sterilised/neutered	lbs	115	Yes	Yes	Yes	Yes	Yes	No	Yes	Yes	No	No	Yes	Yes	No	Yes	No	No	No	Yes	No	No	No	No	No	No	No	No	No	No	No
336	Switzerland	30 - 65 years	Female	No	No	No	No	No	No	Yes	Other	FB Post	9	5	0	3	Rhodesian Ridgeback	female, sterilised/neutered	kg	37	Yes	No	No	Yes	No	No	No	Yes	No	No	No	No	No	No	No	No	No	No	No	No	No	No	No	No	No	No	No	Yes	Yes
339	Switzerland	30 - 65 years	Female	Yes	Yes	No	No	No	No	No	Other	Facebook	7	4	0	4	Chihuahua	female, sterilised/neutered	kg	2.7	Yes	Yes	No	Yes	No	No	Yes	Yes	No	No	Yes	No	No	No	No	No	No	Yes	No	No	No	No	No	No	No	No	No	No	No
340	Switzerland	18 - 30 years	Female	No	No	No	No	No	No	Yes	Other		2	6	0	4	parson russel terrier	female, sterilised/neutered	kg	6.5	Yes	Yes	Yes	Yes	Yes	Yes	Yes	No	No	No	Yes	No	No	Yes	No	No	No	Yes	No	No	No	No	No	No	No	No	No	No	No
344	Germany	30 - 65 years	Female	No	No	No	No	No	Yes	No	Other	Facebook	3	11	0	2	Magyar Vizsla	male, intact	kg	25	Yes	Yes	Yes	Yes	Yes	No	Yes	Yes	No	No	No	No	No	No	No	No	No	No	No	No	No	No	No	No	No	No	No	No	Yes
346	United States of America	18 - 30 years	Female	No	No	No	No	No	No	Yes	Other	Facebook	8	8	0	3	Mixed breed	female, sterilised/neutered	lbs	77	Yes	Yes	No	Yes	Yes	No	Yes	Yes	No	No	Yes	Yes	No	No	No	No	No	No	No	No	No	No	No	No	No	No	No	No	No
347	Germany	30 - 65 years	Female	Yes	Yes	No	No	No	No	No	Other	Facebook	8	2	1	0	Mischling	female, sterilised/neutered	kg	27	Yes	Yes	Yes	Yes	Yes	Yes	Yes	Yes	No	No	Yes	No	No	No	No	No	No	No	No	No	No	No	No	No	No	No	No	No	No
348	Switzerland	30 - 65 years	Male	No	No	No	No	No	No	Yes	Other	facebook	6	2	0	2	Irish Water Spaniel	female, sterilised/neutered	kg	32	Yes	Yes	Yes	Yes	Yes	No	Yes	Yes	No	No	No	No	No	No	No	No	No	No	No	No	No	No	No	No	No	No	No	No	Yes
349	Switzerland	18 - 30 years	Female	No	No	No	No	Yes	No	No	Other	Facebook	3	3	0	3	rhodesian ridgeback	male, sterilised/neutered	kg	41	Yes	Yes	No	Yes	Yes	No	Yes	Yes	No	No	Yes	Yes	No	Yes	No	No	No	No	No	No	Yes	No	No	No	No	No	No	Yes	No
350	Germany	30 - 65 years	Female	No	No	No	No	No	No	Yes	Other	Facebook	10	6	0	5	Rhodesian Ridgeback	female, sterilised/neutered	kg	35	Yes	No	Yes	Yes	Yes	No	Yes	Yes	No	No	No	No	No	No	No	No	No	No	No	No	No	No	No	No	No	No	No	No	Yes
352	United States of America	30 - 65 years	Female	No	No	No	No	No	No	Yes	Other	facebook	8	0	4	0	Cane Corso	female, sterilised/neutered	lbs	105	Yes	Yes	Yes	Yes	Yes	No	Yes	Yes	No	No	Yes	Yes	No	Yes	No	No	No	Yes	No	No	No	No	No	No	No	No	No	No	No
354	Switzerland	30 - 65 years	Female	No	No	No	No	No	No	Yes	Other	Facebook	11	2	0	2.5	Border Collie	male, sterilised/neutered	kg	22	No	No	No	Yes	No	No	No	No	No	No	No	Yes	No	Yes	No	No	No	Yes	No	No	No	No	No	No	No	No	No	No	No
355	Switzerland	30 - 65 years	Female	No	No	No	No	No	No	Yes	Other	Facebook	6	3	4	5	Staffordshire Bullterrier	female, sterilised/neutered	kg	14	Yes	No	Yes	Yes	Yes	No	No	Yes	No	No	No	No	No	No	No	No	No	No	No	No	No	No	No	No	No	No	No	Yes	No
356	United States of America	30 - 65 years	Female	No	No	No	No	No	No	Yes	Email		10	5	0	3	Vizsla	male, intact	lbs	55	Yes	Yes	Yes	Yes	Yes	No	Yes	Yes	No	No	No	Yes	No	No	No	No	No	Yes	No	No	No	No	No	No	No	No	No	No	No
357	Other Country	30 - 65 years	Female	No	No	No	No	No	No	Yes	Other	Facebook	4	8	0	3	Mischling	female, sterilised/neutered	kg	10	No	No	No	Yes	No	No	No	No	No	No	No	Yes	No	No	No	No	No	No	No	No	No	No	No	No	No	No	No	No	No
358	United States of America	30 - 65 years	Female	No	No	No	No	No	No	Yes	Other	Facebook	13	8	0	2	vizsla	female, sterilised/neutered	lbs	55	Yes	Yes	No	Yes	Yes	No	Yes	Yes	No	No	No	Yes	No	No	No	No	No	No	No	No	No	No	No	No	No	No	No	No	No
359	United States of America	30 - 65 years	Female	No	No	No	No	No	No	Yes	Other	friend on Facebook	3	7	0	4	Pug	male, sterilised/neutered	lbs	16	Yes	Yes	Yes	Yes	Yes	No	Yes	No	No	No	Yes	Yes	No	Yes	No	No	No	No	No	No	No	No	No	No	No	No	No	No	No
361	United States of America	30 - 65 years	Female	No	No	No	No	No	No	Yes	Other	Facebook	6	0	1	0	American Pit Bull Terrier	female, sterilised/neutered	lbs	47	Yes	No	Yes	Yes	No	No	Yes	No	No	No	Yes	No	No	No	No	No	No	No	No	No	No	No	No	No	No	No	No	Yes	No
362	Austria	30 - 65 years	Female	No	No	No	No	No	No	Yes	Other	facebook	9	8	0	3	Mischling	female, sterilised/neutered	kg	6,5	Yes	Yes	Yes	Yes	No	No	Yes	Yes	Yes	No	No	Yes	No	No	No	No	No	Yes	No	Yes	No	No	No	No	No	No	No	No	No
363	United Kingdom	30 - 65 years	Female	Yes	No	No	No	No	No	No	Other	facebook	1	8	0	2	Flatcoat retriever	male, intact	kg	23	Yes	Yes	Yes	Yes	Yes	No	Yes	Yes	No	No	Yes	No	No	No	No	No	No	No	No	No	No	No	No	No	No	No	No	Yes	No
364	United States of America	18 - 30 years	Female	No	Yes	No	No	No	No	No	Other	facebook	5	3	0	2	vizsla	male, intact	lbs	50	Yes	Yes	Yes	Yes	Yes	No	Yes	Yes	Yes	No	No	Yes	No	No	No	No	No	Yes	No	No	No	No	No	No	No	No	No	No	No
365	United States of America	30 - 65 years	Female	No	No	No	No	No	No	Yes	Other	Facebook	5	4	0	8	Vizsla	male, sterilised/neutered	lbs	54	Yes	No	No	Yes	Yes	No	Yes	No	No	No	Yes	Yes	No	Yes	No	No	No	Yes	No	No	No	No	No	No	No	No	No	No	No
366	United States of America	30 - 65 years	Female	No	No	No	No	No	Yes	No	Other	Facebook	12	1	0	1.5	Mixed breed	male, sterilised/neutered	lbs	51	Yes	Yes	Yes	Yes	Yes	No	Yes	Yes	No	No	Yes	No	No	No	No	No	No	Yes	No	No	No	No	No	No	No	No	No	No	No
367	United States of America	18 - 30 years	Female	No	No	No	No	No	No	Yes	Other	FacebooK	3	1	0	3	Mixed breed	female, sterilised/neutered	lbs	80	Yes	Yes	No	Yes	Yes	No	Yes	Yes	No	No	Yes	Yes	Yes	No	No	No	No	No	No	No	No	No	No	No	No	No	No	No	No
368	Other Country	30 - 65 years	Female	No	No	Yes	No	No	No	No	Other	facebook	8	11	8	9	jack russel terrier	male, intact	kg	9,4 kg	No	No	No	No	Yes	No	No	No	No	No	No	No	No	No	No	No	No	Yes	No	No	No	No	No	No	No	No	No	No	No
369	Canada	30 - 65 years	Female	No	No	No	No	No	No	Yes	Other	facebook	9	4	0	3	vizsla	male, intact	lbs	55	No	Yes	No	Yes	Yes	No	No	No	No	No	No	Yes	Yes	Yes	No	No	No	No	No	No	Yes	No	No	No	No	No	Yes	No	No
371	United States of America	30 - 65 years	Female	No	No	No	No	No	No	Yes	Other	Facebook	9	2	0	2	Vizsla	male, intact	lbs	62	No	No	No	Yes	No	No	No	No	No	No	No	Yes	No	No	No	No	No	Yes	No	No	No	No	No	No	No	No	No	No	No
375	United States of America	30 - 65 years	Female	No	No	No	No	No	No	Yes	Other	Facebook	5	5	0	2	Vizsla	female, sterilised/neutered	lbs	50 lbs	Yes	Yes	No	Yes	Yes	No	Yes	Yes	No	No	Yes	Yes	No	No	No	No	No	Yes	No	No	No	No	No	No	No	No	No	No	No
376	United States of America	30 - 65 years	Female	No	No	No	No	No	No	Yes	Other	Facebook	2	9	0	2	mixed breed (Lab/Shepherd)	female, sterilised/neutered	lbs	45	Yes	Yes	No	Yes	Yes	No	No	No	No	No	No	Yes	No	No	No	No	No	No	No	No	No	No	No	No	No	No	No	No	No
377	United States of America	30 - 65 years	Female	No	No	No	No	No	No	Yes	Other	Facebook	6	2	0	3	Sarplaninac	male, sterilised/neutered	lbs	135	Yes	Yes	No	Yes	No	No	Yes	No	No	No	Yes	Yes	No	No	No	No	No	No	No	No	Yes	No	No	No	No	No	No	No	No
380	Switzerland	30 - 65 years	Female	No	No	No	No	No	No	Yes	Other	Facebook	5	10	1	5	Mischling	male, sterilised/neutered	kg	23	Yes	Yes	Yes	Yes	Yes	Yes	Yes	Yes	No	No	No	Yes	No	No	No	Yes	No	Yes	No	No	No	No	No	No	No	No	No	No	No
381	Switzerland	30 - 65 years	Female	No	Yes	No	No	No	No	No	Other	FB	5	11	0	2	American Staffordshire Terrier	male, sterilised/neutered	kg	26.5	Yes	No	Yes	Yes	Yes	No	No	Yes	No	No	Yes	No	No	No	No	No	No	No	No	No	No	No	No	No	No	No	No	No	No
383	United States of America	18 - 30 years	Female	No	No	No	No	No	No	Yes	Other	Facebook	2	10	0	11	Pitbull	female, sterilised/neutered	lbs	40	Yes	Yes	No	Yes	Yes	No	Yes	Yes	No	No	Yes	Yes	No	No	No	No	No	No	No	No	No	No	No	No	No	No	No	No	No
385	Canada	30 - 65 years	Female	No	No	No	No	No	No	Yes	Other	Facebook	1	3	0	2	Border Collie	female, sterilised/neutered	lbs	38	Yes	Yes	Yes	Yes	Yes	No	No	No	No	No	Yes	No	No	No	No	No	No	No	No	No	No	No	No	No	No	No	No	No	No
386	Austria	30 - 65 years	Female	No	No	No	No	No	No	Yes	Other	Facebook	7	2	0	2	Mischling	female, sterilised/neutered	kg	7,5	Yes	No	Yes	Yes	No	No	Yes	No	No	No	Yes	No	No	No	No	No	No	No	No	No	No	No	No	No	No	No	No	No	No
387	United States of America	30 - 65 years	Female	Yes	No	No	No	No	No	No	Other	Facebook	4	3	1	1	ShihTzu	male, sterilised/neutered	lbs	9	Yes	Yes	Yes	Yes	Yes	No	Yes	Yes	No	No	Yes	No	No	No	No	No	No	No	No	No	No	No	No	No	No	No	No	No	No
388	Germany	30 - 65 years	Female	Yes	Yes	No	No	No	No	No	Other	Facebook	2	2	1	4	Bloodhound	male, intact	kg	45	Yes	Yes	Yes	Yes	No	No	Yes	Yes	No	No	Yes	No	No	No	No	No	No	Yes	No	No	No	No	No	No	No	No	No	No	No
389	Other Country	18 - 30 years	Female	Yes	No	No	No	No	No	No	Other	facebook	9	0	7	1	mixed pitbull	female, sterilised/neutered	kg	22	Yes	No	Yes	Yes	Yes	No	Yes	Yes	No	No	Yes	No	No	Yes	No	No	No	Yes	No	No	No	No	No	No	No	No	No	No	No
392	Canada	30 - 65 years	Female	No	No	No	No	No	No	Yes	Other	friend on facebook	1	7	0	2	vizsla	female, intact	lbs	38	Yes	No	Yes	Yes	Yes	No	No	No	No	No	No	Yes	No	Yes	No	No	No	No	No	No	No	No	No	No	No	No	No	No	No
393	Germany	30 - 65 years	Male	No	No	No	No	No	No	Yes	Email		2	7	0	2	Vizsla	male, intact	kg	25	No	Yes	No	Yes	No	No	Yes	Yes	No	No	No	Yes	Yes	No	Yes	No	No	Yes	No	Yes	No	No	No	No	No	No	No	No	No
394	Canada	30 - 65 years	Female	No	No	No	No	No	No	Yes	Other	facebook	12	0	7	0	beagle	female, sterilised/neutered	lbs	31	Yes	Yes	No	Yes	No	No	Yes	No	No	No	Yes	Yes	No	No	No	No	No	Yes	No	No	No	No	No	Yes	No	No	No	No	No
396	United States of America	30 - 65 years	Female	No	No	No	No	No	No	Yes	Other	Friend	2	8	0	7	Vizsla	male, intact	lbs	58	Yes	No	Yes	Yes	No	No	Yes	No	No	No	No	Yes	No	Yes	No	No	No	No	No	No	No	No	No	Yes	No	Yes	No	No	No
397	Other Country	30 - 65 years	Male	No	Yes	No	No	No	No	No	Other	facebook	0	9	0	2	Lagotto Romagnolo	female, intact	kg	10	Yes	Yes	Yes	Yes	Yes	Yes	Yes	No	No	No	Yes	Yes	No	Yes	No	No	No	Yes	No	No	No	No	No	No	No	No	No	No	No
399	Switzerland	30 - 65 years	Female	No	No	Yes	No	No	No	No	Other	Facebook	7	6	0	3	Französische Bulldogge	male, intact	kg	12	Yes	Yes	No	No	No	No	Yes	No	No	No	No	No	No	No	No	No	No	Yes	No	No	No	No	No	No	No	No	No	No	No
402	United States of America	> 65 years	Female	No	Yes	No	No	No	No	No	Other	facebook	7	5	0	2	English setter	male, sterilised/neutered	lbs	63	Yes	No	Yes	No	No	No	Yes	Yes	No	No	Yes	No	No	No	No	No	No	Yes	No	No	No	No	No	No	No	No	No	No	No
403	United States of America	30 - 65 years	Female	No	No	No	No	No	No	Yes	Other	facebook	4	6	0	2	Vizsla	male, sterilised/neutered	lbs	52	Yes	Yes	No	Yes	Yes	No	Yes	No	No	No	Yes	Yes	No	No	No	No	No	No	No	No	No	Yes	No	No	No	No	No	No	No
404	Germany	30 - 65 years	Female	No	No	No	No	No	No	Yes	Other	Facebook	14	0	7	0	Mischling	female, sterilised/neutered	kg	24	Yes	Yes	Yes	Yes	Yes	No	No	No	No	No	No	No	No	No	No	No	No	No	No	No	No	No	No	No	No	No	No	No	Yes
405	Switzerland	30 - 65 years	Female	Yes	No	No	No	No	No	No	Other	Whatts app	6	9	0	3	Staffordshire Bullterrier	female, intact	kg	11,5	Yes	No	Yes	Yes	No	No	No	No	No	No	Yes	Yes	No	No	No	No	No	Yes	No	No	No	No	No	No	No	No	No	No	No
406	United States of America	30 - 65 years	Female	No	No	No	No	No	No	Yes	Other	friend's FB link	12	0	1	0	GSD mixed breed	female, sterilised/neutered	lbs	45	Yes	Yes	Yes	Yes	Yes	No	Yes	No	No	No	No	Yes	No	No	No	No	No	No	No	No	No	No	No	No	No	No	No	No	No
409	Switzerland	30 - 65 years	Female	No	No	Yes	No	No	No	No	Other	facebook	5	7	0	2	siberian husky	male, sterilised/neutered	kg	23	Yes	Yes	No	Yes	No	No	No	No	No	No	No	Yes	No	No	No	No	No	No	No	No	No	No	No	No	No	No	No	No	No
410	United Kingdom	18 - 30 years	Female	No	No	No	No	No	No	Yes	Other	facebook	5	3	3	0	staffordshire bull terrier	female, sterilised/neutered	kg	25	Yes	Yes	Yes	Yes	Yes	No	Yes	Yes	No	No	Yes	Yes	No	No	No	No	No	No	No	No	No	No	No	No	No	No	No	Yes	No
414	Austria	30 - 65 years	Female	No	No	No	No	No	No	Yes	Other	facebook	6	6	1	6	Mischling	male, sterilised/neutered	kg	30	Yes	Yes	No	Yes	No	No	Yes	No	No	No	Yes	No	No	No	No	No	No	Yes	No	No	No	No	No	No	No	No	No	No	No
415	United States of America	30 - 65 years	Female	No	No	No	No	No	No	Yes	Other	fb	4	5	0	2	Vizsla	female, sterilised/neutered	lbs	63	Yes	Yes	Yes	Yes	No	No	No	No	No	No	No	Yes	No	Yes	No	Yes	No	No	No	No	No	No	No	No	No	No	No	No	No
418	United States of America	30 - 65 years	Female	Yes	No	No	No	No	No	No	Other	FB post	9	0	0	6	Redbone coonhound/rottweiler mixed breed	male, sterilised/neutered	lbs	67	Yes	No	Yes	Yes	No	No	No	Yes	No	No	Yes	Yes	Yes	No	No	No	No	Yes	No	No	No	No	No	No	No	No	No	No	No
419	United States of America	30 - 65 years	Female	No	No	No	No	No	No	Yes	Email		12	7	0	2	Vizsla	female, sterilised/neutered	lbs	36	Yes	No	No	Yes	Yes	No	No	No	No	No	No	Yes	No	No	No	No	No	No	No	No	No	No	No	No	No	No	No	No	No
420	United States of America	18 - 30 years	Female	No	No	No	No	Yes	No	No	Other	Facebook post	1	8	0	2	German Shepherd	female, sterilised/neutered	lbs	75	Yes	Yes	No	No	No	No	Yes	No	No	No	No	Yes	No	No	Yes	No	No	No	No	No	No	Yes	No	No	No	No	Yes	No	No
421	United States of America	18 - 30 years	Female	No	No	No	No	No	No	Yes	Other	facebook	3	1	1	1	vizsla	male, sterilised/neutered	lbs	55	Yes	Yes	No	Yes	No	No	No	No	No	No	No	Yes	No	No	No	Yes	No	No	No	Yes	No	No	No	No	No	No	Yes	No	No
422	Germany	30 - 65 years	Female	No	No	No	No	No	No	Yes	Other	Facebook	7	6	6	3	Mischling	male, sterilised/neutered	kg	35	Yes	Yes	No	Yes	No	No	Yes	No	No	No	No	Yes	No	No	No	No	No	Yes	No	No	No	No	No	No	No	No	No	No	No
423	Switzerland	30 - 65 years	Female	Yes	No	No	No	No	No	No	Other	Facebook Link	10	6	0	3	Curly Coated Retriever	female, sterilised/neutered	kg	32	Yes	Yes	Yes	Yes	No	No	No	Yes	No	No	No	No	No	No	No	No	No	No	No	No	No	No	No	No	No	No	No	No	Yes
427	Germany	30 - 65 years	Female	No	No	No	No	No	No	Yes	Other	Facebookgruppe	3	6	0	0	Airedale Terrier	male, intact	kg	28	Yes	No	Yes	Yes	Yes	No	No	Yes	No	No	No	No	No	No	No	No	No	No	No	No	No	No	No	No	No	No	No	No	Yes
428	United States of America	30 - 65 years	Female	No	No	No	No	No	Yes	No	Other	fb	3	6	0	5	standard poodle	female, sterilised/neutered	lbs	42	Yes	Yes	Yes	Yes	Yes	No	Yes	Yes	No	No	Yes	No	No	Yes	No	Yes	No	Yes	No	No	No	No	No	No	No	No	No	No	No
430	United States of America	30 - 65 years	Female	No	No	No	No	No	Yes	No	Other	Vizsla facebook group	9	3	0	2	Vizsla	male, sterilised/neutered	lbs	60	Yes	No	No	Yes	No	No	No	No	No	No	No	Yes	No	No	No	Yes	No	No	No	No	No	No	No	No	No	No	No	No	No
431	Switzerland	30 - 65 years	Female	No	No	No	No	No	No	Yes	Other	facebook	0	11	0	7	sloughi	female, intact	kg	20	Yes	Yes	No	Yes	No	No	Yes	No	No	No	Yes	No	No	No	No	No	No	No	No	No	No	No	No	Yes	No	No	No	No	No
432	United States of America	30 - 65 years	Female	Yes	No	No	No	No	No	No	Other	facebook	4	8	0	3	English Toy Spaniel	male, sterilised/neutered	lbs	10	Yes	Yes	No	Yes	No	No	No	No	No	No	Yes	Yes	No	No	No	No	No	No	No	No	No	No	No	No	No	No	No	No	No
437	United States of America	30 - 65 years	Female	No	No	No	No	No	No	Yes	Other	blog	10	11	1	0	mixed breed	male, sterilised/neutered	lbs	57	Yes	Yes	Yes	Yes	Yes	No	Yes	No	No	No	No	Yes	No	No	No	No	No	No	No	No	No	No	No	No	No	No	Yes	No	No
438	United States of America	18 - 30 years	Female	No	No	No	No	No	No	Yes	Other		2	10	0	2	Vizsla	male, sterilised/neutered	lbs	60	Yes	No	Yes	No	Yes	No	Yes	Yes	No	No	Yes	No	No	Yes	No	No	No	No	No	No	No	No	No	No	No	No	No	No	No
442	United States of America	30 - 65 years	Female	No	No	Yes	No	No	No	No	Email		11	0	0	2	Golden Retriever	female, sterilised/neutered	lbs	65	Yes	Yes	Yes	Yes	Yes	No	Yes	Yes	No	No	Yes	Yes	No	No	No	No	No	No	No	No	No	No	No	No	No	No	No	No	No
441	Other Country	30 - 65 years	Female	No	No	No	No	No	No	Yes	Other	Facebook	1	4	0	3	Vizsla	female, intact	kg	21	Yes	Yes	No	Yes	No	No	No	No	No	No	Yes	Yes	No	No	No	No	No	No	No	No	No	No	No	No	No	No	No	No	No
443	Other Country	30 - 65 years	Male	No	No	No	No	No	No	Yes	Other	facebook	0	6	0	3	Hungarian Vizsla	female, intact	kg	14	Yes	Yes	No	Yes	Yes	No	Yes	Yes	No	No	No	Yes	Yes	Yes	No	No	No	Yes	No	No	Yes	Yes	Yes	No	No	No	No	No	No
445	United Kingdom	18 - 30 years	Female	Yes	No	No	No	No	No	No	Other	Facebook group	3	8	0	4	Labrador	male, intact	kg	28	Yes	Yes	No	Yes	Yes	No	Yes	No	No	No	Yes	Yes	No	No	No	No	No	Yes	No	No	No	No	No	No	No	No	No	No	No
447	United States of America	30 - 65 years	Male	No	No	No	No	No	No	Yes	Other	Facebook link	2	1	0	9	Vizsla	female, sterilised/neutered	lbs	37	Yes	Yes	Yes	Yes	No	No	No	No	No	No	No	Yes	No	No	No	No	No	Yes	Yes	No	No	No	No	No	No	No	No	No	No
448	Austria	18 - 30 years	Female	No	No	No	No	Yes	No	No	Other	facebookposting	0	2	0	2	Puli	female, sterilised/neutered	kg	11,90	Yes	No	Yes	Yes	No	No	Yes	No	No	No	Yes	Yes	No	Yes	No	No	No	Yes	No	No	No	No	No	No	No	No	No	No	No
449	Austria	18 - 30 years	Female	No	No	No	No	Yes	No	No	Other	Facebook	1	6	0	2	Labrador Retriever	female, intact	kg	26	Yes	Yes	No	Yes	No	No	No	No	No	No	No	No	No	Yes	No	No	Yes	Yes	No	No	No	No	No	No	No	No	No	No	No
456	Switzerland	30 - 65 years	Female	Yes	No	No	No	No	No	No	Other	FB	3	3	0	2	Spaniel	male, intact	kg	32	Yes	Yes	Yes	Yes	Yes	Yes	Yes	Yes	Yes	No	Yes	No	No	No	No	No	No	Yes	No	No	No	No	No	No	No	No	No	No	No
452	United Kingdom	30 - 65 years	Female	No	No	No	No	No	No	Yes	Other	Facebook	10	2	0	2	working sheep dog	male, sterilised/neutered	kg	22	Yes	Yes	Yes	Yes	Yes	No	No	No	No	No	Yes	No	No	Yes	No	No	No	Yes	No	No	No	No	No	No	No	No	No	No	No
457	Germany	30 - 65 years	Female	Yes	Yes	No	No	No	No	No	Other	Internet	3	10	1	3	Border Collie	female, sterilised/neutered	kg	18 kg	Yes	Yes	Yes	Yes	Yes	Yes	Yes	Yes	No	No	Yes	No	No	No	No	No	No	No	No	No	No	No	No	No	No	No	No	Yes	No
453	Switzerland	30 - 65 years	Female	No	No	No	No	No	No	Yes	Other	Socialmedia	1	8	0	3	flat coated retriever	male, intact	kg	31	Yes	No	Yes	Yes	No	No	No	No	No	No	Yes	Yes	No	No	No	No	No	No	No	No	Yes	No	No	No	No	No	No	No	No
454	Switzerland	30 - 65 years	Female	No	Yes	No	No	No	No	No	Other	Facebook	13	5	0	2.5	Nova Scotia duck tolling Retriever	male, sterilised/neutered	kg	21	Yes	Yes	No	Yes	Yes	No	Yes	Yes	No	No	No	No	No	No	No	No	No	No	No	No	No	No	No	No	No	No	No	No	Yes
459	Germany	30 - 65 years	Female	No	No	No	No	No	No	Yes	Other	Facebook	8	8	1	1	Mischling	female, sterilised/neutered	kg	8,2	Yes	Yes	Yes	Yes	Yes	No	Yes	Yes	No	No	Yes	No	No	No	No	No	No	No	No	No	No	No	No	No	No	No	No	No	No
461	United States of America	> 65 years	Female	No	No	No	No	No	No	Yes	Other	online	3	2	0	0	Vizsla	female, sterilised/neutered	lbs	50 lbs	No	No	No	Yes	No	No	No	No	No	No	No	No	No	No	No	No	No	No	No	No	No	No	No	No	No	No	No	Yes	No
463	United Kingdom	30 - 65 years	Female	No	No	No	No	No	No	Yes	Email		1	3	0	2	cocker spaniel	male, intact	kg	13	No	Yes	No	Yes	Yes	No	No	No	No	No	No	No	No	No	No	No	No	Yes	No	No	No	No	No	No	No	No	No	No	No
464	United States of America	30 - 65 years	Female	No	No	No	No	No	No	Yes	Other	FB	3	3	0	2	vizsla	female, intact	lbs	44	Yes	Yes	Yes	Yes	Yes	No	Yes	Yes	No	No	Yes	Yes	No	Yes	No	No	No	Yes	No	No	No	No	No	No	No	No	No	No	No
465	Germany	30 - 65 years	Female	No	No	No	No	No	No	Yes	Other	Facebook	4	9	0	2	Rhodesian Ridgeback	female, sterilised/neutered	kg	40	Yes	Yes	Yes	Yes	Yes	Yes	Yes	Yes	No	No	Yes	No	No	No	No	No	No	No	No	No	No	No	No	No	No	No	No	No	No
468	Germany	18 - 30 years	Female	Yes	No	No	No	No	No	No	Other	Facebook	3	6	0	3	irish red and white setter	female, intact	kg	25	Yes	Yes	Yes	Yes	Yes	Yes	Yes	Yes	No	No	No	No	No	No	No	No	No	No	No	No	No	No	No	No	No	No	No	Yes	No
471	Other Country	30 - 65 years	Male	Yes	No	Yes	No	No	No	No	Other	Facebook	7	3	0	3	Springer Spaniel	female, sterilised/neutered	kg	25	Yes	Yes	No	Yes	No	No	Yes	Yes	No	No	No	Yes	No	No	No	No	No	No	No	No	No	No	No	No	No	No	No	No	No
472	Austria	30 - 65 years	Female	No	No	No	No	No	No	Yes	Other	Facebookgruppe	4	6	0	5	Windhund	female, sterilised/neutered	kg	20	Yes	No	Yes	Yes	Yes	No	No	Yes	No	No	No	No	No	No	No	No	No	No	No	No	No	No	No	No	No	No	No	No	Yes
473	United States of America	30 - 65 years	Female	No	No	No	No	No	No	Yes	Other	Friend via Facebook post	6	4	0	2	mixed breed	female, sterilised/neutered	lbs	55	Yes	Yes	Yes	Yes	Yes	No	Yes	No	No	No	Yes	Yes	No	Yes	No	No	No	Yes	No	No	Yes	Yes	No	No	No	No	No	No	No
474	Germany	30 - 65 years	Female	No	No	No	No	No	No	Yes	Other	Facebook	3	4	0	2	Australian Shepherd	female, intact	kg	22,8	Yes	No	Yes	Yes	Yes	Yes	Yes	Yes	No	No	Yes	No	No	No	No	No	No	No	No	No	No	No	No	No	No	No	No	No	No
476	Germany	18 - 30 years	Female	No	No	No	No	No	No	Yes	Other	Facebook	3	6	1	6	Hütehund-Mischling	male, sterilised/neutered	kg	23	Yes	Yes	Yes	Yes	Yes	Yes	Yes	Yes	No	No	No	No	No	No	No	No	No	Yes	No	No	No	No	No	No	No	No	No	Yes	No
479	Other Country	30 - 65 years	Female	No	Yes	No	No	No	No	No	Other	link on fb	3	7	0	7	mixed breed	male, sterilised/neutered	kg	27,9	Yes	Yes	No	Yes	No	No	Yes	No	No	No	No	No	No	No	No	No	No	No	No	No	No	No	No	No	No	No	No	Yes	Yes
480	United Kingdom	30 - 65 years	Female	No	No	No	No	No	No	Yes	Other	Facebook	3	8	0	3	mixed breed. Jack russel cross	male, intact	kg	8.5	Yes	Yes	Yes	Yes	Yes	No	Yes	Yes	No	No	No	Yes	No	Yes	No	No	No	Yes	No	No	Yes	No	No	No	No	No	No	No	No
482	Germany	30 - 65 years	Female	No	No	No	No	No	No	Yes	Other	Facebook	2	5	0	2	Rhodesien Ridgeback	female, sterilised/neutered	kg	33	Yes	Yes	Yes	Yes	Yes	No	Yes	Yes	No	No	Yes	No	No	No	No	No	No	No	No	No	No	No	No	No	No	No	No	No	No
483	United States of America	30 - 65 years	Female	Yes	No	No	No	No	No	No	Other	facebook	8	10	0	4	mixed breed	female, sterilised/neutered	lbs	44	Yes	Yes	No	Yes	Yes	No	No	No	No	No	Yes	Yes	No	Yes	No	No	No	Yes	No	No	No	No	No	No	No	No	No	No	No
484	United States of America	30 - 65 years	Female	No	No	No	No	No	No	Yes	Other	Facebook	3	11	0	3	Vizsla	female, sterilised/neutered	lbs	48	Yes	Yes	No	No	No	No	Yes	No	No	No	Yes	Yes	No	No	No	No	No	No	No	No	No	No	No	No	No	No	No	No	No
485	Germany	18 - 30 years	Female	No	No	No	No	Yes	No	No	Other	facebook	8	8	0	3	border collie	female, intact	kg	15	Yes	Yes	Yes	Yes	Yes	No	Yes	No	No	No	No	No	No	No	No	No	No	Yes	No	No	No	No	No	No	No	No	No	No	Yes
486	Germany	30 - 65 years	Female	No	No	No	No	No	No	Yes	Other	facebook-gruppe	13	4	0	2	Mischling	male, intact	kg	9	Yes	Yes	Yes	No	No	No	Yes	Yes	No	No	Yes	No	No	No	No	No	No	Yes	No	No	No	No	No	No	No	No	No	No	No
488	United States of America	18 - 30 years	Female	No	No	Yes	No	No	No	No	Other	facebook	0	11	0	3	Pomeranian	female, sterilised/neutered	kg	1,6	Yes	Yes	No	Yes	No	No	Yes	No	No	No	No	Yes	No	No	Yes	No	No	No	No	No	No	No	No	Yes	No	No	No	No	No
489	United States of America	30 - 65 years	Female	Yes	Yes	No	No	No	No	No	Other	facebook	2	9	0	10	pitbull mix	male, sterilised/neutered	lbs	49	Yes	Yes	Yes	Yes	Yes	Yes	Yes	Yes	No	No	Yes	No	No	No	No	No	No	No	No	No	No	No	No	No	No	No	No	No	No
490	Canada	30 - 65 years	Male	No	No	No	No	No	No	Yes	Other	Facebook	1	7	0	2	Vizsla	male, sterilised/neutered	lbs	43	Yes	Yes	No	Yes	Yes	No	Yes	No	No	No	Yes	Yes	No	Yes	No	No	No	No	No	No	No	No	No	No	No	No	No	No	No
491	Other Country	30 - 65 years	Female	No	No	Yes	No	No	No	No	Email		5	6	1	0	Coton de Tulear	male, sterilised/neutered	kg	6	Yes	No	No	No	Yes	No	No	Yes	No	No	No	Yes	No	No	No	No	No	No	No	No	No	No	No	No	No	No	No	No	No
492	Other Country	18 - 30 years	Male	No	No	No	No	No	No	Yes	Other	Facebook Viszla group	8	9	7	1	Vizsla	female, sterilised/neutered	kg	24	Yes	Yes	No	Yes	No	No	Yes	No	No	No	No	Yes	No	No	No	No	No	No	No	No	No	No	No	No	No	No	Yes	No	No
495	Other Country	18 - 30 years	Female	No	No	Yes	No	No	No	No	Other	facebook	1	2	0	3	mixed breed	male, sterilised/neutered	kg	8	No	Yes	No	Yes	No	No	Yes	No	No	No	No	Yes	No	No	No	No	No	Yes	No	No	No	No	No	No	No	No	No	No	No
496	United States of America	30 - 65 years	Female	No	No	No	No	No	No	Yes	Other		1	11	0	2	rottweiler/boxer	male, sterilised/neutered	lbs	100	Yes	No	No	Yes	No	No	Yes	No	No	No	No	No	No	No	No	No	No	No	No	No	No	No	No	Yes	No	No	No	No	No
498	Canada	18 - 30 years	Female	Yes	No	No	No	Yes	No	No	Other	Seraina Blumii	1	1	0	4	Papillon	male, sterilised/neutered	lbs	6.4	Yes	No	Yes	Yes	Yes	No	No	No	No	No	Yes	Yes	No	No	No	Yes	No	No	No	No	No	No	No	No	No	No	No	No	No
499	United States of America	18 - 30 years	Female	No	No	No	No	No	No	Yes	Other	Facebook	0	7	0	2	Vizsla	female, intact	lbs	33	Yes	Yes	No	Yes	No	No	No	No	No	No	Yes	Yes	No	No	No	No	No	No	No	No	No	Yes	No	No	No	No	No	No	No
500	United States of America	30 - 65 years	Female	No	No	No	No	No	No	Yes	Other	Facebook post	2	7	0	2.5	French Bulldog	female, intact	lbs	19	Yes	Yes	Yes	Yes	Yes	No	No	No	No	No	Yes	Yes	No	Yes	No	No	No	No	No	No	No	No	No	No	No	No	No	No	No
502	Other Country	30 - 65 years	Male	No	Yes	No	No	No	No	No	Other	Facebook	4	5	2	5	Pincher	female, sterilised/neutered	kg	5.5	Yes	Yes	Yes	Yes	Yes	No	Yes	Yes	No	No	No	No	No	No	No	No	No	No	No	No	No	No	No	No	No	No	No	Yes	No
504	Germany	18 - 30 years	Female	No	No	No	No	Yes	No	No	Other	Facebook	2	5	2	3	Mischling	female, sterilised/neutered	kg	14	Yes	Yes	No	Yes	No	No	Yes	Yes	No	No	No	No	No	No	No	No	No	No	No	No	No	No	No	No	No	No	No	Yes	No
505	Switzerland	30 - 65 years	Female	No	No	No	No	No	No	Yes	Other	Facebook	5	6	1	6	mixed (terrier)	male, sterilised/neutered	kg	12	No	Yes	No	Yes	No	No	Yes	No	No	No	No	Yes	No	No	No	No	No	No	No	No	No	Yes	No	Yes	No	No	No	No	No
506	Other Country	18 - 30 years	Female	No	No	Yes	No	No	No	No	Other	facebook	2	2	0	2	english setter	male, intact	kg	22	No	Yes	No	No	No	No	No	No	No	No	No	Yes	No	No	No	No	No	No	No	No	No	No	No	No	No	No	No	No	No
507	United States of America	30 - 65 years	Female	Yes	No	Yes	No	No	No	No	Other	Facebook	7	5	0	0	shetland sheepdog	male, sterilised/neutered	lbs	21	Yes	Yes	No	Yes	Yes	No	Yes	No	No	No	Yes	Yes	Yes	No	No	No	No	No	No	No	Yes	Yes	No	No	No	No	No	No	No
509	Germany	30 - 65 years	Female	No	No	No	No	No	No	Yes	Other	FB	3	5	0	2	Border Collie	male, sterilised/neutered	kg	20	Yes	Yes	Yes	Yes	Yes	No	No	No	No	No	Yes	No	No	No	No	No	No	No	No	No	No	No	No	No	No	No	No	Yes	No
511	Other Country	30 - 65 years	Female	No	No	No	No	No	No	Yes	Other	Facebook	3	0	7	7	mixed breed	female, sterilised/neutered	kg	30	Yes	Yes	Yes	Yes	Yes	No	Yes	Yes	No	No	Yes	Yes	Yes	Yes	No	No	No	No	No	No	No	No	No	No	No	No	No	No	No
512	Canada	18 - 30 years	Female	No	No	No	No	Yes	No	No	Other	Online	2	4	0	2	Vizsla	female, sterilised/neutered	lbs	49.8	Yes	Yes	Yes	Yes	Yes	No	No	Yes	No	No	Yes	Yes	No	Yes	No	No	No	No	No	No	No	No	No	No	No	No	No	No	No
513	United States of America	18 - 30 years	Female	No	No	No	No	Yes	No	No	Other	Facebook	6	6	0	6	Appenzeller mountain dog	male, sterilised/neutered	lbs	79	Yes	No	Yes	Yes	Yes	No	Yes	No	No	No	Yes	Yes	No	Yes	No	No	No	No	No	No	No	No	No	No	No	No	No	No	No
514	United States of America	30 - 65 years	Female	No	No	No	No	No	No	Yes	Other	Vizsla FB page	7	0	0	2	Vizsla	female, sterilised/neutered	lbs	47	Yes	Yes	No	Yes	Yes	No	Yes	No	No	No	No	Yes	No	No	No	No	No	No	Yes	No	No	No	No	No	No	Yes	No	No	No
515	United States of America	30 - 65 years	Female	No	No	No	No	No	No	Yes	Other	facebook post	8	0	5	0	mix	male, sterilised/neutered	lbs	92	Yes	No	No	Yes	Yes	No	No	Yes	Yes	No	No	No	No	No	No	No	No	No	No	No	No	No	No	No	No	No	No	Yes	No
517	Germany	18 - 30 years	Female	No	No	No	No	Yes	No	No	Other	FB	2	7	1	6	Miniatur Australian Shepherd	male, intact	kg	12,5	Yes	Yes	No	Yes	No	No	Yes	Yes	No	No	No	No	No	No	No	Yes	No	No	No	Yes	Yes	No	No	No	No	No	No	No	No
518	United States of America	30 - 65 years	Female	No	No	No	No	No	No	Yes	Other	FACE BOOK	6	4	0	10	vizsla	male, sterilised/neutered	lbs	46	Yes	Yes	No	Yes	Yes	No	Yes	Yes	No	No	No	Yes	No	No	No	No	No	No	No	No	No	No	No	No	No	No	No	No	No
519	Germany	30 - 65 years	Female	No	No	No	No	No	No	Yes	Email		4	5	0	2	Kleinpudel	male, intact	kg	10	Yes	Yes	Yes	Yes	Yes	No	Yes	Yes	No	No	Yes	No	No	No	No	No	No	Yes	No	No	No	No	No	No	No	No	No	No	No
521	Germany	30 - 65 years	Female	Yes	Yes	No	No	No	No	No	Other		12	1	0	3	Tibet Terrier	male, sterilised/neutered	kg	15,7	Yes	No	No	Yes	No	No	Yes	Yes	No	No	No	No	No	No	No	No	No	No	No	No	No	No	No	No	No	No	No	No	Yes
524	United States of America	30 - 65 years	Female	No	No	No	No	No	No	Yes	Other	friend	4	1	0	2	Vizsla	female, intact	lbs	50	Yes	No	Yes	Yes	No	No	No	No	No	No	No	Yes	No	No	No	No	No	Yes	No	No	No	No	No	No	No	No	No	No	No
526	United States of America	30 - 65 years	Female	No	No	No	No	No	No	Yes	Other	Facebook	3	10	0	2	Vizsla	male, intact	lbs	55	No	No	No	Yes	No	No	No	No	No	No	No	Yes	No	No	No	No	No	Yes	No	No	No	No	No	Yes	No	No	No	No	No
528	United States of America	30 - 65 years	Female	No	No	No	No	No	Yes	No	Other	Facebook	3	8	0	2	Vizsla	female, sterilised/neutered	lbs	52	Yes	No	Yes	Yes	No	No	Yes	Yes	No	No	No	No	No	No	No	No	No	No	No	No	Yes	No	No	Yes	No	No	Yes	No	No
530	Germany	30 - 65 years	Female	Yes	No	No	No	No	No	No	Other	Facebook	3	8	0	2	Großpudel	male, intact	kg	28	Yes	No	Yes	Yes	Yes	No	Yes	Yes	No	No	Yes	No	No	No	No	No	No	Yes	No	No	No	No	No	No	No	No	No	No	No
532	Germany	18 - 30 years	Female	No	No	No	No	No	No	Yes	Other	Facebook	6	6	0	3	Labrador Retriever	female, sterilised/neutered	kg	23,5	Yes	No	Yes	Yes	Yes	Yes	Yes	Yes	No	No	Yes	No	No	No	No	No	No	No	No	No	No	No	No	No	No	No	No	No	No
534	United Kingdom	30 - 65 years	Female	Yes	No	Yes	No	No	No	No	Other	facebook	8	1	0	2	Rhodesian Ridgeback	male, intact	kg	40	Yes	Yes	Yes	Yes	No	No	Yes	No	No	No	Yes	No	No	No	No	No	No	Yes	No	No	No	No	No	No	No	No	No	No	No
536	Germany	30 - 65 years	Female	No	No	No	No	No	No	Yes	Other	facebook	5	3	0	2	Magyar Vizsla	male, intact	kg	28	Yes	No	Yes	Yes	No	No	No	Yes	No	No	No	No	No	No	No	No	No	No	No	No	No	No	No	No	No	No	No	No	Yes
537	United States of America	> 65 years	Female	No	No	No	No	No	No	Yes	Other	facebook	10	0	1	7	papillon	male, sterilised/neutered	lbs	11lbs	Yes	No	Yes	Yes	Yes	No	No	No	No	No	No	No	No	No	No	No	No	Yes	No	No	No	No	No	No	No	No	No	No	No
538	United Kingdom	30 - 65 years	Male	Yes	No	No	No	No	No	No	Other	facebook	11	6	1	6	jack russel	female, sterilised/neutered	kg	About 4, slim and well muscled	Yes	Yes	No	Yes	Yes	No	Yes	No	No	No	Yes	Yes	No	No	No	No	No	Yes	No	No	No	No	No	No	No	No	No	Yes	No
539	United Kingdom	30 - 65 years	Female	Yes	No	No	No	No	No	No	Other	facebook	2	9	0	2	flatcoated retriever	female, intact	kg	30	Yes	Yes	Yes	Yes	Yes	No	No	No	No	No	Yes	No	No	Yes	No	Yes	No	No	No	No	No	No	No	No	No	No	No	No	No
540	United Kingdom	30 - 65 years	Female	No	Yes	No	No	No	No	No	Other	F/B	3	4	1	0	Malinois	female, sterilised/neutered	kg	28	Yes	No	Yes	No	No	No	No	Yes	No	No	Yes	No	No	No	No	No	No	No	No	No	No	No	No	No	No	No	No	No	No
545	Other Country	30 - 65 years	Male	No	No	No	No	No	No	Yes	Other	Facebook group	0	10	0	2	Vizsla	female, intact	kg	20	Yes	Yes	No	Yes	No	No	No	No	No	No	No	Yes	No	No	No	No	No	No	No	No	No	No	No	No	No	No	No	No	No
546	United States of America	18 - 30 years	Female	No	No	No	No	No	No	Yes	Other	facebook	0	10	0	4	mixed breed	male, sterilised/neutered	lbs	60	Yes	Yes	Yes	Yes	No	No	Yes	No	No	No	Yes	Yes	No	Yes	No	No	No	No	Yes	No	Yes	Yes	No	No	No	No	Yes	No	No
547	United States of America	30 - 65 years	Female	No	No	No	No	No	Yes	No	Other	Facebook	5	5	0	2	hungarian vizsla	female, sterilised/neutered	lbs	56	Yes	No	Yes	Yes	No	No	No	No	No	No	Yes	Yes	No	No	No	Yes	No	Yes	No	No	No	No	No	No	No	No	No	No	No
549	United States of America	30 - 65 years	Female	No	No	No	No	No	Yes	No	Other	facebook	2	9	0	2	Mastiff/Pit Bull mix	female, sterilised/neutered	lbs	95	Yes	Yes	Yes	Yes	No	No	No	No	No	No	Yes	Yes	No	No	No	Yes	No	Yes	No	No	No	No	No	No	No	No	No	No	No
553	Germany	30 - 65 years	Female	Yes	No	No	No	No	No	No	Other	Facebook	6	11	2	6	Labrador Retriever	male, sterilised/neutered	kg	30	Yes	Yes	Yes	Yes	Yes	Yes	Yes	Yes	Yes	No	Yes	No	No	No	No	No	No	No	No	No	No	No	No	No	No	No	No	No	No
554	Austria	30 - 65 years	Female	No	No	Yes	No	No	No	No	Other	facebook	7	0	0	6	Mischling	female, sterilised/neutered	kg	24	Yes	No	Yes	Yes	Yes	No	Yes	Yes	No	No	Yes	Yes	No	No	No	No	No	No	No	No	No	Yes	No	No	No	No	No	No	No
556	United States of America	18 - 30 years	Female	Yes	No	No	No	No	No	No	Email		1	5	0	2	American Bully, Pit Bull	male, sterilised/neutered	lbs	75	Yes	No	Yes	Yes	Yes	Yes	Yes	Yes	No	No	No	No	No	No	No	Yes	No	Yes	No	No	No	No	No	No	No	No	No	No	No
557	Canada	30 - 65 years	Female	No	No	No	No	No	No	Yes	Other	Facebook	12	2	11	7	Vizsla	female, intact	lbs	52	No	Yes	No	Yes	No	No	No	No	No	No	Yes	Yes	Yes	No	No	No	No	No	No	No	No	No	No	No	No	No	No	No	No
559	Other Country	30 - 65 years	Female	Yes	No	No	No	No	No	No	Other	facebook	13	11	1	6	mixed breed	male, intact	kg	37,5	Yes	Yes	Yes	Yes	No	No	Yes	Yes	No	No	Yes	No	No	No	No	No	No	Yes	No	No	No	No	No	No	No	No	No	No	No
560	United States of America	18 - 30 years	Female	No	No	No	No	No	No	Yes	Other	facebook	1	5	1	5	mixed breed (likely some border collie)	female, sterilised/neutered	lbs	About 45	Yes	Yes	No	Yes	Yes	No	No	Yes	No	No	Yes	Yes	Yes	Yes	No	No	No	Yes	No	No	No	Yes	No	No	No	No	No	No	No
562	Germany	30 - 65 years	Female	Yes	No	No	No	No	No	No	Other	Link über Facebook	9	4	0	2	Rhodesian Ridgeback	male, intact	kg	40	Yes	Yes	Yes	Yes	Yes	No	Yes	Yes	No	No	No	No	No	No	No	No	No	No	No	No	No	No	No	No	No	No	No	No	Yes
564	Other Country	30 - 65 years	Female	No	Yes	No	No	No	No	No	Other	Facebook	4	3	0	2	American pit bull terriër	female, intact	kg	23	Yes	No	Yes	No	Yes	No	Yes	No	No	No	Yes	No	No	No	No	No	No	Yes	No	No	No	No	No	No	No	No	No	No	No
569	Other Country	30 - 65 years	Female	No	No	No	No	No	No	Yes	Email		2	5	0	2	boxer	female, sterilised/neutered	kg	28	Yes	Yes	Yes	Yes	Yes	Yes	Yes	Yes	No	No	Yes	No	No	No	No	No	No	Yes	No	No	No	No	No	No	No	No	No	No	No
571	Switzerland	30 - 65 years	Female	No	No	Yes	No	No	No	No	Other	Facebook	5	7	5	0	Mischling	female, sterilised/neutered	kg	7.5	Yes	No	Yes	Yes	No	No	No	No	No	No	No	No	No	No	No	No	No	No	No	No	No	No	No	No	No	No	No	No	Yes
572	United States of America	18 - 30 years	Female	Yes	No	No	No	No	No	No	Other	Facebook	13	7	6	1	Nova Scotia Duck Toller mix	female, sterilised/neutered	lbs	42	Yes	Yes	No	Yes	No	No	Yes	Yes	No	No	Yes	Yes	No	No	No	Yes	No	No	No	No	No	No	No	Yes	No	No	No	No	No
574	United States of America	> 65 years	Female	No	Yes	No	No	No	No	No	Other	Facebook	3	4	0	0	Vizsla	female, intact	lbs	43	No	No	No	Yes	Yes	No	Yes	No	No	No	No	Yes	Yes	No	No	No	No	No	No	No	No	No	No	No	No	No	No	No	No
576	Switzerland	30 - 65 years	Male	Yes	Yes	No	No	No	No	No	Other	fb	4	6	0	3	Weisser Schweizer Schäferhund	male, intact	kg	34	Yes	Yes	Yes	Yes	Yes	Yes	Yes	Yes	No	No	Yes	No	No	No	No	No	No	Yes	No	No	No	No	No	No	No	No	No	Yes	No
577	United Kingdom	30 - 65 years	Female	Yes	No	No	No	No	No	No	Other	link sent to me via facebook	0	5	0	0	Flatcoated Retriever	female, intact	kg	around 25kgs	Yes	Yes	Yes	Yes	Yes	No	Yes	No	No	No	No	No	No	No	No	No	No	Yes	No	No	No	No	No	No	No	No	No	No	No
578	Germany	18 - 30 years	Female	No	No	No	No	No	No	Yes	Other	Facebook	10	5	0	2	Mischling	female, sterilised/neutered	kg	29	Yes	Yes	Yes	Yes	Yes	Yes	Yes	Yes	Yes	No	Yes	No	No	No	No	No	No	Yes	No	No	No	No	No	No	No	No	No	No	No
580	Austria	30 - 65 years	Female	Yes	Yes	No	No	Yes	No	No	Other	Facebook	11	5	0	2	Nova Scotia Duck Tolling Retriever	female, sterilised/neutered	kg	17	Yes	No	Yes	Yes	Yes	No	Yes	Yes	No	No	Yes	No	No	No	No	No	No	No	No	No	No	No	No	No	No	No	No	No	No
583	Switzerland	18 - 30 years	Female	No	No	No	No	No	No	Yes	Email		5	0	1	5	Mischling	male, sterilised/neutered	kg	32	Yes	No	Yes	Yes	Yes	No	Yes	No	No	No	No	No	No	Yes	No	No	No	Yes	No	No	Yes	No	No	No	No	No	No	No	No
585	Switzerland	30 - 65 years	Female	No	No	No	No	No	No	Yes	Other	Tierarzt	13	4	0	0	Beagle und Puggle	male, sterilised/neutered	kg	Der alte männliche ist 15kg und das Weibchen ist 12kg(Puggle)	Yes	Yes	No	Yes	Yes	No	No	No	No	No	Yes	No	No	No	No	No	No	Yes	No	No	No	No	No	Yes	No	No	No	No	No
586	Switzerland	30 - 65 years	Female	No	No	No	No	No	No	Yes	Other	Facebook	2	7	0	3	Magyar Vizsla	female, sterilised/neutered	kg	18.5	Yes	No	No	Yes	Yes	No	No	No	No	No	Yes	Yes	No	No	No	No	No	No	No	No	No	No	No	No	No	No	No	No	No
589	United States of America	30 - 65 years	Female	Yes	Yes	No	No	No	No	No	Other	facebook	1	4	0	2	mixed breed	female, sterilised/neutered	lbs	17	Yes	Yes	No	Yes	Yes	No	No	No	No	No	No	Yes	No	Yes	No	No	No	No	No	No	Yes	No	No	No	No	No	No	No	No
590	United States of America	30 - 65 years	Female	No	No	No	No	No	No	Yes	Other	Facebook	9	4	0	3	Vizsla	male, sterilised/neutered	lbs	50	Yes	Yes	No	Yes	No	No	No	No	No	No	No	Yes	No	No	No	No	No	No	No	No	No	No	No	No	No	No	No	No	No
594	Other Country	30 - 65 years	Female	No	No	No	No	No	No	Yes	Other	group for vizsla enthusiasts	12	9	0	2	vizsla	female, sterilised/neutered	kg	22	Yes	Yes	Yes	Yes	Yes	No	No	No	No	No	No	Yes	Yes	No	No	No	No	Yes	No	No	Yes	Yes	No	No	No	Yes	No	No	No
595	Switzerland	30 - 65 years	Female	No	No	No	No	No	No	Yes	Other	facebook	7	4	0	7	Mixed breed, Border Collie and something very large	male, sterilised/neutered	kg	30	Yes	Yes	Yes	Yes	Yes	Yes	Yes	Yes	No	No	Yes	Yes	Yes	No	No	No	No	No	No	No	No	No	No	No	No	No	No	No	No
596	Switzerland	30 - 65 years	Female	No	No	No	No	No	No	Yes	Other	Facebook	7	10	0	3	Riesenschnauzer	male, sterilised/neutered	kg	40	Yes	Yes	No	Yes	Yes	No	Yes	Yes	No	No	No	No	No	No	No	No	No	Yes	No	No	No	No	No	No	No	No	No	Yes	No
597	Switzerland	18 - 30 years	Female	Yes	No	No	No	Yes	No	No	Other	Facebook	3	4	1	10	Mischling	female, sterilised/neutered	kg	20	Yes	No	Yes	Yes	Yes	No	Yes	Yes	No	No	Yes	No	No	Yes	No	No	No	Yes	No	No	No	No	No	No	No	No	No	No	No
599	Germany	30 - 65 years	Female	Yes	No	No	No	No	No	No	Other	Facebook	6	6	0	2	Kurzhaarteckel Standard	male, intact	kg	10	Yes	Yes	Yes	Yes	Yes	No	Yes	Yes	No	No	Yes	No	No	No	No	No	No	No	No	No	No	No	No	No	No	No	No	No	No
600	Other Country	30 - 65 years	Female	No	No	No	No	No	No	Yes	Other	group of vizsla enthusiasts	6	7	0	2.5	vizsla	female, sterilised/neutered	kg	23	Yes	Yes	Yes	Yes	Yes	No	Yes	No	No	No	Yes	Yes	Yes	No	No	No	No	Yes	No	No	Yes	Yes	No	No	No	Yes	No	No	No
602	Canada	30 - 65 years	Female	No	Yes	No	No	No	No	No	Other	Facebook	13	1	0	5	mixed breed	female, sterilised/neutered	lbs	45	Yes	No	Yes	Yes	Yes	No	Yes	No	No	No	No	No	No	No	No	No	No	No	No	No	No	No	No	No	No	No	No	No	Yes
604	Other Country	30 - 65 years	Female	No	No	Yes	No	No	No	No	Other	Facebook	10	8	10	0	Mischling	male, sterilised/neutered	kg	5.5 kg	Yes	Yes	No	Yes	No	No	No	No	No	No	No	No	No	Yes	No	No	No	No	No	No	Yes	No	No	Yes	No	No	No	Yes	No
606	Other Country	30 - 65 years	Female	No	No	Yes	No	No	No	No	Other	Facebook	11	7	0	2	Mix ed green	male, intact	kg	20	Yes	Yes	No	Yes	No	No	No	No	No	No	No	Yes	No	No	No	Yes	No	Yes	No	No	No	No	No	No	No	No	No	No	No
607	Germany	30 - 65 years	Female	No	No	No	No	No	No	Yes	Other	Facebook	3	6	0	3	Grosser Schweizer/Berner Sennenhund	male, sterilised/neutered	kg	55 kg	Yes	Yes	Yes	Yes	No	No	No	Yes	No	No	No	No	No	Yes	No	No	No	No	No	No	No	No	No	No	No	No	No	No	No
608	Switzerland	30 - 65 years	Female	No	No	Yes	No	No	No	No	Email		12	5	0	2	Mischling	male, intact	kg	42	Yes	Yes	No	Yes	No	No	No	No	No	No	No	Yes	No	No	No	Yes	No	No	No	No	No	No	No	No	No	No	No	No	No
615	United Kingdom	30 - 65 years	Female	No	No	No	No	No	No	Yes	Other	friend	9	1	0	2	English Springer Spaniel	male, sterilised/neutered	kg	20	Yes	Yes	No	Yes	Yes	No	Yes	No	No	No	No	Yes	No	Yes	No	No	No	No	No	No	No	No	No	Yes	No	No	No	No	No
616	Canada	30 - 65 years	Female	No	No	No	No	No	No	Yes	Other	Facebook	8	2	0	2	Spanish Water Dog	female, intact	lbs	34	Yes	No	No	Yes	No	No	Yes	No	No	No	Yes	Yes	Yes	Yes	No	No	No	No	Yes	No	No	No	No	No	No	No	No	No	No
620	United States of America	> 65 years	Female	No	No	No	No	No	No	Yes	Email		13	5	0	3	Vizsla	male, sterilised/neutered	lbs	62.4	Yes	Yes	No	Yes	No	No	Yes	No	No	No	No	Yes	No	Yes	No	No	No	No	No	No	No	Yes	No	No	No	No	No	No	No
622	Other Country	30 - 65 years	Female	No	No	No	No	No	No	Yes	Other	internet	5	3	4	3	mixed breed	male, sterilised/neutered	kg	28	No	Yes	No	No	No	No	No	No	No	No	No	Yes	No	No	No	No	No	No	No	No	No	No	No	No	No	No	No	No	No
623	Austria	30 - 65 years	Female	No	No	No	No	No	No	Yes	Other	Facebook	11	5	0	3	Australian shepherd	female, intact	kg	19	No	No	No	Yes	No	No	No	No	No	No	No	Yes	No	No	No	No	No	No	No	No	No	No	No	No	No	No	No	No	No
625	Other Country	18 - 30 years	Female	No	No	No	No	No	No	Yes	Other	My dogs trainer facebook page	1	9	0	1	Mixed breed	female, sterilised/neutered	kg	7,2	Yes	Yes	No	Yes	No	No	No	No	No	No	Yes	Yes	No	No	No	No	No	No	No	No	No	No	No	No	No	No	No	No	No
627	United States of America	> 65 years	Female	No	No	No	No	No	No	Yes	Email		9	7	0	3	Vizsla	female, sterilised/neutered	lbs	46	Yes	No	No	Yes	No	No	Yes	No	No	No	Yes	No	No	Yes	No	No	No	Yes	No	No	No	Yes	No	No	No	No	No	No	No
628	Germany	30 - 65 years	Female	No	No	No	No	No	No	Yes	Other	FB	3	4	0	2	Briard	male, intact	kg	33	Yes	Yes	Yes	Yes	Yes	Yes	Yes	Yes	No	No	Yes	No	No	No	No	No	No	No	No	No	No	No	No	No	No	No	No	No	No
629	Canada	18 - 30 years	Male	No	No	No	No	No	No	Yes	Email		8	6	0	2	Border Collie	female, sterilised/neutered	lbs	38	Yes	No	Yes	Yes	No	No	No	No	No	No	No	Yes	No	No	No	No	No	No	No	No	No	No	No	No	No	No	No	No	No
630	Switzerland	30 - 65 years	Female	Yes	Yes	No	No	No	No	No	Other	Facebook	9	7	0	3	Slovensky Cuvac	male, sterilised/neutered	kg	30	Yes	No	Yes	Yes	Yes	No	No	Yes	No	No	Yes	No	No	No	No	No	No	Yes	No	No	No	No	No	No	No	No	No	No	No
632	Switzerland	30 - 65 years	Female	No	No	No	No	No	No	Yes	Other	Facebook	6	4	2	2	Beagle	female, sterilised/neutered	kg	8,6	Yes	No	Yes	Yes	No	No	No	No	No	No	Yes	No	No	No	No	No	No	No	No	No	No	No	No	No	No	No	No	No	No
638	United States of America	30 - 65 years	Female	No	No	No	No	No	No	Yes	Other	Facebook	1	10	0	2	Vizsla	male, sterilised/neutered	lbs	58.6	Yes	Yes	Yes	Yes	Yes	No	Yes	Yes	No	No	Yes	No	No	No	No	No	No	Yes	No	No	No	No	No	No	No	No	No	Yes	No
642	United Kingdom	18 - 30 years	Male	No	No	No	No	No	No	Yes	Other	Facebook	12	6	0	1	Springer Spaniel	male, sterilised/neutered	kg	18	No	Yes	No	Yes	Yes	No	Yes	No	No	No	No	Yes	No	No	No	No	No	No	No	No	No	No	No	No	No	No	No	No	No
644	Switzerland	30 - 65 years	Female	Yes	No	No	No	No	No	No	Other	Facebook	7	11	0	7	American-Staffordshire-Mix	male, sterilised/neutered	kg	23	Yes	Yes	Yes	Yes	Yes	No	Yes	Yes	No	No	Yes	No	No	No	No	No	No	Yes	No	No	No	No	No	No	No	No	No	No	No
646	Germany	30 - 65 years	Female	Yes	Yes	No	No	No	No	No	Other	Facebook	7	10	0	6	Mischling	male, sterilised/neutered	kg	30	Yes	Yes	Yes	Yes	No	Yes	Yes	Yes	No	No	Yes	No	No	No	No	No	No	No	No	No	No	No	No	No	No	No	No	Yes	No
650	Switzerland	18 - 30 years	Female	No	Yes	No	No	No	No	No	Other	Facebook	9	1	0	2	Beauceron	female, sterilised/neutered	kg	32	Yes	No	Yes	Yes	No	No	No	Yes	No	No	No	No	No	No	No	No	No	No	No	No	No	No	No	No	No	No	No	No	Yes
651	Canada	18 - 30 years	Female	Yes	No	No	No	No	No	No	Other	facebook	10	2	9	0	blue heeler	male, sterilised/neutered	lbs	58	Yes	No	Yes	Yes	Yes	No	Yes	No	No	No	No	No	Yes	No	No	Yes	No	Yes	No	No	No	No	No	No	No	No	No	No	No
655	Switzerland	30 - 65 years	Female	Yes	Yes	No	No	No	No	No	Other	Facebook	8	0	0	9	Mischling	female, sterilised/neutered	kg	17.5	Yes	Yes	Yes	Yes	Yes	Yes	Yes	Yes	No	No	Yes	No	No	No	No	No	No	No	No	No	No	No	No	No	No	No	No	Yes	No
656	Switzerland	18 - 30 years	Male	Yes	No	No	No	Yes	No	No	Other	facebook	3	0	0	10	Podenco	male, sterilised/neutered	kg	15	Yes	No	Yes	Yes	Yes	No	Yes	Yes	No	No	Yes	No	No	Yes	No	No	No	Yes	No	No	No	No	No	No	No	No	No	No	No
658	Germany	30 - 65 years	Female	Yes	No	No	No	No	No	No	Other	Facebook	13	2	0	2	Labrador-Australian shepherd-Mix	male, sterilised/neutered	kg	31	Yes	No	Yes	Yes	No	No	Yes	No	No	No	No	No	No	No	No	No	No	No	No	No	No	No	No	No	No	No	No	No	Yes
659	United States of America	30 - 65 years	Female	No	No	No	No	No	No	Yes	Email		2	4	0	2	Vizsla	male, sterilised/neutered	lbs	55	Yes	Yes	No	Yes	Yes	No	Yes	Yes	No	No	No	Yes	Yes	No	No	No	No	No	No	No	Yes	No	No	No	No	No	No	No	No
660	United Kingdom	18 - 30 years	Female	No	No	No	No	Yes	No	No	Other	Facebook	7	3	0	2	Lab x border collie	female, sterilised/neutered	kg	30	No	Yes	No	Yes	No	No	Yes	No	No	No	No	Yes	No	No	No	No	No	Yes	No	No	No	No	No	No	No	No	No	No	No
662	Other Country	30 - 65 years	Male	No	No	No	No	No	No	Yes	Other	facebook	0	9	0	2	Deutsch Langhaar	female, intact	kg	23	Yes	No	No	Yes	No	No	Yes	No	No	No	No	Yes	No	No	No	No	No	No	No	No	No	No	No	No	No	No	No	Yes	No
663	Switzerland	30 - 65 years	Female	Yes	No	No	No	No	No	No	Other	Facebook	0	20	0	13	Staff	male, sterilised/neutered	kg	19	Yes	No	Yes	Yes	Yes	No	Yes	No	No	No	Yes	No	No	No	No	No	No	No	No	No	No	No	No	No	No	No	No	No	No
664	United Kingdom	18 - 30 years	Female	No	No	No	No	No	No	Yes	Other	facebook	1	8	0	6	Crossbreed	female, sterilised/neutered	kg	13	Yes	Yes	No	Yes	Yes	No	Yes	Yes	No	No	Yes	Yes	No	Yes	No	Yes	No	Yes	No	No	No	No	No	No	No	No	No	No	No
665	Germany	30 - 65 years	Female	No	No	No	No	No	No	Yes	Other	facebook	3	6	0	2	Kurzhaarteckel standard	male, intact	kg	15	Yes	Yes	Yes	Yes	No	No	Yes	No	No	No	Yes	No	No	No	No	No	No	No	No	No	No	No	No	No	No	No	No	No	No
666	United Kingdom	30 - 65 years	Female	No	No	No	No	No	No	Yes	Other	facebook link	2	3	0	2	labradoodle	female, sterilised/neutered	kg	23	Yes	Yes	No	Yes	No	No	Yes	No	No	No	No	Yes	Yes	No	No	No	No	No	No	No	No	No	No	No	No	No	No	No	No
667	United States of America	30 - 65 years	Female	No	No	No	No	No	Yes	No	Email		2	8	1	1	american pit bull terrier	female, sterilised/neutered	lbs	50	Yes	No	No	Yes	Yes	No	Yes	No	No	No	Yes	No	No	No	No	No	No	No	No	No	No	No	No	No	No	No	No	No	No
669	United Kingdom	30 - 65 years	Female	No	No	No	No	No	No	Yes	Other	FaceBook	14	8	0	2	West Highland White Terrier	female, sterilised/neutered	kg	6	Yes	Yes	No	Yes	Yes	No	Yes	Yes	No	No	Yes	Yes	No	Yes	No	No	No	No	No	No	No	No	No	No	No	No	No	No	No
670	Austria	30 - 65 years	Female	Yes	Yes	No	No	No	No	No	Other	Facebook	9	11	5	6	Border Collie	female, intact	kg	18	Yes	No	Yes	Yes	No	No	Yes	Yes	No	No	Yes	No	No	No	No	No	No	Yes	No	No	No	No	No	No	No	No	No	Yes	No
671	Germany	30 - 65 years	Female	Yes	Yes	Yes	Yes	No	No	No	Email		5	2	0	2	Rhodesian Ridgeback	female, sterilised/neutered	kg	30	Yes	Yes	Yes	Yes	No	No	No	No	No	No	Yes	No	No	No	No	No	No	Yes	No	No	No	No	No	No	No	No	No	No	No
672	United States of America	30 - 65 years	Female	No	No	No	No	No	Yes	No	Other	Facebook	0	9	0	2	English Springer Spaniel	male, sterilised/neutered	lbs	42	Yes	Yes	No	Yes	Yes	No	Yes	No	No	No	Yes	Yes	No	Yes	No	No	No	No	No	Yes	No	Yes	No	No	No	Yes	No	No	No
673	Switzerland	30 - 65 years	Female	Yes	Yes	No	No	No	No	No	Other	FB	7	6	0	2	Altdeutscher Schäferhund	male, intact	kg	42	No	No	No	Yes	Yes	No	Yes	No	No	No	No	Yes	No	No	No	No	No	No	No	No	No	No	No	No	No	No	No	Yes	No
677	Switzerland	30 - 65 years	Female	Yes	No	No	No	No	No	No	Other	Facebook	4	8	0	2.5	Airedale Terrier	female, sterilised/neutered	kg	24	Yes	No	Yes	Yes	Yes	Yes	Yes	Yes	No	No	Yes	No	No	No	No	No	No	No	No	No	No	No	No	No	No	No	No	No	No
678	Switzerland	30 - 65 years	Female	No	No	No	No	No	No	Yes	Other		4	5	2	0	mixed breed	male, sterilised/neutered	kg	23	Yes	Yes	No	Yes	No	No	No	No	No	No	No	Yes	No	No	No	No	No	Yes	No	No	No	No	No	No	No	No	No	No	No
679	Germany	30 - 65 years	Female	Yes	Yes	No	No	No	No	No	Other	Facebook	11	5	0	0	Akbash	male, intact	kg	52	Yes	Yes	Yes	Yes	No	No	Yes	Yes	No	No	Yes	No	No	No	No	No	No	Yes	No	No	No	No	No	No	No	No	No	No	No
681	Germany	30 - 65 years	Female	No	No	No	No	No	No	Yes	Other	Facebook	6	9	0	2	Mischling	female, sterilised/neutered	kg	24	Yes	Yes	Yes	Yes	Yes	Yes	Yes	Yes	No	No	No	No	No	No	No	No	No	No	No	No	No	No	No	No	No	No	No	No	Yes
683	United States of America	30 - 65 years	Female	No	No	No	No	No	No	Yes	Other	Facebook	11	3	4	0	mixed breed	male, sterilised/neutered	lbs	90	Yes	No	No	Yes	No	No	Yes	No	No	No	No	Yes	No	No	No	No	No	No	No	No	No	No	No	No	No	No	No	No	No
684	United States of America	30 - 65 years	Female	No	No	No	No	No	No	Yes	Email		10	4	0	0	Vizsla	male, intact	lbs	51	Yes	Yes	Yes	Yes	Yes	No	Yes	No	No	No	No	Yes	No	No	No	No	No	No	No	No	No	No	No	No	No	No	No	No	No
685	United Kingdom	30 - 65 years	Female	No	No	No	No	No	No	Yes	Other	Facebook	10	4	5	3	Black labrador	male, sterilised/neutered	kg	27	Yes	Yes	No	Yes	No	No	Yes	No	No	No	Yes	Yes	No	No	No	No	No	Yes	No	No	No	No	No	No	No	No	No	Yes	No
686	Switzerland	30 - 65 years	Female	Yes	No	No	No	No	No	No	Other	FB	5	3	3	3	Mischling	male, sterilised/neutered	kg	21	No	No	Yes	Yes	No	No	No	Yes	No	No	No	No	No	No	No	No	No	Yes	No	No	No	No	No	No	No	No	No	No	No
687	Germany	30 - 65 years	Female	Yes	No	No	No	No	No	No	Other	Facebook	10	10	0	2	Mischling	male, sterilised/neutered	kg	34	Yes	No	Yes	Yes	Yes	No	Yes	Yes	Yes	No	No	No	No	No	No	No	No	No	No	No	No	No	No	No	No	No	No	Yes	No
689	United States of America	30 - 65 years	Female	No	No	No	No	No	No	Yes	Other	facebook	9	7	0	2	border collie	male, intact	lbs	40	Yes	Yes	No	Yes	Yes	No	Yes	Yes	No	No	Yes	No	No	No	No	No	No	Yes	No	No	No	No	No	No	No	No	No	No	No
690	United States of America	30 - 65 years	Female	Yes	No	No	No	No	No	No	Other	Facebook	1	3	0	1	Scottish Terrier	female, intact	lbs	18	Yes	No	Yes	Yes	Yes	No	No	No	No	No	No	Yes	No	No	No	No	No	No	No	No	No	No	No	No	No	No	No	No	No
691	United States of America	30 - 65 years	Female	No	No	No	No	No	No	Yes	Other	Facebook	3	1	0	2	Mixed breed / Plott Hound Mix	male, sterilised/neutered	lbs	77	Yes	Yes	No	Yes	No	No	No	No	No	No	No	Yes	No	Yes	No	No	No	No	No	No	No	No	No	No	No	No	No	No	No
693	United States of America	18 - 30 years	Female	No	No	No	No	Yes	No	No	Other	Family Facebook post	8	4	0	11	Miniature poodle / mixed breed (from animal shelter)	male, sterilised/neutered	lbs	13	No	Yes	No	Yes	No	No	Yes	No	No	No	No	Yes	No	No	No	No	No	Yes	No	No	No	No	No	No	No	No	No	No	No
695	United States of America	30 - 65 years	Female	No	No	No	No	No	No	Yes	Other	Facebook	3	9	0	2	vizsla	male, sterilised/neutered	lbs	63	Yes	Yes	Yes	Yes	Yes	No	No	No	No	No	Yes	Yes	No	No	No	Yes	No	Yes	No	No	No	No	No	No	No	No	No	No	No
696	Other Country	18 - 30 years	Female	No	No	Yes	No	No	No	No	Other	facebook	5	6	0	6	mixed breed	male, intact	kg	30	No	Yes	No	Yes	No	No	Yes	No	No	No	No	Yes	No	No	Yes	No	No	Yes	No	Yes	Yes	No	No	No	No	No	No	No	No
697	United States of America	> 65 years	Female	No	No	No	No	No	No	Yes	Other	facebook	4	11	0	3	Vizsla	male, intact	lbs	66 lbs.	Yes	Yes	No	Yes	Yes	No	Yes	No	No	No	No	No	No	No	No	Yes	No	No	No	No	Yes	No	No	No	No	No	No	No	No
698	Switzerland	30 - 65 years	Male	Yes	No	No	No	No	No	No	Other	Facebook	7	6	0	2.5	Flatcoated Retriever	female, sterilised/neutered	kg	27	Yes	Yes	Yes	Yes	Yes	No	No	Yes	No	No	Yes	No	No	No	No	No	No	Yes	No	No	No	No	No	No	No	No	No	No	No
700	Germany	18 - 30 years	Female	No	No	No	No	No	No	Yes	Other	Facebook	10	2	0	3	Mischling	female, sterilised/neutered	kg	23	Yes	Yes	Yes	Yes	Yes	No	Yes	Yes	No	No	Yes	Yes	No	No	Yes	No	Yes	Yes	No	No	Yes	No	No	Yes	No	Yes	No	Yes	No
704	Other Country	18 - 30 years	Female	No	No	Yes	No	No	No	No	Other	fb	7	0	0	7	mixeed breed with rotweiler	male, intact	kg	35	Yes	Yes	No	Yes	Yes	No	Yes	No	No	No	No	Yes	No	Yes	No	No	No	Yes	No	No	No	No	No	No	No	No	No	No	No
705	United States of America	30 - 65 years	Female	No	No	No	No	No	No	Yes	Email		3	4	0	0	vizsla	male, sterilised/neutered	lbs	55.7	Yes	Yes	No	Yes	Yes	No	Yes	No	No	No	Yes	Yes	No	No	No	No	No	No	No	No	No	No	No	No	No	No	No	No	No
707	United States of America	< 18 years	Male	No	No	No	No	No	No	Yes	Other	Post in ISB alumni group	0	4	0	2	Standard Schnauzer	male, intact	lbs	21	Yes	No	No	Yes	No	No	No	No	No	No	No	Yes	No	No	No	No	No	Yes	No	No	No	No	No	No	No	No	No	No	No
708	United Kingdom	30 - 65 years	Female	No	No	Yes	No	No	No	No	Other	FB	12	0	0	1.75	tsch. Wolfshund x sib. Husky	female, sterilised/neutered	kg	29	Yes	Yes	No	Yes	No	No	Yes	No	No	No	Yes	Yes	No	No	No	No	No	Yes	No	No	No	Yes	No	No	No	No	No	No	No
709	United States of America	> 65 years	Male	No	No	No	No	Yes	No	No	Other	facebook	12	5	0	2	Vizsla -X- 4	male, sterilised/neutered	lbs	62	No	No	No	Yes	No	No	Yes	No	No	No	No	Yes	No	No	No	No	No	No	No	No	No	No	No	No	No	No	No	Yes	No
713	Canada	30 - 65 years	Female	No	No	No	No	No	Yes	No	Other	Facebook	6	8	3	0	Mixed	female, sterilised/neutered	lbs	14	Yes	Yes	No	Yes	No	No	Yes	No	No	No	No	Yes	No	No	No	No	No	No	No	No	Yes	No	No	No	No	No	No	No	No
714	United States of America	30 - 65 years	Female	No	No	No	No	No	No	Yes	Other	Facebook	5	9	0	2.5	Great Dane	female, sterilised/neutered	lbs	125	Yes	Yes	Yes	Yes	Yes	No	Yes	Yes	No	No	Yes	Yes	No	No	No	No	No	Yes	No	No	Yes	No	No	No	No	No	No	No	No
719	United States of America	30 - 65 years	Female	No	No	No	No	No	No	Yes	Other	Facebook	8	3	0	2	Mixed breed	male, sterilised/neutered	lbs	120	Yes	Yes	No	Yes	No	No	Yes	No	No	No	Yes	Yes	No	No	No	No	No	No	No	No	No	No	No	No	No	No	No	No	No
723	United States of America	30 - 65 years	Female	Yes	Yes	No	No	No	No	No	Other	Facebook	6	6	3	6	Mixed breed westie / Shih Tzu	male, sterilised/neutered	lbs	15 lbs	Yes	Yes	Yes	Yes	Yes	No	No	Yes	No	No	Yes	No	No	No	No	Yes	No	Yes	No	No	No	No	No	No	No	No	No	No	No
724	United States of America	30 - 65 years	Female	No	No	No	No	No	No	Yes	Other	Facebook	4	7	0	4	vizsla	female, sterilised/neutered	lbs	47	No	Yes	No	Yes	No	No	Yes	Yes	No	No	No	Yes	Yes	No	No	No	No	No	No	No	No	No	No	No	No	No	No	No	No
728	United States of America	18 - 30 years	Female	Yes	No	No	No	No	No	No	Other	Facebook	2	7	0	5	Mixed breed/beagle	male, sterilised/neutered	lbs	50	Yes	Yes	Yes	Yes	Yes	No	Yes	Yes	No	No	Yes	Yes	No	No	No	No	No	Yes	No	No	No	No	No	No	No	Yes	No	No	No
729	Canada	18 - 30 years	Female	No	No	No	No	Yes	No	No	Other	Facebook	1	2	0	2	Papillon	female, sterilised/neutered	lbs	8.5	Yes	Yes	No	Yes	Yes	No	Yes	No	No	No	No	Yes	No	No	No	No	No	No	No	No	No	Yes	No	No	No	No	No	No	No
730	Canada	30 - 65 years	Female	No	No	No	No	No	No	Yes	Other	Facebook	7	6	1	6	Miniature Longhaired Dachshund	female, sterilised/neutered	lbs	10	Yes	Yes	Yes	Yes	Yes	No	Yes	Yes	No	No	Yes	No	No	No	No	No	No	No	No	No	No	No	No	No	No	No	No	No	No
731	United States of America	< 18 years	Male	No	No	No	No	No	No	Yes	Other	Facebook	6	2	0	6	pit bull	male, sterilised/neutered	lbs	75	No	Yes	No	Yes	No	No	Yes	No	No	No	No	No	No	No	No	No	No	No	No	Yes	No	Yes	No	No	No	No	Yes	No	No
733	United States of America	30 - 65 years	Female	Yes	No	No	No	No	No	No	Other	Facebook	2	7	0	2	Vizsla	male, intact	lbs	72	Yes	Yes	Yes	Yes	Yes	No	Yes	No	Yes	No	Yes	Yes	No	No	No	Yes	No	Yes	Yes	No	No	No	No	No	No	No	No	Yes	No
735	United States of America	18 - 30 years	Female	No	No	No	No	Yes	No	No	Email		5	10	0	2	Vizsla	female, intact	lbs	40	Yes	Yes	Yes	Yes	Yes	No	No	Yes	No	No	Yes	Yes	Yes	Yes	No	Yes	Yes	Yes	No	No	No	No	No	No	No	Yes	No	No	No
737	United States of America	30 - 65 years	Male	No	No	No	No	No	No	Yes	Email		3	0	0	2	Golden retriever	male, intact	lbs	75	Yes	Yes	No	Yes	No	No	No	No	No	No	No	Yes	No	No	No	No	No	No	No	No	No	No	No	No	No	No	No	No	No
738	United States of America	30 - 65 years	Female	Yes	No	No	No	No	No	No	Other	Facebook	7	7	0	2	Vizsla	female, sterilised/neutered	lbs	40	Yes	Yes	Yes	Yes	Yes	Yes	Yes	Yes	No	No	Yes	No	No	No	No	No	No	No	No	No	No	No	No	No	No	No	No	No	No
740	Canada	30 - 65 years	Female	No	Yes	No	No	No	No	No	Email		7	0	0	2	Australian Shepherd	male, sterilised/neutered	lbs	45	Yes	Yes	Yes	Yes	Yes	No	Yes	Yes	Yes	No	Yes	No	No	No	No	No	No	Yes	No	No	No	No	No	No	No	No	No	No	No
742	United States of America	30 - 65 years	Female	No	No	No	No	No	No	Yes	Other	Facebook post	5	10	4	0	Mixed breed	female, sterilised/neutered	lbs	68	Yes	Yes	No	Yes	No	No	No	No	No	No	Yes	No	No	No	No	No	No	No	No	No	No	No	No	No	No	No	No	No	No
747	Other Country	18 - 30 years	Female	No	No	No	No	No	No	Yes	Other	facebook	2	6	0	2	Border Collie	female, sterilised/neutered	kg	21	Yes	No	Yes	Yes	Yes	No	Yes	Yes	No	No	Yes	No	No	No	No	No	No	No	No	No	No	No	No	No	No	No	No	No	No
749	Canada	30 - 65 years	Female	Yes	No	No	No	Yes	No	No	Other	Facebook Group	6	11	0	2	Pit Bull Mix	male, sterilised/neutered	lbs	60	Yes	Yes	Yes	Yes	Yes	Yes	Yes	Yes	No	No	Yes	No	No	Yes	No	No	No	Yes	No	No	No	No	No	No	No	No	No	No	No
750	Other Country	30 - 65 years	Female	No	Yes	No	No	Yes	No	No	Other	Facebook	11	0	0	2	Austrlian Kelpie cross	male, sterilised/neutered	kg	23	Yes	Yes	Yes	Yes	Yes	No	Yes	Yes	No	No	Yes	Yes	No	No	No	Yes	No	No	No	No	No	No	No	No	No	No	No	Yes	No
753	United Kingdom	30 - 65 years	Female	No	No	No	No	No	No	Yes	Other	Facebook	16	7	0	3	west highland white terrier	male, sterilised/neutered	kg	7.5	No	No	No	Yes	No	No	No	No	No	No	Yes	No	No	No	No	No	No	No	No	No	No	No	No	No	No	No	No	No	No
754	United Kingdom	< 18 years	Female	No	No	No	No	No	No	Yes	Other	Facebook	1	0	0	6	English Springer Spaniel	male, intact	kg	13	Yes	Yes	Yes	Yes	Yes	No	Yes	No	No	No	Yes	No	No	No	No	Yes	No	Yes	No	No	No	No	No	No	No	No	No	No	No
755	Other Country	30 - 65 years	Female	No	No	No	No	No	No	Yes	Other	Facebook	2	4	0	11	Labrador cross	male, sterilised/neutered	kg	37	Yes	No	Yes	Yes	No	No	Yes	Yes	No	No	Yes	Yes	No	No	No	No	No	No	No	No	No	No	No	No	No	No	No	No	No
759	Switzerland	30 - 65 years	Female	Yes	Yes	No	No	No	No	No	Other	FB	9	2	0	2.5	Beauceron	male, intact	kg	46	Yes	No	Yes	Yes	Yes	No	Yes	Yes	No	No	Yes	No	No	No	No	No	No	No	No	No	No	No	No	No	No	No	No	No	No
760	Other Country	30 - 65 years	Female	No	Yes	No	No	No	Yes	No	Other	facebook post	7	0	0	3	dobermann	male, intact	kg	38	Yes	Yes	Yes	Yes	Yes	Yes	Yes	Yes	No	No	Yes	Yes	No	No	No	No	No	Yes	No	No	Yes	No	No	No	No	No	No	No	No
761	Canada	18 - 30 years	Female	No	No	No	No	No	No	Yes	Other	Modern Dog Training FB Group	2	10	1	5	Husky/GSD mix	female, sterilised/neutered	lbs	50	Yes	No	Yes	Yes	Yes	No	No	Yes	No	No	Yes	No	Yes	Yes	No	No	No	Yes	No	No	No	No	No	No	No	No	No	No	No
762	Other Country	18 - 30 years	Female	No	No	No	No	No	No	Yes	Other	Fb page - Modern dog training and behaviour advice	3	11	0	2	Shih-Tzu	male, sterilised/neutered	kg	9	Yes	Yes	No	Yes	No	No	No	Yes	No	No	No	Yes	No	No	No	No	No	Yes	No	No	Yes	No	No	No	No	No	No	No	No
765	Switzerland	18 - 30 years	Female	No	No	No	No	No	No	Yes	Other	Facebook	3	0	0	2	Labrador	male, intact	kg	34	Yes	Yes	Yes	Yes	Yes	No	Yes	Yes	No	No	No	No	No	Yes	No	No	No	No	No	No	No	No	No	No	No	No	No	No	No
767	Canada	30 - 65 years	Female	No	No	No	No	No	No	Yes	Other	Facebook	2	7	0	3	Mix - Rhodesian ridgeback/lab/cane corso	female, sterilised/neutered	lbs	90	Yes	Yes	No	Yes	No	No	Yes	No	No	No	No	Yes	No	No	No	No	No	No	No	No	Yes	No	No	No	No	No	No	No	No
768	United States of America	18 - 30 years	Female	No	No	No	No	No	No	Yes	Other	Facebook	0	7	0	3	American Bully	male, intact	lbs	40	Yes	Yes	Yes	Yes	Yes	No	No	No	No	No	Yes	Yes	No	Yes	No	No	No	Yes	No	No	Yes	No	No	No	No	No	Yes	No	No
769	Canada	30 - 65 years	Female	No	No	No	No	No	No	Yes	Other	facebook group	3	2	1	1	Miniature Pincher	male, sterilised/neutered	lbs	11	Yes	No	No	Yes	No	No	No	No	No	No	No	Yes	No	No	No	No	No	No	No	No	No	No	No	No	No	No	No	No	No
771	Canada	30 - 65 years	Male	No	No	No	No	No	No	Yes	Other	Facebook	1	1	0	2	mixed	male, sterilised/neutered	lbs	45	Yes	Yes	Yes	Yes	No	No	Yes	No	No	No	Yes	Yes	No	No	No	No	No	No	No	No	No	No	No	No	No	No	No	No	No
772	Canada	30 - 65 years	Female	No	No	No	No	No	No	Yes	Other	FBgroup	4	4	0	5	mixed	female, sterilised/neutered	lbs	40	Yes	Yes	No	Yes	Yes	No	Yes	Yes	No	No	No	Yes	No	No	No	No	No	No	No	No	No	No	No	No	No	No	No	No	No
773	Canada	30 - 65 years	Female	No	No	No	No	No	No	Yes	Other	facebook	3	11	1	0	Border Collie - Husky	male, sterilised/neutered	kg	29	Yes	Yes	Yes	Yes	Yes	No	Yes	Yes	No	No	Yes	Yes	No	No	No	No	No	Yes	No	No	No	No	No	No	No	No	No	No	No
774	Other Country	30 - 65 years	Female	No	No	No	No	No	No	Yes	Other	Facebook Link	3	3	0	6	mixed breed	male, sterilised/neutered	kg	27	Yes	No	Yes	Yes	No	No	Yes	No	No	No	No	Yes	No	No	No	No	No	No	No	No	No	No	No	Yes	No	No	No	No	No
775	Canada	> 65 years	Female	No	No	No	No	No	No	Yes	Other	Facebook	6	2	0	5	mixed breed	female, sterilised/neutered	lbs	35	Yes	Yes	Yes	Yes	Yes	No	Yes	Yes	No	No	No	No	No	No	No	No	No	Yes	No	No	No	No	No	No	No	No	No	Yes	No
777	Switzerland	30 - 65 years	Female	No	No	No	No	No	No	Yes	Other	Facebook	3	11	0	3	Mischling	male, sterilised/neutered	kg	12	Yes	Yes	Yes	Yes	No	No	No	No	No	No	No	Yes	No	Yes	No	No	No	No	No	No	Yes	No	No	No	No	No	No	No	No
778	United States of America	30 - 65 years	Female	No	No	No	No	No	No	Yes	Other	Facebook	1	6	0	3	Border Collie	female, sterilised/neutered	lbs	35	Yes	Yes	Yes	Yes	No	No	No	No	No	No	Yes	No	No	No	No	No	No	No	No	No	No	No	No	No	No	No	No	Yes	No
780	United Kingdom	30 - 65 years	Female	Yes	No	No	No	No	No	No	Other	FB	3	10	0	2	Working cocker spaniel	female, intact	kg	11.4	Yes	No	Yes	Yes	No	No	No	No	No	No	Yes	No	No	No	No	No	No	No	No	No	No	No	No	No	No	No	No	No	No
781	United States of America	30 - 65 years	Female	No	No	No	No	No	No	Yes	Other	Face Book link	0	9	0	2	Akita	male, intact	lbs	87	Yes	Yes	No	Yes	No	No	No	Yes	No	No	Yes	Yes	No	No	No	No	No	Yes	No	No	No	No	No	No	No	No	No	No	No
783	United Kingdom	30 - 65 years	Male	No	No	No	No	No	No	Yes	Other	facebook	4	10	0	2	mixed breed	female, sterilised/neutered	kg	25.5	Yes	Yes	No	Yes	No	No	Yes	No	Yes	No	No	Yes	No	No	No	No	No	Yes	No	No	No	No	No	No	No	No	No	No	No
785	United Kingdom	30 - 65 years	Female	No	No	No	No	No	No	Yes	Other	Facebook	3	4	0	2	Staffordshire Bull Terrier	female, sterilised/neutered	kg	14	Yes	No	No	Yes	No	No	Yes	No	No	No	Yes	No	No	No	No	No	No	No	No	No	No	No	No	No	No	No	No	No	No
788	United Kingdom	30 - 65 years	Female	No	No	No	No	No	No	Yes	Other		2	0	0	2	Keeshond	female, intact	kg	12	Yes	Yes	No	Yes	Yes	No	No	No	No	No	Yes	No	Yes	No	No	No	No	Yes	No	No	No	No	No	No	No	No	Yes	No	No
789	Canada	30 - 65 years	Female	No	No	No	No	No	No	Yes	Other	facebook	5	11	0	6	american bulldog/pitbull	male, sterilised/neutered	lbs	He is currenly 70 lbs	Yes	No	Yes	No	No	No	No	No	No	No	Yes	No	No	No	No	No	No	No	No	No	No	No	No	No	No	No	No	No	No
791	Other Country	30 - 65 years	Female	No	No	No	No	No	No	Yes	Other	Facebook	3	0	3	0	Red Heeler (Australian Cattle Dog)	female, sterilised/neutered	kg	19	Yes	Yes	Yes	Yes	Yes	No	Yes	Yes	No	No	No	Yes	No	No	No	No	No	Yes	No	No	No	No	No	No	No	No	No	No	No
792	Other Country	30 - 65 years	Female	No	No	No	No	No	No	Yes	Other	shared post - facebook	5	1	1	2	Border Collie cross	male, sterilised/neutered	kg	15	Yes	Yes	Yes	Yes	Yes	No	No	No	No	No	No	Yes	Yes	No	No	No	No	No	No	No	No	No	No	No	No	No	No	No	No
793	Switzerland	30 - 65 years	Female	Yes	No	No	No	No	No	No	Other	Facebook	5	6	0	2	Chesapeake bay retriever	male, intact	kg	36	Yes	No	Yes	Yes	Yes	No	No	Yes	No	No	Yes	No	No	No	No	No	No	No	No	No	No	No	No	No	No	No	No	Yes	No
796	Switzerland	30 - 65 years	Female	No	No	No	No	No	No	Yes	Other	facebook	7	2	0	3	Mischling	female, sterilised/neutered	kg	36	Yes	Yes	No	Yes	No	No	Yes	Yes	No	No	Yes	No	No	No	No	Yes	No	Yes	No	Yes	No	No	No	Yes	No	No	No	No	No
797	United Kingdom	30 - 65 years	Female	No	No	No	No	No	No	Yes	Other	Facebook	1	3	0	2	Staffordshire Bull Terrier	female, intact	kg	18	Yes	No	No	Yes	No	No	Yes	No	No	No	Yes	No	No	No	No	No	No	No	No	No	No	No	No	No	No	No	No	No	No
798	Other Country	30 - 65 years	Female	No	No	No	No	No	No	Yes	Other	Facebook	1	2	0	2	douge de brordeux	male, intact	kg	56kg	Yes	Yes	No	Yes	Yes	No	Yes	No	No	No	No	Yes	No	No	No	No	No	No	No	No	No	No	No	No	No	No	No	No	No
800	Other Country	30 - 65 years	Female	No	No	No	No	No	No	Yes	Other	Facebook posting	1	7	0	2	Mixed	male, sterilised/neutered	kg	6.5	No	Yes	No	Yes	No	No	No	No	No	No	No	Yes	No	No	No	No	No	No	No	No	No	No	No	No	No	Yes	No	Yes	No
801	Other Country	30 - 65 years	Female	Yes	Yes	No	No	No	No	No	Other	Face bookgroup	1	11	0	2	Jack Russell	male, sterilised/neutered	kg	8	Yes	Yes	Yes	Yes	Yes	No	Yes	No	No	No	Yes	No	No	No	No	No	No	No	No	No	No	No	No	No	No	No	No	No	No
802	United Kingdom	30 - 65 years	Female	Yes	No	No	No	No	No	No	Other	Fb	6	8	0	2	Border Collie	male, sterilised/neutered	lbs	16	Yes	Yes	No	Yes	Yes	No	Yes	No	No	No	Yes	Yes	No	No	No	No	No	No	No	No	No	No	No	No	No	No	No	No	No
806	Canada	30 - 65 years	Female	No	No	No	No	No	No	Yes	Other	shared from someone else on a dog training group.	6	3	0	5	Dachshund	female, sterilised/neutered	lbs	14 pounds	No	Yes	No	Yes	Yes	No	Yes	Yes	No	No	No	Yes	No	No	No	No	No	No	No	No	No	No	No	No	No	No	No	No	No
810	Canada	30 - 65 years	Female	Yes	No	No	No	No	No	No	Other	Facebook	8	1.5	0	4	Mixed breed / husky	female, sterilised/neutered	lbs	72	Yes	Yes	Yes	Yes	Yes	No	No	No	No	No	Yes	Yes	No	No	No	No	No	No	No	No	No	No	No	No	No	No	No	No	No
814	United States of America	30 - 65 years	Female	No	No	No	No	No	No	Yes	Other	Facebook post	10	11	0	2.5	Russian Spaniel	female, intact	lbs	36lb	Yes	Yes	No	Yes	No	No	No	No	No	No	No	Yes	No	Yes	No	No	No	No	No	No	No	Yes	No	No	No	No	Yes	No	No
816	Switzerland	30 - 65 years	Female	Yes	No	No	No	No	No	Yes	Other	Facebook	1	3	0	8	Pitbull	female, sterilised/neutered	kg	27	Yes	Yes	Yes	Yes	Yes	Yes	Yes	Yes	No	No	Yes	No	No	No	No	No	No	Yes	No	No	No	No	No	No	No	No	No	No	No
817	United States of America	18 - 30 years	Female	Yes	Yes	No	No	No	No	No	Other	Face book	1	11	0	2	White German Shepherd Dog	male, sterilised/neutered	lbs	100	Yes	Yes	Yes	Yes	Yes	No	Yes	Yes	No	No	Yes	Yes	Yes	No	No	No	No	No	No	No	No	No	No	No	No	No	No	No	No
818	Other Country	30 - 65 years	Female	No	No	No	No	No	No	Yes	Other		10	8	0	2	mixed breed	male, sterilised/neutered	kg	24	Yes	Yes	Yes	Yes	No	No	Yes	No	No	No	No	Yes	No	No	No	No	No	Yes	No	No	No	No	No	No	No	No	No	No	No
819	Other Country	18 - 30 years	Female	No	No	No	No	Yes	No	No	Other	Facebook group	5	4	0	1	mixed breed	female, sterilised/neutered	kg	24	Yes	Yes	Yes	Yes	Yes	No	Yes	Yes	No	No	No	No	No	No	No	No	No	No	No	No	No	No	No	No	No	No	No	No	Yes
820	United Kingdom	30 - 65 years	Female	Yes	No	No	No	No	No	No	Other	facebook	4	11	0	0	Border Collie	female, intact	kg	15	Yes	Yes	Yes	Yes	Yes	No	Yes	No	No	No	Yes	Yes	No	No	No	Yes	No	No	No	No	No	No	No	No	No	No	No	No	No
821	Germany	18 - 30 years	Female	No	No	No	No	No	No	Yes	Other	FB	1	11	0	2	Altdeutscher Schäferhund	female, sterilised/neutered	kg	36	Yes	Yes	Yes	Yes	No	Yes	No	No	No	No	No	No	No	No	No	No	No	No	No	No	No	No	No	No	No	No	No	No	Yes
822	Canada	> 65 years	Female	No	No	No	No	No	No	Yes	Other	Facebook	7	6	0	2	Shiloh Shepherd	male, sterilised/neutered	lbs	100	No	No	No	Yes	Yes	No	Yes	No	No	No	No	Yes	No	No	No	Yes	No	No	No	No	No	No	No	No	No	No	No	No	No
824	Other Country	18 - 30 years	Female	No	No	No	No	No	No	Yes	Other	Link on Facebook	2	0	0	3	Siberian Husky	male, intact	kg	27,5	Yes	Yes	No	Yes	No	No	Yes	No	No	No	Yes	Yes	No	Yes	No	Yes	No	Yes	No	No	No	No	No	No	No	No	No	No	No
825	Other Country	30 - 65 years	Female	Yes	No	No	No	No	No	No	Other	Facebook	9	10	5	2	Border Collie	female, sterilised/neutered	kg	14	Yes	Yes	Yes	Yes	Yes	No	Yes	Yes	No	No	No	No	No	Yes	No	No	No	No	No	No	No	No	No	No	No	No	No	Yes	No
828	United Kingdom	30 - 65 years	Female	No	No	No	No	No	No	Yes	Other	Facebook	6	4	0	2	Border terrier	female, sterilised/neutered	kg	9	Yes	No	Yes	Yes	Yes	No	Yes	No	No	No	No	Yes	No	No	No	No	No	No	No	No	No	No	No	No	No	No	No	No	No
830	Germany	30 - 65 years	Female	No	No	No	No	No	No	Yes	Other	Facebook	5	6	0	1.5	Border Collie	male, intact	kg	22	Yes	No	Yes	Yes	Yes	No	No	Yes	No	No	Yes	No	No	No	No	No	No	No	No	No	No	No	No	No	No	No	No	No	No
831	Other Country	30 - 65 years	Female	No	No	No	No	Yes	No	No	Other	facebook	1	11	0	4	Alaskan Husky	male, intact	kg	24	No	No	No	Yes	No	No	No	Yes	No	No	No	Yes	No	No	No	No	No	Yes	No	No	Yes	No	No	No	No	No	No	No	No
833	United Kingdom	30 - 65 years	Female	Yes	No	No	No	No	No	No	Other	Facebook	9	9	0	2	Lab	male, sterilised/neutered	kg	30	Yes	Yes	No	Yes	No	No	Yes	No	No	No	Yes	Yes	No	No	No	No	No	No	No	No	No	No	No	No	No	No	No	No	No
836	Other Country	30 - 65 years	Female	No	No	No	No	No	No	Yes	Other	facebook group	2	2	0	3	mixed breed, mother irish red setter	male, sterilised/neutered	kg	20	Yes	Yes	No	Yes	Yes	No	No	No	No	No	No	No	Yes	No	No	No	No	Yes	No	No	No	No	No	No	No	No	No	No	No
837	Canada	18 - 30 years	Female	Yes	No	No	No	No	No	No	Other	Facebook	5	0	0	3	Redbone Coonhound	female, sterilised/neutered	lbs	80	Yes	Yes	Yes	Yes	Yes	No	Yes	Yes	No	No	Yes	Yes	No	No	No	Yes	No	Yes	No	No	No	No	No	No	No	No	No	No	No
838	United States of America	30 - 65 years	Female	No	No	No	No	No	No	Yes	Other	Facebook post	1	2	0	2	Field Spaniel	female, intact	lbs	34.5 lb	Yes	Yes	Yes	Yes	Yes	No	Yes	No	No	No	No	Yes	No	Yes	No	No	No	No	No	No	Yes	Yes	No	Yes	No	No	Yes	No	No
843	United States of America	30 - 65 years	Female	Yes	No	No	No	No	No	No	Other	Webseite	7	0	0	4	Malinois	female, sterilised/neutered	lbs	50	Yes	Yes	Yes	Yes	Yes	No	No	No	No	No	Yes	Yes	No	No	No	Yes	No	No	No	No	Yes	No	No	No	No	No	No	No	No
893	Other Country	18 - 30 years	Male	No	No	No	No	No	No	Yes	Other	Facebook	0	9	0	3	Staffy x	male, sterilised/neutered	kg	15	Yes	Yes	Yes	Yes	Yes	No	Yes	Yes	No	No	Yes	Yes	No	Yes	No	No	No	Yes	No	No	No	No	No	No	No	No	No	No	No
846	Other Country	> 65 years	Male	No	Yes	No	No	No	No	No	Other	Facebook group post	2	1	0	2	Pembroke welsh corgi	female, sterilised/neutered	kg	12.45	Yes	Yes	Yes	Yes	Yes	No	Yes	Yes	No	No	Yes	No	No	Yes	No	No	No	Yes	No	No	No	No	No	No	No	No	No	No	No
847	Canada	30 - 65 years	Female	No	No	No	No	No	No	Yes	Other	facebook	4	3	3	3	English Setter	female, sterilised/neutered	kg	18	Yes	Yes	Yes	Yes	Yes	No	Yes	Yes	No	No	Yes	Yes	No	No	No	No	No	Yes	No	No	No	No	No	No	No	No	No	No	No
850	United Kingdom	30 - 65 years	Female	Yes	No	No	No	No	No	No	Other	facebook	9	6	0	2	german shepherd	male, intact	kg	40.2	Yes	No	Yes	Yes	Yes	No	Yes	No	No	No	Yes	No	No	No	No	No	No	No	No	No	No	No	No	Yes	No	No	No	No	No
857	Other Country	30 - 65 years	Female	No	No	No	No	No	Yes	No	Other	Facebook	4	2	0	2	Kromfohrländer	male, sterilised/neutered	kg	13	Yes	Yes	Yes	Yes	Yes	Yes	Yes	Yes	No	No	Yes	Yes	No	No	No	No	No	Yes	No	No	Yes	No	No	No	No	No	No	No	No
858	Canada	18 - 30 years	Female	No	Yes	No	No	No	No	No	Other	Facebook	5	2	0	5	Mixed breed (boxer/bullmastiff x)	male, sterilised/neutered	lbs	85	Yes	Yes	Yes	Yes	Yes	Yes	Yes	Yes	No	No	Yes	Yes	No	Yes	No	No	No	Yes	No	No	No	No	No	No	No	No	No	No	No
859	Other Country	18 - 30 years	Female	No	No	No	No	Yes	No	No	Other	Facebook group	2	0	0	4	mixed breed	female, intact	kg	25	Yes	Yes	Yes	Yes	Yes	No	Yes	Yes	No	No	Yes	No	No	No	No	No	No	No	No	No	No	No	No	No	No	No	No	No	No
861	Other Country	30 - 65 years	Female	No	No	No	No	No	No	Yes	Other	Facebook	1	10	0	2	American Staffordshire Bull Terrier	male, sterilised/neutered	kg	27.8kg	Yes	Yes	Yes	Yes	No	No	No	No	No	No	Yes	Yes	No	No	No	No	No	No	No	No	No	No	No	No	No	No	No	No	No
864	United Kingdom	18 - 30 years	Female	No	No	No	No	No	No	Yes	Other	facebook	6	6	6	0	Miniature bull terrier	female, sterilised/neutered	kg	18.3	Yes	Yes	Yes	Yes	Yes	No	No	No	No	No	No	No	No	No	No	No	No	No	No	No	No	No	No	No	No	No	No	Yes	No
865	Other Country	30 - 65 years	Female	Yes	Yes	No	No	Yes	No	No	Other	facebook	8	8	0	2	mixed breed	male, sterilised/neutered	kg	25	Yes	Yes	Yes	Yes	Yes	No	Yes	Yes	No	No	Yes	Yes	No	No	No	No	No	Yes	No	No	No	No	No	No	No	No	No	No	No
868	United Kingdom	18 - 30 years	Female	No	No	No	No	No	No	Yes	Other	Facebook	1	10	0	7	Shar pei	male, intact	kg	18.5	Yes	Yes	Yes	Yes	Yes	No	Yes	No	No	No	Yes	Yes	No	No	No	No	No	Yes	No	No	Yes	No	No	No	No	No	No	No	No
874	Other Country	18 - 30 years	Female	No	No	No	No	Yes	No	No	Other	facebook	3	11	0	2	Berger des Pyrénées à face rase	female, intact	kg	13,5	Yes	Yes	Yes	Yes	Yes	No	Yes	Yes	No	No	Yes	Yes	No	No	No	No	No	Yes	No	No	No	No	No	No	No	No	No	No	No
871	United Kingdom	30 - 65 years	Female	No	No	No	No	No	No	Yes	Other	Facebook	5	9	0	5	labrador	male, intact	kg	22	Yes	Yes	No	Yes	No	No	No	No	No	No	No	Yes	No	No	No	No	No	No	No	No	No	No	No	No	No	No	No	No	No
872	Canada	30 - 65 years	Female	No	Yes	No	No	No	No	No	Other	Facebook link	8	5	1	2	border collie	male, sterilised/neutered	lbs	40	No	Yes	Yes	Yes	Yes	No	Yes	No	No	No	No	Yes	No	Yes	No	No	No	No	No	No	No	No	No	No	No	No	No	No	No
878	United States of America	30 - 65 years	Female	No	No	No	No	No	No	Yes	Other	Facebook	7	5	0	6	American Field Labrador	male, sterilised/neutered	lbs	80 lbs	Yes	Yes	Yes	Yes	Yes	Yes	Yes	Yes	No	No	Yes	No	No	Yes	No	No	No	Yes	No	No	No	No	No	No	No	No	No	Yes	No
881	Other Country	30 - 65 years	Female	No	No	No	No	No	No	Yes	Other	Face Book	4	3	0	0	English Jack Russell	male, intact	kg	6,5 kg	Yes	Yes	Yes	Yes	Yes	No	Yes	No	No	No	Yes	Yes	No	No	No	No	No	Yes	No	No	No	No	No	No	No	No	No	No	No
884	Switzerland	30 - 65 years	Female	No	No	No	No	No	No	Yes	Other	Facebook group	1	11	0	6	puli/bolonka	female, sterilised/neutered	kg	6	Yes	Yes	No	Yes	Yes	No	Yes	Yes	No	No	Yes	Yes	No	No	No	No	No	Yes	No	No	No	Yes	No	No	No	No	No	No	No
885	United Kingdom	30 - 65 years	Female	No	No	No	No	No	No	Yes	Other	facebook group	5	6	0	3	ESS	female, sterilised/neutered	kg	16	Yes	Yes	Yes	Yes	Yes	No	No	No	No	No	Yes	Yes	No	No	No	No	No	Yes	No	No	No	No	No	No	No	No	No	No	No
887	United Kingdom	30 - 65 years	Female	No	No	No	No	No	No	Yes	Other	Facebook	5	7	0	7	Collie x	male, sterilised/neutered	kg	17	Yes	Yes	Yes	Yes	Yes	No	Yes	No	No	No	Yes	Yes	No	No	No	No	No	Yes	No	No	No	No	No	No	No	No	No	No	No
888	Other Country	30 - 65 years	Female	No	No	Yes	No	No	No	No	Other	facebook group	6	1	0	2	Border collie mix	female, sterilised/neutered	kg	17	Yes	Yes	Yes	Yes	Yes	No	No	No	No	No	Yes	No	No	No	No	No	No	Yes	No	No	No	No	No	No	No	No	No	Yes	No
889	United Kingdom	30 - 65 years	Female	No	No	No	No	No	No	Yes	Other	Facebook	3	4	0	2	Rottweiler	female, sterilised/neutered	lbs	84Ibs	Yes	Yes	No	Yes	Yes	No	No	No	No	No	No	No	No	No	No	No	No	Yes	No	No	No	No	No	No	No	No	No	No	No
890	United Kingdom	30 - 65 years	Female	Yes	No	No	No	No	No	No	Other	Facebook	1	1	0	5	Mixed breed	female, sterilised/neutered	kg	17	Yes	Yes	No	Yes	Yes	No	Yes	Yes	No	No	Yes	Yes	No	No	No	Yes	No	No	No	No	No	No	No	No	No	No	No	No	No
891	Other Country	30 - 65 years	Female	No	No	No	No	No	No	Yes	Other	Facebook	1	8	0	1.5	mixed breed American Staffordshire bull terrier x	female, sterilised/neutered	kg	20	Yes	Yes	Yes	Yes	Yes	No	No	No	No	No	No	Yes	No	No	No	No	No	No	No	No	Yes	No	No	No	No	No	No	No	No
894	United Kingdom	30 - 65 years	Female	No	No	No	No	No	No	Yes	Other	mekuti Facebook	1	6	0	0	Labrador	female, intact	kg	28	Yes	Yes	Yes	Yes	Yes	No	No	No	No	No	Yes	Yes	No	No	No	No	No	Yes	No	No	No	No	No	No	No	No	No	No	No
895	Canada	30 - 65 years	Female	Yes	Yes	No	No	No	No	No	Other	Facebook	0	8	0	2	border collie	male, intact	lbs	32	Yes	Yes	Yes	Yes	Yes	No	Yes	No	No	No	Yes	No	No	Yes	No	No	No	No	No	No	No	No	No	No	No	No	No	No	No
896	Other Country	30 - 65 years	Female	No	No	No	No	No	No	Yes	Other	Facebook	4	2	0	2	Labrador	female, sterilised/neutered	kg	32	Yes	Yes	Yes	Yes	No	No	Yes	No	No	No	Yes	No	No	No	No	No	No	Yes	No	No	No	No	No	Yes	No	No	No	Yes	No
898	United States of America	> 65 years	Female	No	Yes	No	No	No	No	No	Other	fb	1	9	0	0	bouvier des flandres	male, intact	lbs	75	Yes	No	Yes	Yes	Yes	Yes	No	No	No	No	Yes	Yes	No	No	No	No	No	No	No	No	No	No	No	No	No	No	No	No	No
902	United Kingdom	30 - 65 years	Female	No	No	No	No	No	No	Yes	Other	Facebook	2	7	0	2	Border Collie	male, sterilised/neutered	kg	24.5	Yes	Yes	No	Yes	Yes	No	No	No	No	No	Yes	Yes	No	No	No	No	No	No	No	No	No	No	No	No	No	No	No	No	No
903	United Kingdom	30 - 65 years	Female	No	No	No	No	No	No	Yes	Other	facebook	1	7	0	2	jack russell/poodle	male, sterilised/neutered	kg	10.3	No	No	No	Yes	No	No	No	No	No	No	No	Yes	No	Yes	No	No	No	No	No	No	No	No	No	No	No	No	No	No	No
905	United Kingdom	18 - 30 years	Female	Yes	No	No	No	Yes	No	No	Other	Facebook	8	5	5	0	Miniature poodle	male, sterilised/neutered	kg	11.8	Yes	Yes	Yes	Yes	Yes	No	No	Yes	Yes	No	Yes	No	No	No	No	No	No	Yes	No	No	No	No	No	No	No	No	No	No	No
907	Other Country	18 - 30 years	Female	Yes	No	No	No	No	No	No	Other	facebook	1	7	0	2	White Swiss Shepard	male, intact	kg	30	Yes	Yes	Yes	Yes	Yes	No	Yes	Yes	Yes	No	Yes	Yes	No	Yes	No	No	No	No	No	No	No	No	No	No	No	No	No	No	No
909	United Kingdom	30 - 65 years	Female	No	No	No	No	No	No	Yes	Other	facebook	1	8	1	8	lurcher	male, sterilised/neutered	kg	27	Yes	Yes	No	No	Yes	No	No	No	No	No	Yes	Yes	No	No	No	No	No	No	No	No	No	No	No	No	No	No	No	No	No
911	United Kingdom	18 - 30 years	Female	No	No	No	No	No	No	Yes	Other	Facebook	2	6	0	2	parsons terrier	male, sterilised/neutered	lbs	No idea	Yes	Yes	No	Yes	Yes	No	Yes	No	No	No	Yes	Yes	No	No	No	No	No	No	No	No	No	No	No	No	No	No	No	No	No
912	Other Country	30 - 65 years	Female	No	No	No	No	No	No	Yes	Other	Facebook	2	9	0	3.5	Lurcher	female, intact	kg	13	Yes	Yes	No	Yes	Yes	No	Yes	No	No	No	Yes	Yes	No	No	No	No	No	No	No	No	No	No	No	No	No	No	No	No	No
913	United States of America	30 - 65 years	Female	No	No	No	No	No	No	Yes	Other	face book	8	4	0	3	Beauceron	male, sterilised/neutered	lbs	75	No	No	No	Yes	No	No	No	No	No	No	No	Yes	No	No	No	No	No	No	No	No	No	No	No	No	No	No	No	No	No
918	Germany	30 - 65 years	Female	No	No	No	No	No	No	Yes	Other	facebook	3	0	0	11	Mischling	female, sterilised/neutered	kg	13	Yes	Yes	No	Yes	No	No	Yes	No	No	No	No	No	No	No	No	No	No	No	No	No	No	No	No	No	No	No	No	No	Yes
919	Other Country	30 - 65 years	Female	Yes	Yes	No	No	No	No	No	Other	Facebook	4	9	0	2	golden retriever	female, intact	kg	26	Yes	Yes	Yes	Yes	Yes	Yes	Yes	Yes	No	No	No	No	No	No	No	No	No	No	No	No	No	No	No	No	No	No	No	No	Yes
920	United Kingdom	18 - 30 years	Female	No	No	No	No	No	No	Yes	Other	facebook	3	5	0	2	mixes breed	male, intact	kg	18	No	No	Yes	No	Yes	No	No	No	No	No	No	No	No	No	No	No	No	Yes	No	No	No	No	No	No	No	No	No	No	No
922	United Kingdom	18 - 30 years	Female	No	No	No	No	No	Yes	No	Other		2	4	0	2	Labrador retriever	female, sterilised/neutered	kg	27kg	Yes	No	No	Yes	Yes	No	No	No	No	No	No	Yes	No	No	No	No	No	No	No	No	No	No	No	No	No	No	No	No	No
926	United States of America	18 - 30 years	Female	No	No	No	No	No	No	Yes	Other	Facebook	1	6	0	2.5	American Bully	female, intact	lbs	81	Yes	Yes	No	Yes	Yes	No	No	No	Yes	No	Yes	No	No	No	No	No	No	No	No	No	No	No	No	Yes	No	No	No	Yes	No
928	Other Country	18 - 30 years	Female	No	No	No	No	Yes	No	No	Other	Facebook	0	7	0	1	Staffy x Pitbull	male, intact	kg	18	Yes	Yes	No	Yes	No	No	No	No	No	No	Yes	Yes	No	No	No	No	No	No	No	No	No	No	No	No	No	No	No	No	No
929	Switzerland	30 - 65 years	Female	No	No	No	No	Yes	No	No	Other	fb	7	4	0	3	Mischling	female, sterilised/neutered	kg	8	Yes	Yes	No	Yes	No	No	No	No	No	No	Yes	Yes	No	No	Yes	No	No	No	No	No	Yes	No	No	No	No	No	No	No	No
934	Other Country	30 - 65 years	Female	No	No	No	No	No	Yes	No	Other	Facebook	10	3	0	2	dachshund	female, sterilised/neutered	kg	6,8	Yes	Yes	Yes	Yes	Yes	No	Yes	No	Yes	No	Yes	Yes	No	Yes	No	No	No	Yes	No	No	Yes	No	No	Yes	No	No	No	No	No
935	Switzerland	30 - 65 years	Female	No	No	No	No	No	No	Yes	Other	Facebook	10	9	1	6	Dogo Argentino	female, sterilised/neutered	kg	44.6	Yes	Yes	Yes	Yes	No	Yes	Yes	Yes	No	No	No	No	No	No	No	No	No	No	No	No	No	No	No	No	No	No	No	Yes	Yes
936	United Kingdom	30 - 65 years	Female	No	No	No	No	No	No	Yes	Other	facebook link	5	0	2	0	Saluki	male, sterilised/neutered	kg	26kg	Yes	Yes	No	Yes	No	No	No	No	No	No	No	No	No	No	No	No	No	No	No	No	No	No	No	No	No	No	No	Yes	No
937	United Kingdom	30 - 65 years	Female	No	No	No	No	No	No	Yes	Other	facebook	2	3	1	0	mixed breed (shih tzu x bichon frise)	female, sterilised/neutered	kg	6.5	Yes	No	No	Yes	Yes	No	No	No	No	No	No	Yes	No	No	No	No	No	Yes	No	No	No	No	No	No	No	No	No	No	No
941	United Kingdom	30 - 65 years	Female	No	No	No	No	No	Yes	No	Other	Facebook	2	5	0	3	English Springer Spaniel -working line	female, intact	kg	12	Yes	Yes	Yes	Yes	Yes	No	Yes	No	Yes	No	Yes	No	No	No	No	No	No	Yes	No	No	No	No	No	No	No	No	No	No	No
942	United Kingdom	30 - 65 years	Female	No	No	No	No	No	No	Yes	Other	facebook	1	11	0	10	mixed breed	female, sterilised/neutered	kg	20	Yes	Yes	Yes	Yes	Yes	No	Yes	Yes	No	No	No	Yes	No	No	No	No	No	No	No	No	No	No	No	No	No	No	No	No	No
943	Canada	30 - 65 years	Female	Yes	No	No	No	No	No	No	Other	Facebook group	5	1	0	2	standard poodle	female, sterilised/neutered	lbs	34 lbs.	Yes	Yes	Yes	Yes	Yes	No	Yes	Yes	No	No	Yes	No	No	No	No	No	No	Yes	No	No	No	No	No	No	No	No	No	No	No
945	United Kingdom	30 - 65 years	Female	No	No	No	No	No	No	Yes	Other	Social media	3	1	0	3	West Highland White Terrier	male, sterilised/neutered	kg	9.85kg	Yes	Yes	No	Yes	Yes	No	Yes	Yes	No	No	No	Yes	No	No	No	No	No	Yes	No	No	No	No	No	No	No	No	No	No	No
946	Other Country	30 - 65 years	Female	Yes	No	No	No	No	No	No	Other	Facebook	6	9	3	4	Mischling	female, sterilised/neutered	kg	28	Yes	Yes	Yes	Yes	No	No	No	No	No	No	Yes	Yes	No	No	No	No	No	Yes	No	No	No	No	No	No	No	No	No	No	No
948	Other Country	18 - 30 years	Male	No	No	No	No	No	No	Yes	Other	Facebook	0	11	0	2	Samoyed	female, intact	kg	19	Yes	Yes	No	Yes	No	No	No	No	No	No	Yes	No	No	No	No	No	No	Yes	No	No	No	No	No	No	No	No	No	No	No
949	United Kingdom	30 - 65 years	Female	No	No	No	No	No	No	Yes	Other	Facebook	2	6	0	0	Spanish Water Dog	female, sterilised/neutered	kg	16 kgs	Yes	Yes	No	Yes	Yes	No	No	No	No	No	No	Yes	No	No	No	No	No	No	No	No	No	No	No	Yes	No	No	No	No	No
951	United Kingdom	30 - 65 years	Female	Yes	No	No	No	No	No	No	Other	facebook	2	4	0	4	mixed breed	male, sterilised/neutered	kg	18	Yes	Yes	Yes	Yes	Yes	No	Yes	Yes	No	No	Yes	No	No	No	No	No	No	No	No	No	No	No	No	No	No	No	No	No	No
953	United Kingdom	30 - 65 years	Female	No	No	No	No	No	No	Yes	Email		0	10	0	3	Labrador Retreaver	female, intact	kg	25	Yes	Yes	No	Yes	No	No	No	No	No	No	No	Yes	No	Yes	No	No	No	Yes	No	No	Yes	Yes	No	No	No	No	No	No	No
956	United Kingdom	30 - 65 years	Female	No	No	No	No	No	No	Yes	Other	Facebook	2	1	0	8	Mixed breed	female, sterilised/neutered	kg	13.2	Yes	No	No	Yes	Yes	No	No	No	No	No	No	No	No	No	No	No	No	Yes	No	No	No	No	No	No	No	Yes	No	No	No
961	Other Country	30 - 65 years	Female	No	No	No	No	No	No	Yes	Other		4	1	0	2	Rhodesian Ridgeback	male, intact	lbs	70 lbs?	Yes	Yes	Yes	Yes	Yes	No	Yes	Yes	Yes	No	Yes	No	No	No	No	No	No	Yes	No	No	No	No	No	No	No	No	No	No	No
962	United Kingdom	18 - 30 years	Female	Yes	Yes	No	No	No	No	No	Other		1	0	0	3	Labrador	female, intact	kg	27	No	No	No	Yes	No	No	Yes	Yes	Yes	No	No	No	No	Yes	No	Yes	No	Yes	No	No	No	No	No	No	No	No	No	No	No
963	Germany	18 - 30 years	Female	No	No	No	No	Yes	No	No	Other	Internetgruppe	1	5	1	1	Rhodesian Ridgeback	male, intact	kg	36	Yes	Yes	Yes	Yes	No	Yes	No	Yes	No	No	Yes	No	No	No	No	No	No	Yes	No	No	No	No	No	No	No	No	No	No	No
964	United Kingdom	18 - 30 years	Female	No	No	No	No	Yes	No	No	Other	Facebook	1	5	0	3	JRT X Staffy 'mixed breed '	female, sterilised/neutered	kg	8.2	Yes	No	Yes	Yes	Yes	No	No	No	No	No	Yes	No	No	No	No	No	Yes	No	No	No	No	No	No	No	No	No	No	No	No
965	United Kingdom	30 - 65 years	Female	No	No	No	No	No	No	Yes	Other	Face book	1	6	0	2	English springer spaniel	female, sterilised/neutered	kg	15	Yes	No	No	Yes	Yes	No	No	No	No	No	Yes	Yes	No	No	No	No	No	Yes	No	No	No	No	No	No	No	No	No	No	No
966	Switzerland	30 - 65 years	Female	No	No	Yes	No	No	No	No	Other	Facebook	3	6	0	4	American Staffordshire Terrier	male, sterilised/neutered	kg	25	Yes	Yes	Yes	Yes	Yes	No	No	No	No	No	No	Yes	No	No	No	No	No	Yes	No	No	No	No	No	No	No	No	No	No	No
967	Switzerland	> 65 years	Male	Yes	No	No	No	No	No	No	Email		5	5	2	7	Berger des Pyrenee	female, sterilised/neutered	kg	11.3	No	No	Yes	No	No	No	No	No	No	No	Yes	No	No	No	No	No	No	No	No	No	No	No	No	No	No	No	No	No	No
968	Other Country	30 - 65 years	Female	No	No	No	No	No	No	Yes	Other	facebook	6	3	0	2	working kelpie	male, sterilised/neutered	kg	19	Yes	Yes	Yes	Yes	Yes	No	Yes	Yes	No	No	Yes	Yes	No	No	No	No	No	No	No	No	No	No	No	No	No	No	No	Yes	No
971	Other Country	30 - 65 years	Female	No	No	No	No	Yes	No	No	Other	Facebook	3	2	2	6	mixed breed	female, sterilised/neutered	kg	23	Yes	No	Yes	Yes	No	No	No	No	No	No	Yes	Yes	No	No	No	No	No	Yes	No	No	No	No	No	No	No	No	No	No	No
972	United Kingdom	18 - 30 years	Female	No	No	No	No	No	No	Yes	Other	Facebook	5	9	0	2	English springer spaniel	male, sterilised/neutered	kg	15.6	Yes	Yes	No	Yes	Yes	No	No	Yes	No	No	Yes	Yes	No	No	No	No	No	No	No	No	No	No	No	No	No	No	No	No	No
973	United Kingdom	30 - 65 years	Female	No	No	No	No	No	No	Yes	Other	Facebook group	9	4	0	2	Belgian Shepherd (Groenendael)	male, sterilised/neutered	kg	34	Yes	No	No	Yes	Yes	No	No	No	No	No	Yes	Yes	No	No	No	No	No	Yes	No	No	No	No	No	No	No	Yes	No	No	No
974	United States of America	30 - 65 years	Female	Yes	No	No	No	No	No	No	Other	facebook	12	11	0	9	mixed breed	female, sterilised/neutered	lbs	39	Yes	Yes	Yes	Yes	Yes	No	Yes	Yes	No	No	Yes	Yes	No	No	No	No	No	No	No	No	No	No	No	No	No	No	No	No	No
977	United Kingdom	18 - 30 years	Female	Yes	No	No	No	No	No	No	Other	Posted on a training group	2	8	0	2	Entlebucher Mountain Dog	female, intact	kg	23	Yes	No	Yes	Yes	No	No	Yes	No	No	No	Yes	Yes	No	Yes	No	No	No	No	No	No	No	No	No	No	No	No	No	No	No
978	Other Country	30 - 65 years	Female	No	No	No	No	Yes	No	No	Other	Facebook	4	0	2	6	mixed breed	female, sterilised/neutered	kg	10	Yes	Yes	Yes	Yes	Yes	No	No	No	No	No	Yes	Yes	No	Yes	No	No	No	Yes	No	No	No	No	No	Yes	No	No	No	No	No
979	United Kingdom	30 - 65 years	Female	No	Yes	No	No	No	No	No	Other	Facebook	10	10	1	6	Belgian Shepherd Terveuren	female, sterilised/neutered	kg	20.3	Yes	Yes	Yes	Yes	Yes	No	Yes	No	No	No	Yes	No	No	No	No	No	No	Yes	No	No	No	No	No	No	No	No	No	No	No
981	Other Country	30 - 65 years	Female	No	Yes	No	No	No	No	No	Other	Facebook post	7	1	2	6	Beagle	male, sterilised/neutered	kg	18	Yes	Yes	Yes	Yes	Yes	No	Yes	Yes	No	No	No	Yes	No	No	No	Yes	No	Yes	No	No	No	No	No	No	No	No	No	No	No
983	United Kingdom	30 - 65 years	Female	No	No	No	No	No	No	Yes	Other	Facebook	10	6	0	2	Labrador	male, sterilised/neutered	kg	23	Yes	Yes	Yes	Yes	Yes	No	Yes	Yes	No	No	No	Yes	No	No	No	No	No	No	No	No	No	No	No	No	No	No	No	No	No
984	Switzerland	30 - 65 years	Female	No	No	No	No	No	No	Yes	Other	Facebook	6	11	4	8	Mischling	male, sterilised/neutered	kg	29	Yes	Yes	Yes	Yes	Yes	No	Yes	Yes	No	No	Yes	No	No	No	No	No	No	Yes	No	No	No	No	No	No	No	No	No	No	No
985	United Kingdom	30 - 65 years	Female	Yes	Yes	No	No	No	No	No	Other	Facebook link	0	6	0	2	Mixed breed	female, sterilised/neutered	kg	25	No	No	No	Yes	Yes	No	Yes	No	No	No	No	Yes	No	No	No	No	No	No	No	No	No	No	No	No	No	No	No	No	No
993	United Kingdom	30 - 65 years	Female	No	No	No	No	No	No	Yes	Other	shared on Facebook	4	2	2	6	chihuahua	female, sterilised/neutered	kg	2.2	Yes	Yes	Yes	Yes	Yes	No	Yes	No	No	No	No	Yes	No	No	No	No	No	Yes	No	No	No	No	No	No	No	No	No	No	No
986	United Kingdom	18 - 30 years	Female	No	No	No	No	No	No	Yes	Other	Facebook	1	6	0	9	german shepherd cross leonberger	female, sterilised/neutered	kg	26	Yes	Yes	No	Yes	No	No	No	No	No	No	No	Yes	No	No	No	No	No	No	No	No	Yes	No	No	No	No	No	No	No	No
988	United Kingdom	30 - 65 years	Female	No	No	No	No	No	No	Yes	Other	Facebook	1	7	0	4	Spanish Water Dog	female, intact	kg	12	Yes	Yes	No	Yes	Yes	No	No	No	No	No	Yes	Yes	Yes	No	No	No	No	No	No	No	No	No	No	No	No	No	No	No	No
990	Germany	30 - 65 years	Female	No	No	No	No	No	No	Yes	Other	Facebook	8	8	0	2	Labrador Retriever	male, sterilised/neutered	kg	40	Yes	Yes	No	Yes	Yes	No	No	No	No	No	Yes	No	No	No	No	No	No	Yes	No	No	No	No	No	No	No	No	No	No	No
991	Other Country	30 - 65 years	Female	Yes	No	No	No	No	No	No	Other	facebook	4	8	0	10	Kelpie x Whippet	female, sterilised/neutered	kg	20	Yes	Yes	Yes	Yes	Yes	Yes	Yes	Yes	No	No	Yes	No	No	No	No	No	No	Yes	No	No	No	No	No	No	No	No	No	Yes	No
992	Other Country	30 - 65 years	Female	No	Yes	No	No	No	No	No	Other	FB link	5	5	0	2	Border collie x husky	male, sterilised/neutered	kg	23	Yes	Yes	Yes	Yes	Yes	No	Yes	Yes	No	No	Yes	No	No	No	No	No	No	No	No	No	No	No	No	No	No	No	No	No	No
995	Switzerland	30 - 65 years	Female	Yes	No	No	No	No	No	No	Other	Facebook	7	1	0	2	Border Collie	male, sterilised/neutered	kg	21	Yes	Yes	Yes	Yes	Yes	No	Yes	No	No	No	Yes	Yes	No	Yes	No	Yes	No	No	No	Yes	No	No	No	Yes	No	Yes	No	No	No
999	United Kingdom	30 - 65 years	Female	No	Yes	No	No	No	No	No	Other	Facebook	2	1	0	2	Working cocker spaniel	female, sterilised/neutered	kg	10	Yes	Yes	Yes	Yes	Yes	Yes	Yes	Yes	No	No	Yes	No	No	No	No	No	No	Yes	No	No	No	No	No	No	No	No	No	No	No
1001	Other Country	30 - 65 years	Female	No	No	No	No	No	No	Yes	Other	facebook	8	10	6	9	working border collie	male, intact	kg	19	No	Yes	No	Yes	No	No	Yes	Yes	No	No	No	Yes	Yes	No	No	No	No	No	No	No	No	No	No	No	No	No	No	No	No
1005	United Kingdom	30 - 65 years	Female	No	No	No	No	No	No	Yes	Other	Facebook	6	7	0	0	Weimaraner	male, intact	kg	38	Yes	Yes	Yes	Yes	Yes	No	Yes	No	No	No	Yes	No	No	Yes	No	No	No	Yes	No	No	No	No	No	No	No	No	No	No	No
1006	Other Country	30 - 65 years	Female	No	No	No	No	No	No	Yes	Other	social media	2	10	1	8	Kokoni (small greek domestic dog)	female, sterilised/neutered	kg	8,3	Yes	Yes	Yes	Yes	No	No	No	No	No	No	No	No	No	No	No	No	No	Yes	No	No	No	No	No	No	No	No	No	No	No
1007	Germany	30 - 65 years	Female	No	No	No	No	No	No	Yes	Other	Facebook	4	9	0	0	Rauhaarteckel	female, intact	kg	7,9	Yes	Yes	Yes	Yes	No	No	Yes	No	No	No	No	No	No	No	No	No	No	No	No	No	No	No	No	No	No	No	No	No	Yes
1008	United Kingdom	30 - 65 years	Female	No	No	No	No	No	No	Yes	Other	Facebook	1	6	1	4	Puggle (Beagle x Pug)	male, sterilised/neutered	kg	21	Yes	Yes	No	Yes	Yes	No	No	No	No	No	No	Yes	No	Yes	Yes	No	No	No	No	No	No	No	No	No	No	No	Yes	No	No
1013	Other Country	30 - 65 years	Female	No	No	No	No	No	No	Yes	Other	Facebook	3	5	0	2	flatcoated retriever	male, intact	kg	31	No	Yes	No	Yes	No	No	No	No	No	No	Yes	No	No	No	No	No	No	Yes	No	No	No	No	No	No	No	No	No	No	No
1014	United Kingdom	18 - 30 years	Female	No	No	No	No	No	No	Yes	Other	Facebook	0	8	0	2	Samoyed	male, intact	kg	20	Yes	Yes	Yes	Yes	Yes	No	No	Yes	No	No	Yes	Yes	Yes	No	No	No	No	Yes	No	No	No	No	No	No	No	No	No	No	No
1015	United Kingdom	30 - 65 years	Female	No	No	No	No	No	No	Yes	Other		2	11	0	2	Border Collie	female, sterilised/neutered	kg	11.5	Yes	Yes	Yes	Yes	Yes	No	Yes	Yes	No	No	Yes	No	No	No	No	No	No	No	No	No	No	No	No	No	No	No	No	No	No
1016	United Kingdom	> 65 years	Female	No	No	No	No	No	No	Yes	Other	Facebook	4	8	0	2	Bearded Collie X Poodle	male, sterilised/neutered	kg	24	Yes	Yes	No	Yes	Yes	No	No	No	No	No	Yes	Yes	Yes	Yes	No	Yes	No	Yes	No	No	No	No	No	No	No	No	No	No	No
1019	United Kingdom	30 - 65 years	Female	No	No	No	No	No	No	Yes	Other	Facebook group	6	5	5	1	Working Cocker Spaniel	female, sterilised/neutered	kg	14.25	Yes	Yes	No	Yes	No	No	No	No	No	No	No	Yes	No	No	No	No	No	No	No	No	No	No	No	No	No	No	Yes	No	No
1020	United Kingdom	30 - 65 years	Female	No	No	No	No	No	No	Yes	Other	Facebook	4	2	0	3	border collie	female, sterilised/neutered	kg	21	Yes	No	No	Yes	Yes	No	No	No	No	No	Yes	Yes	No	No	No	No	No	No	No	No	No	No	No	No	No	No	No	No	No
1022	Other Country	30 - 65 years	Female	No	No	No	No	No	No	Yes	Other	Facebook	6	3	0	9	English bull terrier mixed breed	male, sterilised/neutered	kg	35	Yes	Yes	No	Yes	Yes	No	No	No	No	No	No	Yes	No	No	Yes	No	No	No	No	No	No	No	Yes	No	No	Yes	No	No	No
1023	United Kingdom	30 - 65 years	Female	Yes	No	No	No	No	No	No	Other	agilitynet	2	9	0	2	lurcher (collie x greyhound)	male, sterilised/neutered	kg	24	Yes	Yes	Yes	Yes	Yes	Yes	No	No	No	No	Yes	No	No	No	No	No	No	Yes	No	No	No	No	No	No	No	No	No	No	No
1026	United Kingdom	30 - 65 years	Female	No	No	No	No	No	No	Yes	Other	Facebook	5	8	0	2	jack Russell/bedding ton	male, sterilised/neutered	kg	10	Yes	Yes	No	Yes	No	No	No	No	No	No	Yes	Yes	Yes	No	No	No	No	No	No	No	No	No	No	Yes	No	No	No	No	No
1027	United Kingdom	30 - 65 years	Female	No	No	No	No	No	No	Yes	Other	facebook	2	4	0	5	Kangal	female, intact	kg	48	Yes	Yes	No	Yes	Yes	No	Yes	No	No	No	Yes	Yes	No	No	No	No	No	No	No	No	No	No	No	No	No	No	No	No	No
1028	United Kingdom	30 - 65 years	Female	Yes	No	No	No	No	No	No	Other	facebook	6	4	1	6	working English Springer Spaneil	male, intact	kg	14	Yes	Yes	Yes	Yes	Yes	Yes	Yes	No	No	No	Yes	No	No	No	No	No	No	Yes	No	No	No	No	No	No	No	No	No	No	No
1029	United Kingdom	30 - 65 years	Female	No	No	No	No	No	No	Yes	Other	Facebook group	0	10	0	1	Hungarian Vizsla	female, intact	kg	16	Yes	Yes	No	Yes	Yes	No	Yes	Yes	No	No	Yes	Yes	No	Yes	No	No	No	Yes	No	No	No	No	No	Yes	No	No	No	No	No
1030	United Kingdom	30 - 65 years	Female	No	No	No	No	No	No	Yes	Other	facebook	4	6	0	4	Northern Inuit	female, sterilised/neutered	kg	40	Yes	No	Yes	Yes	Yes	No	No	Yes	No	No	Yes	No	No	Yes	No	No	No	Yes	No	No	No	No	No	No	No	No	No	No	No
1031	United Kingdom	30 - 65 years	Female	No	No	No	No	No	No	Yes	Other	Agilitynet	5	10	0	2	Labrador Retriever	female, sterilised/neutered	kg	22	Yes	Yes	Yes	Yes	Yes	No	Yes	Yes	No	No	No	Yes	No	Yes	No	No	No	No	No	No	No	No	No	No	No	No	No	No	No
1032	Switzerland	18 - 30 years	Female	No	No	No	No	No	No	Yes	Other	Facebook	5	0	0	3	Mischling	female, sterilised/neutered	kg	15	No	Yes	No	Yes	Yes	Yes	Yes	No	No	No	No	Yes	No	No	No	No	No	Yes	No	No	No	No	No	No	No	No	No	No	No
1038	United Kingdom	18 - 30 years	Female	No	No	No	No	No	No	Yes	Other	fb	3	3	0	3	Labrador mix	male, sterilised/neutered	kg	31	Yes	Yes	No	No	No	No	Yes	No	No	No	No	Yes	No	No	No	No	No	No	No	No	Yes	No	No	No	No	No	No	No	No
1040	United Kingdom	30 - 65 years	Female	No	No	No	No	No	No	Yes	Other	Facebook	9	10	0	2	West Highland White Terrier	male, sterilised/neutered	lbs	16	No	Yes	No	Yes	No	No	No	No	No	No	No	Yes	No	No	No	No	No	No	No	No	No	No	No	No	No	No	No	No	No
1041	United Kingdom	30 - 65 years	Female	Yes	No	No	No	No	No	No	Other	Facebook	10	10	0	0	bearded collie	female, sterilised/neutered	kg	16.5	Yes	Yes	Yes	Yes	Yes	No	No	Yes	No	No	Yes	No	No	Yes	No	No	No	Yes	No	No	No	No	No	No	No	No	No	No	No
1042	United Kingdom	30 - 65 years	Female	No	No	No	No	No	No	Yes	Other	facebook	1	1	0	1.5	Malinois	male, intact	kg	24	Yes	Yes	No	Yes	Yes	No	No	No	No	No	Yes	Yes	No	No	No	No	No	Yes	No	No	No	No	No	No	No	No	No	No	No
1043	Germany	18 - 30 years	Female	No	No	No	No	No	No	Yes	Other	Facebook	2	5	0	2	Dackel	female, sterilised/neutered	kg	6,5	Yes	No	Yes	Yes	Yes	No	Yes	Yes	No	No	Yes	No	No	No	No	No	No	Yes	No	No	No	No	No	No	No	No	No	No	No
1048	Other Country	30 - 65 years	Female	Yes	No	No	No	No	No	No	Other	facebook	6	9	3	4	Mischling	male, intact	kg	28	Yes	Yes	Yes	Yes	No	No	No	No	No	No	Yes	Yes	No	No	No	No	No	Yes	No	No	No	No	No	No	No	No	No	No	No
1049	Other Country	> 65 years	Female	No	No	No	No	No	No	Yes	Other	facebook	2	9	0	3	Border Collie	male, sterilised/neutered	kg	19	Yes	Yes	Yes	Yes	Yes	No	No	No	No	No	No	No	No	No	No	No	No	No	No	No	No	No	No	No	No	No	No	No	Yes
1052	United Kingdom	30 - 65 years	Female	No	No	No	No	No	No	Yes	Other	facebook group	4	0	0	8	northern inuit	male, intact	kg	50	Yes	Yes	No	Yes	Yes	No	Yes	No	No	No	No	Yes	No	No	No	No	No	No	No	No	Yes	No	No	No	No	No	No	No	No
1056	Canada	30 - 65 years	Female	No	No	No	No	No	No	Yes	Other	facebook group	6	0	1	6	beagle mix	female, sterilised/neutered	lbs	50	Yes	Yes	No	Yes	Yes	No	Yes	Yes	No	No	Yes	No	No	No	No	No	No	Yes	No	No	No	No	No	No	No	No	No	Yes	No
1058	Other Country	30 - 65 years	Female	No	No	No	No	No	No	Yes	Other	Facebook	5	7	0	2	Labrador	female, intact	kg	21	Yes	No	No	Yes	Yes	No	No	No	No	No	Yes	Yes	No	No	No	No	No	No	No	No	No	No	No	No	No	No	No	Yes	No
1059	United Kingdom	30 - 65 years	Female	No	No	No	No	No	No	Yes	Other	Facebook	0	6	0	2	border collie	male, sterilised/neutered	kg	17.3k	Yes	Yes	No	Yes	No	No	Yes	No	No	No	Yes	Yes	No	Yes	No	No	No	Yes	No	No	Yes	No	No	Yes	No	No	No	No	No
1060	Other Country	30 - 65 years	Female	No	No	No	No	No	No	Yes	Other	Facebook	1	6	0	6	Saluki	female, sterilised/neutered	kg	15	No	No	No	No	No	No	Yes	No	No	No	No	No	No	Yes	No	No	No	No	No	No	No	No	No	No	No	No	No	No	No
1061	Austria	30 - 65 years	Female	No	No	No	No	No	No	Yes	Other	TSD-Facebook-Gruppe	2	5	0	5	Mischling	male, intact	kg	8,5	Yes	No	Yes	Yes	No	No	No	Yes	No	No	Yes	No	No	No	No	No	No	Yes	No	No	No	No	No	No	No	No	No	No	No
1064	Other Country	18 - 30 years	Female	No	No	No	No	No	No	Yes	Other	Face book	4	4	2	0	Staffordshire bull terrier	female, sterilised/neutered	kg	15	Yes	Yes	No	Yes	Yes	No	Yes	Yes	No	No	Yes	Yes	No	No	No	No	No	No	No	No	No	No	No	No	No	No	No	No	No
1065	United Kingdom	18 - 30 years	Female	No	No	No	No	No	No	Yes	Other	Dog trainer	1	8	0	2	Beagle	male, intact	kg	15.6kg	Yes	No	Yes	Yes	Yes	No	No	No	No	No	Yes	No	No	No	No	No	No	Yes	No	No	No	No	No	No	No	No	No	No	No
1066	Other Country	30 - 65 years	Female	No	No	No	No	No	No	Yes	Other	Facebook friend shared it	6	6	0	4	Scottish Terrier	female, sterilised/neutered	kg	11kg	Yes	Yes	Yes	Yes	No	No	No	No	No	No	Yes	Yes	No	Yes	No	No	No	No	No	No	No	No	No	No	No	No	No	No	No
1068	United Kingdom	18 - 30 years	Female	No	No	No	No	No	No	Yes	Other	facebook	5	1	0	4	border collie	female, sterilised/neutered	kg	16	Yes	Yes	Yes	Yes	Yes	No	Yes	Yes	No	No	Yes	No	No	No	No	No	No	Yes	No	No	No	No	No	No	No	No	No	No	No
1069	Other Country	30 - 65 years	Female	No	No	No	No	No	No	Yes	Other	Facebook	3	1	0	4	Dalmatian	female, intact	kg	20	Yes	Yes	Yes	Yes	Yes	No	Yes	Yes	No	No	Yes	Yes	No	Yes	No	No	No	No	No	No	No	No	No	No	No	No	No	No	No
1074	United Kingdom	30 - 65 years	Female	Yes	No	No	No	No	No	No	Other	Facebook	1	0	0	2	weimaraner	male, intact	kg	33	Yes	Yes	Yes	Yes	Yes	No	No	Yes	No	No	Yes	No	Yes	No	No	No	No	No	No	No	No	No	No	No	No	No	No	No	No
1077	Other Country	30 - 65 years	Female	No	No	No	No	No	No	Yes	Other	facebook	2	1	0	2.5	Chocolate Labrador	female, intact	kg	32kg	Yes	No	No	Yes	Yes	No	No	Yes	No	No	No	Yes	No	Yes	No	No	No	Yes	No	No	No	Yes	No	No	No	No	No	No	No
1080	United Kingdom	18 - 30 years	Female	No	No	No	No	No	No	Yes	Other	facebook	1	7	0	3	mixed breed	male, intact	kg	15	Yes	Yes	No	Yes	No	No	Yes	No	No	No	No	Yes	No	No	No	No	No	No	No	No	No	No	No	No	No	No	No	No	No
1081	United Kingdom	30 - 65 years	Female	Yes	No	No	No	No	No	No	Other	Facebook	6	6	0	0	Jack Russell Terrier	male, intact	kg	7.5	Yes	Yes	Yes	Yes	Yes	No	Yes	Yes	No	No	Yes	Yes	No	No	No	No	No	No	No	No	No	No	No	No	No	No	No	No	No
1082	Germany	30 - 65 years	Female	No	No	No	No	No	No	Yes	Other		5	7	1	2	Mischling	female, sterilised/neutered	kg	14,5	Yes	No	Yes	Yes	Yes	Yes	Yes	Yes	No	No	Yes	No	No	No	No	No	No	Yes	No	No	No	No	No	No	No	No	No	No	No
1084	Germany	30 - 65 years	Female	No	No	No	No	No	Yes	No	Other	Facebook	1	2	0	2	Rhodesian Ridgeback	female, intact	kg	32	Yes	Yes	Yes	Yes	Yes	Yes	Yes	Yes	No	No	No	No	No	No	No	No	No	No	No	No	No	No	No	No	No	No	No	No	Yes
1086	United Kingdom	30 - 65 years	Female	No	No	No	No	No	No	Yes	Other	fb group	1	1	0	2	Husky x Northern Inuit	female, sterilised/neutered	kg	30	Yes	Yes	Yes	Yes	No	No	Yes	Yes	No	No	Yes	No	No	No	No	No	No	Yes	No	No	No	No	No	No	No	No	No	No	No
1088	United Kingdom	30 - 65 years	Female	No	No	No	No	No	No	Yes	Other	facebook site	6	2	0	3	basset hound	female, sterilised/neutered	kg	22	Yes	Yes	No	Yes	Yes	No	No	No	No	No	No	Yes	No	No	No	No	No	Yes	No	No	No	No	No	No	No	No	No	No	No
1089	United Kingdom	30 - 65 years	Female	No	No	No	No	No	No	Yes	Other	facebook	4	5	0	2	cocker spaniel - working line	female, sterilised/neutered	kg	12.5	Yes	No	Yes	Yes	Yes	No	Yes	Yes	No	No	Yes	Yes	No	Yes	No	No	No	Yes	No	No	No	No	No	No	No	No	No	No	No
1090	Germany	> 65 years	Female	No	No	No	No	No	No	Yes	Email		6	10	0	3	Puli	male, sterilised/neutered	lbs	40	Yes	Yes	No	Yes	Yes	No	Yes	Yes	No	No	No	Yes	No	No	No	Yes	No	Yes	No	No	No	No	No	No	No	No	No	No	No
1093	United Kingdom	30 - 65 years	Female	No	No	No	No	No	No	Yes	Other	Agility facebook page	1	6	1	0	German Shepherd	male, sterilised/neutered	kg	32	Yes	Yes	Yes	Yes	Yes	No	Yes	No	No	No	Yes	Yes	No	No	No	No	No	No	No	No	No	No	No	Yes	No	No	No	No	No
1095	Germany	18 - 30 years	Female	No	No	No	No	Yes	No	No	Other	Facebook	5	0	1	2	Stafford-Mix	female, sterilised/neutered	kg	25	Yes	Yes	Yes	Yes	Yes	No	Yes	Yes	No	No	Yes	Yes	No	Yes	No	No	No	Yes	No	No	No	No	No	No	No	No	No	No	No
1097	Other Country	18 - 30 years	Female	No	No	No	No	No	No	Yes	Other	facebook	3	9	0	3	mixed breed	female, sterilised/neutered	kg	30	Yes	Yes	No	Yes	Yes	No	Yes	Yes	No	No	Yes	No	No	No	No	No	No	No	No	No	No	No	No	No	No	No	No	No	No
1098	United Kingdom	30 - 65 years	Female	No	No	No	No	No	No	Yes	Other	Shared link on social media	0	6	0	2	Cavalier King Charles spaniel	female, intact	kg	5.5	Yes	Yes	Yes	Yes	Yes	No	Yes	Yes	No	No	Yes	Yes	No	Yes	No	No	No	Yes	No	No	No	No	No	No	No	No	No	No	No
1099	United Kingdom	30 - 65 years	Male	Yes	No	No	No	No	No	No	Other	facebook post	4	5	0	2	Working Cocker Spaniel	male, sterilised/neutered	kg	18	Yes	No	Yes	Yes	Yes	No	No	No	No	No	Yes	No	No	No	No	No	No	No	No	No	No	No	No	No	No	No	No	No	No
1102	United Kingdom	18 - 30 years	Female	No	Yes	No	No	No	No	No	Other	Facebook	4	0	0	3	Border Collie	male, sterilised/neutered	kg	18.2	Yes	No	Yes	No	Yes	No	No	No	No	No	Yes	No	No	No	No	No	No	Yes	No	No	No	No	No	No	No	No	No	No	No
1103	United Kingdom	30 - 65 years	Female	No	No	No	No	No	No	Yes	Other	Facebook	8	1	0	3	border collie	female, sterilised/neutered	kg	14	Yes	No	Yes	Yes	Yes	No	No	No	No	No	No	No	No	No	No	No	No	No	No	No	No	No	No	No	No	No	No	No	Yes
1106	United Kingdom	30 - 65 years	Female	No	No	No	No	No	No	Yes	Other	Facebook	2	5	0	2	German Shepherd	female, sterilised/neutered	kg	35	No	Yes	No	Yes	No	No	Yes	No	No	No	No	Yes	No	Yes	No	No	No	No	No	No	No	No	No	No	No	No	No	No	No
1107	United States of America	18 - 30 years	Female	No	No	No	No	No	No	Yes	Other	Friend via Facebook	3	10	2	2	German shepherd dog	male, sterilised/neutered	lbs	86	Yes	Yes	No	Yes	Yes	No	Yes	No	No	No	No	Yes	No	No	No	Yes	No	No	Yes	No	Yes	No	Yes	No	No	No	Yes	No	No
1108	United Kingdom	18 - 30 years	Female	No	No	No	No	No	No	Yes	Other	Facebook	1	3	0	3	Jack russel x poodle mixed breed	female, sterilised/neutered	kg	9	Yes	Yes	No	Yes	Yes	No	No	No	No	No	Yes	Yes	No	No	No	No	No	Yes	No	No	No	No	No	No	No	No	No	No	No
1109	United Kingdom	> 65 years	Female	No	No	No	No	No	No	Yes	Other		1	4	0	5	Norwegian Buhund	male, intact	kg	16	Yes	Yes	Yes	Yes	Yes	No	Yes	Yes	No	No	No	Yes	No	No	No	No	No	Yes	No	No	No	No	No	No	No	No	No	No	No
1110	United Kingdom	30 - 65 years	Female	No	No	No	No	No	No	Yes	Other	Facebook site	1	8	0	2	Yorkierussell	female, sterilised/neutered	kg	6	Yes	Yes	No	Yes	Yes	No	No	No	No	No	No	No	No	No	No	No	No	Yes	No	No	No	No	No	No	No	No	No	No	No
1111	United Kingdom	30 - 65 years	Female	Yes	No	No	No	No	Yes	No	Other	fb	3	2	0	3	gsd	female, intact	kg	32 app	Yes	No	Yes	Yes	Yes	No	No	No	No	No	Yes	No	No	No	No	No	No	Yes	No	No	No	No	No	No	No	No	No	Yes	No
1112	Switzerland	18 - 30 years	Female	No	No	No	No	No	No	Yes	Other	Facebook	1	7	0	2	Nova Scotia Duck Tolling Retriever	female, intact	kg	15	Yes	Yes	Yes	Yes	Yes	Yes	Yes	No	No	No	Yes	No	No	No	No	No	No	No	No	No	No	No	No	No	No	No	No	No	No
1115	United Kingdom	18 - 30 years	Female	No	No	No	No	Yes	No	No	Other	Local dog creche	3	2	0	2	jack Russell terrier	male, intact	kg	7.8Kg	Yes	Yes	No	Yes	Yes	No	Yes	Yes	No	No	No	Yes	No	Yes	No	No	No	No	No	No	No	No	No	No	No	Yes	Yes	No	No
1116	Switzerland	18 - 30 years	Female	No	No	No	No	No	No	Yes	Other	Facebook	3	0	0	6	Mischling	male, sterilised/neutered	kg	33	Yes	No	Yes	Yes	Yes	Yes	Yes	Yes	No	No	No	No	No	No	No	No	No	No	No	No	No	No	No	No	No	No	No	No	Yes
1117	United Kingdom	30 - 65 years	Female	No	No	No	No	No	No	Yes	Other	Facebook	9	3	0	2	West Highland White Terrier	female, intact	lbs	25	No	Yes	No	Yes	No	No	No	No	No	No	No	Yes	No	No	No	No	No	No	No	No	No	No	No	No	No	No	No	No	No
1122	United Kingdom	18 - 30 years	Female	No	No	No	No	Yes	No	No	Other	Facebook	1	0	0	2	Springer x cocker spaniel	female, intact	kg	15	Yes	No	Yes	No	Yes	No	No	No	No	No	Yes	No	No	Yes	No	No	No	Yes	No	No	No	No	No	Yes	No	No	No	No	No
1124	United Kingdom	30 - 65 years	Female	Yes	No	No	No	No	No	No	Other	facebook	6	6	0	2	golden retriever	female, intact	kg	25	Yes	Yes	Yes	Yes	Yes	Yes	Yes	Yes	No	No	Yes	No	No	No	No	No	No	No	No	No	No	No	No	No	No	No	No	Yes	No
1126	Other Country	30 - 65 years	Female	No	No	No	No	No	No	Yes	Other	facebook	1	19	0	4	mixed breed	female, sterilised/neutered	kg	26	Yes	Yes	No	Yes	Yes	No	No	No	No	No	No	No	No	No	No	Yes	No	Yes	No	No	No	No	No	No	No	No	No	No	No
1127	United Kingdom	30 - 65 years	Female	No	No	No	No	No	No	Yes	Other	Link on a fb page	2	1	0	0	Dalmatian	male, intact	kg	31	Yes	Yes	No	Yes	No	No	Yes	No	No	No	Yes	Yes	Yes	No	No	No	No	Yes	No	No	Yes	No	No	No	No	No	No	No	No
1128	Austria	18 - 30 years	Female	No	No	No	No	Yes	Yes	No	Other	facebook	2	0	1	6	Mischling	male, sterilised/neutered	kg	9	Yes	Yes	Yes	Yes	Yes	No	Yes	Yes	No	No	Yes	Yes	No	No	No	No	No	Yes	No	No	Yes	Yes	No	No	No	No	No	No	No
1130	United Kingdom	30 - 65 years	Female	No	No	No	No	No	No	Yes	Other	Agility FB page	5	11	0	2	Labrador	female, sterilised/neutered	kg	26	Yes	Yes	Yes	Yes	Yes	No	No	No	No	No	No	No	No	Yes	No	No	No	No	No	No	No	No	No	No	No	No	No	No	No
1131	Germany	30 - 65 years	Female	No	No	No	No	No	No	Yes	Other	Facebook	3	5	1	0	Mischling	male, sterilised/neutered	kg	18	No	No	Yes	Yes	No	No	No	No	No	No	Yes	No	No	No	No	No	No	No	No	No	No	No	No	No	No	No	No	No	No
1134	Other Country	30 - 65 years	Female	No	No	No	No	No	No	Yes	Other	facebook	1	11	0	3	Mix (ehemaliger kenianischer Strassenhund)	female, sterilised/neutered	kg	32	Yes	Yes	No	Yes	No	No	No	No	No	No	Yes	No	No	No	No	No	No	Yes	No	No	No	No	No	No	No	No	No	No	No
1135	Other Country	30 - 65 years	Female	No	No	No	No	No	No	Yes	Other	Facebook	6	10	5	0	Koolie	female, sterilised/neutered	kg	20	Yes	Yes	No	Yes	No	No	Yes	Yes	No	No	No	Yes	Yes	No	No	No	No	No	No	No	No	No	No	No	No	No	No	No	No
1136	United Kingdom	30 - 65 years	Female	Yes	No	No	No	No	No	No	Other	Facebook	5	9	0	2	Mixed Breed	female, sterilised/neutered	kg	18.6	Yes	Yes	No	Yes	Yes	No	Yes	No	No	No	No	No	No	No	No	No	No	No	No	No	No	No	No	No	No	No	No	Yes	No
1138	Other Country	30 - 65 years	Female	No	No	No	No	No	No	Yes	Other	Facebook	1	7	0	2	Beauceron	male, intact	kg	38	Yes	Yes	Yes	Yes	Yes	No	Yes	Yes	No	No	Yes	No	No	No	No	No	No	Yes	No	No	No	No	No	No	No	No	No	No	No
1139	United Kingdom	30 - 65 years	Female	No	No	No	No	No	No	Yes	Other	Facebook	2	1	0	5	English Bul Terrier	male, intact	kg	26.5	Yes	No	No	Yes	No	No	No	No	No	No	No	No	No	No	No	No	No	Yes	No	No	No	No	No	No	No	No	No	No	No
1140	Switzerland	30 - 65 years	Female	Yes	No	No	No	No	No	No	Email		8	8	4	2	Border-Collie	male, sterilised/neutered	kg	21	Yes	Yes	Yes	No	No	No	No	No	No	No	No	No	No	No	No	No	No	No	No	No	No	No	No	Yes	No	No	No	No	No
1141	United Kingdom	30 - 65 years	Female	No	No	No	No	No	No	Yes	Other	Facebook	0	8	0	4	Mixed breed	female, intact	kg	18	Yes	Yes	Yes	Yes	Yes	No	Yes	Yes	No	No	Yes	No	No	Yes	No	No	No	Yes	No	No	No	No	No	No	No	No	No	No	No
1145	United Kingdom	18 - 30 years	Female	Yes	No	No	No	No	No	No	Other	facebook	4	3	0	2	Labrador	female, sterilised/neutered	kg	23.5	Yes	Yes	Yes	Yes	Yes	No	Yes	Yes	No	No	Yes	No	No	No	No	No	No	Yes	No	No	No	No	No	No	No	No	No	Yes	No
1146	Other Country	18 - 30 years	Female	No	Yes	No	No	Yes	No	No	Other	facebook group	1	11	0	11	Podenco Andaluz cross	female, sterilised/neutered	kg	16kg	Yes	Yes	Yes	Yes	No	No	Yes	No	No	No	No	Yes	No	No	No	No	No	Yes	No	No	Yes	No	No	No	No	No	No	No	No
1147	United Kingdom	30 - 65 years	Female	No	No	No	No	No	No	Yes	Other	Facebook	1	6	0	2	border collie	female, sterilised/neutered	kg	16	Yes	No	Yes	Yes	Yes	No	Yes	Yes	No	No	No	Yes	Yes	Yes	No	No	No	Yes	No	No	No	No	No	No	No	No	No	Yes	No
1149	Other Country	30 - 65 years	Male	No	No	Yes	No	No	No	No	Other	Facebook	14	0	0	1	mixed breed	female, sterilised/neutered	kg	24	Yes	No	No	Yes	No	No	No	No	No	No	No	Yes	No	No	No	No	No	Yes	No	No	No	No	No	No	No	No	No	No	No
1150	United Kingdom	18 - 30 years	Female	No	No	No	No	Yes	No	No	Other	Facebook	1	3	0	2	Border Collie	male, intact	kg	22	Yes	No	Yes	Yes	Yes	No	No	No	No	No	No	No	No	No	No	No	No	Yes	No	No	No	No	No	No	No	No	No	No	No
1152	United Kingdom	30 - 65 years	Female	No	No	No	No	No	No	Yes	Other	Facebook	4	6	0	9	german shepherd dog	male, sterilised/neutered	kg	49	Yes	Yes	No	Yes	No	No	Yes	No	No	No	No	Yes	No	No	No	No	No	No	No	No	Yes	No	No	No	No	No	Yes	No	No
1153	United Kingdom	18 - 30 years	Female	No	No	No	No	No	No	Yes	Other	Facebook	2	0	0	7	Shi tzu x poodle x Maltese mixed breed	male, sterilised/neutered	kg	6	Yes	Yes	No	Yes	Yes	No	No	No	No	No	Yes	Yes	No	No	No	No	No	Yes	No	No	No	No	No	No	No	No	No	No	No
1154	Other Country	30 - 65 years	Female	No	No	No	No	No	No	Yes	Other	Facebook	3	6	0	4	kelpie-dingo	male, sterilised/neutered	kg	27	No	Yes	No	Yes	No	No	Yes	No	No	No	No	No	No	No	No	No	No	No	No	No	No	No	No	No	No	No	No	Yes	No
1155	United Kingdom	30 - 65 years	Female	No	No	No	No	No	No	Yes	Other	Facebook	2	4	1	3	Mixed Breed	female, sterilised/neutered	kg	23	Yes	Yes	Yes	Yes	Yes	No	Yes	No	No	No	Yes	No	Yes	No	No	No	No	Yes	No	No	No	No	No	No	No	No	No	No	No
1157	Other Country	30 - 65 years	Female	No	No	No	No	No	No	Yes	Other	friend	9	0	0	9	mixed breen - whippet x	male, sterilised/neutered	kg	17	Yes	Yes	Yes	Yes	Yes	No	Yes	No	No	No	Yes	Yes	No	Yes	No	Yes	No	Yes	No	No	No	No	No	No	No	No	No	No	No
1162	United Kingdom	30 - 65 years	Male	No	No	No	No	No	No	Yes	Other	facebook	1	7	0	2	Jack Russell	female, intact	kg	5.34kg	Yes	Yes	No	Yes	Yes	No	Yes	No	No	No	No	Yes	No	Yes	No	No	No	Yes	No	No	No	No	No	No	No	No	No	No	No
1163	Other Country	18 - 30 years	Female	Yes	Yes	No	No	No	No	No	Other	Facebook	6	5	0	2	Standard schnauzer	female, sterilised/neutered	kg	19	Yes	Yes	Yes	Yes	No	No	No	Yes	No	No	Yes	No	No	No	No	No	No	Yes	No	No	No	No	No	No	No	No	No	No	No
1165	Other Country	18 - 30 years	Female	No	No	No	No	No	No	Yes	Other	Facebook	1	6	0	3	Labrador retriever	female, sterilised/neutered	kg	20	Yes	Yes	No	Yes	No	No	No	No	No	No	No	Yes	No	No	No	No	No	No	No	No	No	No	No	No	No	No	No	No	No
1167	Other Country	30 - 65 years	Female	No	No	No	No	No	No	Yes	Other	Facebook group	2	8	0	4	mixed breed (English setter & English Springer spaniel)	female, sterilised/neutered	kg	14.5	Yes	Yes	No	Yes	Yes	No	Yes	Yes	No	No	No	Yes	No	No	No	No	No	Yes	No	No	No	No	No	No	No	No	No	No	No
1168	Other Country	30 - 65 years	Female	No	No	No	No	No	Yes	No	Other	Facebook	3	6	0	2	Labrador retriever	female, sterilised/neutered	kg	32	Yes	No	No	Yes	No	No	Yes	No	No	No	No	Yes	No	No	No	No	No	No	No	No	No	No	No	No	No	No	No	No	No
1170	United Kingdom	30 - 65 years	Female	No	No	No	No	No	No	Yes	Other	Facebook	3	5	0	2	English Springer Spaniel	male, intact	kg	23	Yes	Yes	No	Yes	Yes	No	Yes	No	No	No	Yes	Yes	No	No	No	No	No	No	No	No	No	No	No	No	No	No	No	No	No
1171	Other Country	30 - 65 years	Female	Yes	No	No	No	No	No	No	Other	facebook	1	5	0	5	Mastiff	male, intact	kg	92	Yes	Yes	No	Yes	Yes	No	No	No	No	No	Yes	No	No	No	No	No	No	No	No	No	No	No	No	No	No	No	No	No	No
1173	Other Country	18 - 30 years	Female	No	No	No	No	No	No	Yes	Other	Facebook - Canine Science	3	11	0	7	Mixed breed	male, sterilised/neutered	kg	27.6	Yes	Yes	No	Yes	Yes	No	Yes	Yes	No	No	No	Yes	No	No	No	No	No	No	No	No	Yes	No	No	Yes	No	No	No	No	No
1175	Germany	30 - 65 years	Female	Yes	Yes	No	No	No	No	No	Email		6	9	0	2	Australian Cattle Dog	female, intact	kg	19 kg	Yes	No	Yes	Yes	Yes	No	Yes	No	No	No	Yes	No	No	No	No	No	No	Yes	No	No	No	No	No	No	No	No	No	No	No
1178	United Kingdom	30 - 65 years	Female	No	No	No	No	No	No	Yes	Other	dog group on web	2	0	1	0	Rottweiler	male, intact	kg	42kg	Yes	Yes	No	No	No	No	No	No	No	No	Yes	Yes	Yes	No	No	No	No	No	No	No	No	No	No	No	No	No	No	No	No
1180	Other Country	30 - 65 years	Female	No	No	No	No	No	No	Yes	Other	Facebook	7	9	0	2	Airedale terrier	male, intact	kg	27	Yes	Yes	Yes	Yes	Yes	No	Yes	No	No	No	Yes	No	No	No	No	No	No	No	No	No	No	No	No	No	No	No	No	No	No
1181	Other Country	30 - 65 years	Female	No	No	No	No	No	No	Yes	Other	Facebook	5	6	0	6	Border Collie	male, sterilised/neutered	kg	22	Yes	Yes	No	Yes	Yes	No	Yes	No	No	No	No	Yes	Yes	No	No	No	No	No	No	No	No	Yes	No	No	No	No	No	No	No
1182	Other Country	18 - 30 years	Female	No	No	No	No	No	No	Yes	Other	facebook	1	3	0	4	kelpie	male, sterilised/neutered	kg	26	No	No	No	No	No	No	Yes	No	No	No	No	Yes	No	No	No	No	No	No	No	No	No	No	No	No	No	No	No	No	No
1189	Other Country	18 - 30 years	Female	No	No	No	No	No	No	Yes	Other	Facebook	2	4	0	2	Dachshund	male, intact	kg	9.2	No	No	No	Yes	No	No	Yes	No	No	No	No	Yes	Yes	No	Yes	No	No	No	No	No	Yes	No	No	No	No	No	No	No	No
1190	United Kingdom	30 - 65 years	Female	Yes	No	No	No	No	No	No	Other	online	8	8	0	3	mixed breed	female, sterilised/neutered	kg	18	Yes	No	Yes	No	Yes	No	No	No	No	No	Yes	No	No	No	No	No	No	No	No	No	No	No	No	No	No	No	No	No	No
1194	Germany	30 - 65 years	Female	Yes	No	No	No	No	No	No	Other	twitter	5	4	0	5	Mischling	female, intact	kg	27	Yes	Yes	No	Yes	Yes	No	Yes	Yes	No	No	No	Yes	No	No	No	No	No	Yes	No	No	No	No	No	Yes	No	No	No	No	No
1196	Other Country	30 - 65 years	Female	Yes	No	No	No	No	No	No	Other	Facebook	2	10	0	7	Labrador x Border Collie	female, sterilised/neutered	kg	24	Yes	Yes	Yes	Yes	Yes	No	Yes	Yes	No	No	Yes	No	Yes	No	No	No	No	Yes	No	No	No	No	No	No	No	No	No	No	No
1197	United Kingdom	30 - 65 years	Female	No	No	No	No	No	Yes	No	Other	Facebook	3	6	0	2	Kelpie	male, sterilised/neutered	kg	14	Yes	Yes	Yes	Yes	Yes	Yes	Yes	No	No	No	Yes	No	No	No	No	No	No	No	No	No	No	No	No	No	No	No	No	Yes	No
1198	Germany	18 - 30 years	Female	No	No	No	No	No	Yes	No	Other	Facebook Gruppe	3	9	0	5	Mischling	male, sterilised/neutered	kg	27	Yes	Yes	Yes	Yes	Yes	Yes	Yes	Yes	Yes	No	No	No	No	No	No	No	No	Yes	No	No	No	No	No	No	No	No	No	Yes	No
1199	United Kingdom	30 - 65 years	Female	No	No	No	No	No	No	Yes	Other		10	10	0	2	cros	male, intact	kg	12.5	Yes	Yes	Yes	Yes	Yes	No	Yes	No	No	No	Yes	No	No	No	No	No	No	No	No	No	No	No	No	No	No	No	No	No	No
1200	Germany	30 - 65 years	Female	Yes	No	No	No	No	No	No	Other	Facebook	11	0	0	3	Deutscher grauer SChäferhund	male, sterilised/neutered	kg	32	Yes	Yes	Yes	Yes	Yes	No	Yes	Yes	Yes	No	No	No	No	No	No	No	No	No	No	No	No	No	No	No	No	No	No	No	Yes
1203	Switzerland	30 - 65 years	Female	No	No	No	No	No	No	Yes	Other	facebook	14	5	0	4	Mischling	female, sterilised/neutered	kg	29.5	Yes	No	Yes	Yes	Yes	No	Yes	Yes	No	No	No	No	No	No	No	No	No	Yes	No	No	No	No	No	Yes	No	No	No	Yes	No
1204	Other Country	18 - 30 years	Female	No	No	No	No	No	No	Yes	Other	Friend	8	5	0	2	Kelpie Mix	female, sterilised/neutered	kg	17	Yes	Yes	No	Yes	No	No	No	No	No	No	Yes	No	No	No	No	No	No	Yes	No	No	No	No	No	No	No	No	No	No	No
1205	Other Country	30 - 65 years	Female	No	No	No	No	No	No	Yes	Other	Dog Training group on Facebook	1	5	0	3	mixed breed 75% Great Dane 25% St. Bernhard	male, intact	kg	95	Yes	No	No	Yes	Yes	No	Yes	No	No	No	No	No	No	No	No	No	No	No	No	No	No	No	No	No	No	No	No	Yes	No
1206	Switzerland	18 - 30 years	Female	No	No	No	No	No	No	Yes	Other	Facebook	5	5	0	3	Mixed breed	male, sterilised/neutered	kg	35	Yes	Yes	No	Yes	Yes	No	No	No	No	No	Yes	Yes	No	No	No	Yes	No	No	No	No	No	No	No	No	No	No	No	No	No
1207	United Kingdom	30 - 65 years	Female	No	No	No	No	No	No	Yes	Other	Posted on forum	3	10	2	7	Labrador	male, intact	kg	37	Yes	Yes	No	Yes	Yes	No	Yes	No	No	No	Yes	Yes	No	No	No	No	No	No	No	No	Yes	No	No	No	No	No	No	No	No
1209	United Kingdom	18 - 30 years	Female	No	No	No	No	Yes	No	No	Other	Facebook	7	2	0	2	Mixed breed	male, sterilised/neutered	kg	6.5	Yes	Yes	No	Yes	Yes	No	Yes	No	No	No	Yes	Yes	No	No	No	Yes	No	No	No	No	No	No	No	No	No	No	No	No	No
1210	Germany	18 - 30 years	Female	No	No	No	No	Yes	No	No	Other	facebook-Gruppe	10	5	9	2	Mischling	female, sterilised/neutered	kg	22	Yes	Yes	Yes	Yes	Yes	No	Yes	Yes	No	No	Yes	No	No	No	No	No	No	Yes	No	No	No	No	No	No	No	No	No	No	No
1211	Other Country	30 - 65 years	Female	No	No	No	No	No	No	Yes	Other	facebook	1	6	0	4	GSDxHusky	female, sterilised/neutered	lbs	40	No	Yes	No	Yes	Yes	No	No	No	No	No	No	Yes	No	No	No	No	No	No	No	No	No	No	No	No	No	No	No	No	No
1212	United Kingdom	30 - 65 years	Female	Yes	No	No	No	No	No	No	Other	fb	8	8	0	2	springer collie	female, sterilised/neutered	kg	19	Yes	Yes	Yes	Yes	Yes	No	No	No	No	No	No	No	No	No	No	No	No	No	No	No	No	No	No	No	No	No	No	No	Yes
1214	Switzerland	30 - 65 years	Female	No	No	No	No	No	No	Yes	Other	durch Freundin	1	3	0	4	Mischling	female, sterilised/neutered	kg	13	Yes	Yes	Yes	Yes	No	No	No	No	No	No	Yes	No	No	Yes	No	No	No	Yes	No	No	No	No	No	No	No	Yes	No	No	No
1216	United Kingdom	30 - 65 years	Female	No	No	No	No	No	Yes	No	Other	Facebook	8	11	1	6	Border Collie	male, sterilised/neutered	kg	22	Yes	Yes	Yes	Yes	Yes	No	Yes	Yes	No	No	Yes	No	No	No	No	No	No	Yes	No	No	No	No	No	No	No	No	No	No	No
1217	Other Country	18 - 30 years	Female	No	No	Yes	No	No	No	No	Other	Facebook	2	8	0	3	mixed breed	female, sterilised/neutered	kg	21	Yes	Yes	No	Yes	Yes	No	No	No	No	No	Yes	Yes	No	No	No	No	No	No	No	No	No	No	No	No	No	No	Yes	No	No
1218	Germany	30 - 65 years	Female	Yes	No	No	No	No	No	No	Other	fb	4	8	0	3	Papillon	female, intact	kg	4	Yes	No	Yes	Yes	Yes	No	Yes	Yes	Yes	No	No	No	No	No	No	No	No	No	No	No	No	No	No	No	No	No	No	No	Yes
1219	United Kingdom	30 - 65 years	Female	No	No	Yes	No	No	No	No	Other	Facebook	7	4	0	2	English Springer Spaniel	male, sterilised/neutered	kg	17.5	Yes	No	Yes	Yes	Yes	No	No	Yes	No	No	Yes	No	No	No	No	No	No	No	No	No	No	No	No	No	No	No	No	No	No
1220	United States of America	30 - 65 years	Female	No	No	No	No	No	No	Yes	Other	facebook	4	7	0	2	bullmastiff	female, intact	lbs	117	Yes	Yes	Yes	Yes	No	No	Yes	No	No	No	Yes	Yes	No	No	No	No	No	Yes	No	No	No	No	No	No	No	No	No	No	No
1221	Switzerland	30 - 65 years	Female	Yes	No	No	No	No	No	No	Email		3	6	0	3	Berger blanc suisse	male, intact	kg	32,5	Yes	Yes	Yes	Yes	Yes	No	Yes	Yes	No	No	Yes	No	No	No	No	No	No	Yes	No	No	No	No	No	No	No	No	No	No	No
1222	United States of America	30 - 65 years	Female	No	No	No	No	No	No	Yes	Other	Facebook	8	0	1	2	Mixed breed	male, sterilised/neutered	lbs	63	Yes	Yes	Yes	Yes	Yes	No	Yes	No	No	No	No	Yes	No	No	No	No	No	No	No	No	Yes	No	No	No	No	No	No	No	No
1225	United Kingdom	30 - 65 years	Female	No	No	No	No	No	No	Yes	Other	Facebook	7	4	0	5	mixed breed, mainly border collie	female, sterilised/neutered	kg	18	Yes	Yes	Yes	Yes	Yes	No	No	No	No	No	Yes	Yes	No	No	No	No	No	No	No	No	No	No	No	No	No	No	No	No	No
1226	Other Country	18 - 30 years	Female	Yes	No	No	No	No	No	No	Other	facebook	4	3	0	2	German shepherd	female, intact	kg	35	Yes	Yes	No	Yes	Yes	Yes	No	No	No	No	No	Yes	No	No	No	No	No	No	No	No	Yes	No	No	No	No	No	No	Yes	No
1227	Other Country	30 - 65 years	Male	No	No	No	No	No	Yes	No	Other	Facebook	6	7	0	2	Alaskan Malamute	male, sterilised/neutered	kg	60	Yes	Yes	No	Yes	No	No	Yes	No	No	No	No	Yes	No	No	No	No	No	Yes	No	No	No	No	No	No	No	No	No	No	No
1230	Germany	30 - 65 years	Female	Yes	No	No	No	No	No	No	Other	fb	6	11	0	0	Bologneser	female, intact	kg	4,5	Yes	Yes	Yes	Yes	No	No	Yes	Yes	Yes	No	No	No	No	No	No	No	No	No	No	No	No	No	No	No	No	No	No	No	Yes
1233	Other Country	30 - 65 years	Female	No	Yes	No	No	Yes	No	No	Other	facebook	11	6	0	3	golden retriever	male, intact	kg	30	Yes	Yes	Yes	Yes	Yes	No	Yes	Yes	No	No	Yes	No	No	No	No	No	No	Yes	No	No	No	No	No	No	No	No	No	No	No
1234	United Kingdom	30 - 65 years	Female	No	No	No	No	No	No	Yes	Other	Facebook	2	4	0	2	Afghan Hound	male, intact	kg	26	Yes	Yes	No	Yes	Yes	No	No	No	No	No	No	Yes	No	No	No	No	No	No	No	No	No	No	No	No	No	No	No	No	No
1235	United Kingdom	18 - 30 years	Female	No	No	No	No	No	No	Yes	Other	facebook	1	4	0	2	patterdale terrier cross	male, intact	kg	7	Yes	No	No	Yes	No	No	No	No	No	No	Yes	Yes	No	Yes	No	No	No	No	No	No	No	No	No	No	No	No	No	No	No
1236	United Kingdom	30 - 65 years	Female	Yes	No	No	No	No	No	No	Other	Fb	2	5	0	4	Shih tzu	female, sterilised/neutered	kg	5.5	Yes	No	Yes	Yes	Yes	No	Yes	Yes	No	No	Yes	Yes	No	Yes	No	No	No	Yes	No	No	No	No	No	No	Yes	No	No	No	No
1237	Other Country	30 - 65 years	Female	No	No	No	No	No	No	Yes	Other	Facebook	4	8	0	3	Saint Bernard	male, intact	kg	80	No	No	No	Yes	No	No	No	No	No	No	No	No	No	Yes	No	No	No	No	No	No	No	No	No	No	No	No	No	No	No
1238	United Kingdom	30 - 65 years	Female	No	No	No	No	No	No	Yes	Other	Facebook	1	1	0	2.5	Cavalier King Charles tricolour	male, intact	kg	Approx 7	Yes	Yes	Yes	Yes	Yes	No	Yes	No	No	No	No	Yes	No	No	No	No	No	No	No	No	No	No	No	No	No	No	No	No	No
1239	United Kingdom	30 - 65 years	Female	Yes	No	No	No	No	No	No	Other	Facebook group	10	7	0	2	English springer spsniel	female, intact	kg	19	Yes	Yes	No	Yes	Yes	No	Yes	No	No	No	Yes	Yes	No	No	No	No	No	No	No	No	Yes	No	No	No	No	No	No	No	No
1240	Germany	30 - 65 years	Female	Yes	No	No	No	No	No	No	Other	fb	0	2	0	0	Papillon Welpe bei mir geboren	female, intact	kg	1,5	Yes	Yes	No	Yes	Yes	Yes	Yes	Yes	Yes	No	No	No	No	No	No	No	No	No	No	No	No	No	No	No	No	No	No	No	Yes
1246	United Kingdom	18 - 30 years	Female	No	No	No	No	No	No	Yes	Other	Facebook Modern Training Page	2	11	0	2	Northern Inuit Dog	male, intact	kg	43	Yes	Yes	No	Yes	Yes	No	No	Yes	No	No	No	Yes	Yes	No	No	No	No	Yes	No	No	Yes	Yes	No	No	No	No	Yes	No	No
1248	United States of America	30 - 65 years	Female	No	No	No	No	No	No	Yes	Email		11	7	1	6	Border collie	male, sterilised/neutered	lbs	40	Yes	Yes	Yes	Yes	No	No	Yes	No	No	No	Yes	No	No	No	No	No	No	No	No	No	No	No	No	No	No	No	No	Yes	No
1249	Germany	30 - 65 years	Female	No	No	No	No	No	No	Yes	Other	facebook	2	1	0	2	Shetland Sheepdog	male, intact	kg	8,5	Yes	Yes	No	Yes	Yes	No	No	No	No	No	Yes	No	No	No	No	No	No	Yes	No	No	No	No	No	No	No	No	No	No	No
1252	United States of America	30 - 65 years	Female	No	No	No	No	No	No	Yes	Other	Do You Believe in Dog? Facebook post.	5	1	0	4	Mixed breed (Treeing Walker Hound and Labrador Retriever)	female, sterilised/neutered	lbs	75	Yes	Yes	Yes	Yes	Yes	No	Yes	Yes	No	No	No	Yes	No	Yes	No	No	No	No	No	No	No	No	No	No	No	No	No	No	No
1254	Canada	30 - 65 years	Female	Yes	No	No	No	No	No	No	Other	facebook	12	1	3	5	Australian Shepherd	male, sterilised/neutered	lbs	52	Yes	No	Yes	Yes	Yes	No	Yes	Yes	No	No	Yes	No	Yes	No	No	No	No	Yes	No	No	No	No	No	No	No	No	No	No	No
1255	United Kingdom	30 - 65 years	Female	No	No	No	No	No	No	Yes	Other	Facebook post via dog trainer	2	3	0	2	Cavalier King Charles Spaniel	male, sterilised/neutered	kg	7.6 kg	Yes	Yes	No	Yes	No	No	Yes	No	No	No	Yes	Yes	Yes	Yes	No	No	No	Yes	No	No	No	No	No	No	No	No	No	No	No
1256	United Kingdom	30 - 65 years	Female	Yes	No	No	No	No	No	No	Other	facebook	7	5	0	6	jack russell terrier	male, sterilised/neutered	kg	4.85	Yes	Yes	Yes	Yes	Yes	No	No	No	No	No	Yes	Yes	Yes	Yes	No	No	No	Yes	No	No	No	No	No	No	No	No	No	No	No
1258	United Kingdom	> 65 years	Female	No	No	No	No	No	No	Yes	Other	Facebook	12	5	0	5	Border Collie	female, sterilised/neutered	kg	22	Yes	Yes	No	Yes	Yes	No	No	No	No	No	No	Yes	No	No	No	No	No	No	No	No	No	Yes	No	No	No	No	No	No	No
1259	Switzerland	30 - 65 years	Male	Yes	Yes	No	No	No	No	No	Other	FB	6	7	0	2	Mastino Napoletano	male, intact	kg	78	Yes	Yes	Yes	Yes	No	Yes	Yes	Yes	No	No	Yes	No	No	No	No	No	No	Yes	No	No	No	No	No	No	No	No	No	No	No
1262	United Kingdom	30 - 65 years	Female	No	No	No	No	No	Yes	No	Other	via friend	8	11	0	8	Pyrenean Mountain Dog	female, sterilised/neutered	kg	45	Yes	Yes	No	Yes	No	No	Yes	No	No	No	Yes	No	Yes	No	No	Yes	No	Yes	No	No	No	No	No	No	No	No	No	No	No
1263	Germany	30 - 65 years	Female	No	No	No	No	No	No	Yes	Other		7	11	0	3	Berner Sennen	male, sterilised/neutered	kg	44	Yes	Yes	No	Yes	No	No	No	No	No	No	No	No	No	No	No	No	No	No	No	No	No	No	No	No	No	No	No	No	Yes
1265	United Kingdom	18 - 30 years	Female	No	No	No	No	No	Yes	No	Other	Facebook	3	5	0	4	mixed breed Labrador cross Springer Spaniel	female, sterilised/neutered	kg	24.4	Yes	No	No	Yes	Yes	No	No	Yes	No	No	Yes	Yes	No	No	No	No	No	No	No	No	No	No	No	No	No	No	No	No	No
1266	United Kingdom	30 - 65 years	Female	No	No	No	No	No	No	Yes	Other	Facebook	4	6	0	2	toy poodle	male, sterilised/neutered	kg	5	Yes	Yes	Yes	Yes	Yes	No	Yes	Yes	No	No	No	No	No	No	No	No	No	Yes	No	No	No	No	No	No	No	No	No	No	No
1269	United Kingdom	30 - 65 years	Female	No	No	No	No	No	No	Yes	Other		9	6	0	2	labrador	male, sterilised/neutered	kg	31	Yes	Yes	Yes	Yes	Yes	No	No	No	No	No	Yes	Yes	No	No	No	No	No	No	No	No	No	No	No	No	No	No	No	No	No
1270	Other Country	30 - 65 years	Female	No	No	No	No	No	No	Yes	Other	Facebook	4	6	0	10	Belgian Malinois	female, intact	kg	20.2	Yes	Yes	Yes	Yes	Yes	No	Yes	No	No	No	No	Yes	No	Yes	No	No	No	Yes	No	No	No	Yes	No	No	No	No	No	No	No
1271	United Kingdom	18 - 30 years	Female	No	No	No	No	No	No	Yes	Other	Facebook	3	9	0	2	Northern Inuit Dog	female, sterilised/neutered	kg	36	Yes	Yes	No	Yes	Yes	No	Yes	Yes	No	No	Yes	Yes	Yes	No	No	No	No	Yes	No	No	Yes	No	No	No	No	No	Yes	No	No
1272	Other Country	30 - 65 years	Female	Yes	Yes	No	No	No	No	No	Other	Facebook	3	9	0	2	Rhodesian Ridgeback	male, sterilised/neutered	kg	48	Yes	Yes	Yes	Yes	Yes	No	Yes	Yes	No	No	Yes	No	No	No	No	No	No	No	No	No	No	No	No	No	No	No	No	No	No
1273	United Kingdom	30 - 65 years	Female	No	Yes	No	No	No	No	No	Other	Facebook	7	8	2	3	Collie	male, sterilised/neutered	kg	18	Yes	Yes	Yes	Yes	Yes	No	No	Yes	No	No	Yes	No	No	No	No	No	No	No	No	No	No	No	No	No	No	No	No	No	No
1283	United Kingdom	30 - 65 years	Female	Yes	No	No	No	No	No	No	Flyer		4	6	0	2	welsh border collie	female, intact	kg	19	Yes	Yes	No	Yes	Yes	No	Yes	Yes	No	No	No	No	No	No	No	No	No	No	No	No	No	No	No	No	No	No	No	Yes	Yes
1277	Germany	30 - 65 years	Female	No	No	No	No	No	No	Yes	Other	über eine Freundin bei Facebook	8	0	2	4	Beagle	female, intact	kg	15,0	Yes	Yes	Yes	Yes	Yes	No	No	No	No	No	No	Yes	No	Yes	No	No	No	No	No	No	No	No	No	No	No	No	No	No	No
1280	United Kingdom	18 - 30 years	Female	No	Yes	No	No	No	Yes	No	Other	facebook	3	0	0	2	Border Collie	male, sterilised/neutered	kg	17.5	Yes	No	Yes	Yes	Yes	No	No	Yes	No	No	Yes	Yes	No	No	No	No	No	No	No	No	No	No	No	No	No	No	No	No	No
1281	Other Country	18 - 30 years	Female	Yes	Yes	No	No	No	No	No	Other	Facebook	3	7	0	2	Portuguese waterdog	female, intact	kg	17	Yes	Yes	Yes	Yes	Yes	No	Yes	Yes	No	No	Yes	Yes	No	No	No	No	No	Yes	No	No	No	No	No	No	No	No	No	No	No
1286	United Kingdom	30 - 65 years	Female	No	No	No	No	No	No	Yes	Other	facebook	4	6	0	2	patterdale terrier cross	female, sterilised/neutered	kg	7.2	Yes	Yes	No	Yes	Yes	No	No	No	No	No	Yes	No	No	No	No	No	No	Yes	No	No	No	No	No	No	No	No	No	No	No
1316	Germany	30 - 65 years	Female	No	No	No	No	No	No	Yes	Other	Facebook-Gruppe	1	7	0	3	Mischling	female, intact	kg	11,4	Yes	No	No	Yes	Yes	No	Yes	No	No	No	No	No	No	No	No	No	No	No	No	Yes	No	No	No	No	No	No	No	No	No
1290	United Kingdom	18 - 30 years	Female	No	No	No	No	Yes	No	No	Other	facebook	0	6	0	2	mixed breed	male, intact	kg	18	Yes	Yes	No	Yes	Yes	No	No	Yes	No	No	Yes	Yes	No	No	No	No	No	No	No	No	No	No	No	No	No	No	Yes	No	No
1295	Other Country	18 - 30 years	Female	Yes	No	No	No	No	No	No	Other	Facebook, shared on agilitypage	3	11	0	2	bordercollie	female, intact	kg	16	Yes	Yes	Yes	Yes	Yes	No	No	No	No	No	Yes	No	No	No	No	No	No	No	No	No	No	No	No	No	No	No	No	Yes	No
1297	United Kingdom	30 - 65 years	Female	No	No	No	No	No	No	Yes	Other	facebook	4	0	0	3	Miniature Poodle	male, sterilised/neutered	kg	6.5	Yes	Yes	Yes	Yes	Yes	No	Yes	No	No	No	Yes	Yes	No	No	No	No	No	No	No	No	No	No	No	No	No	No	No	No	No
1299	Other Country	30 - 65 years	Female	No	No	No	No	No	No	Yes	Other	Facebook	12	7	0	2	Golden Retriever	female, sterilised/neutered	kg	28	Yes	Yes	No	Yes	No	No	No	No	No	No	No	Yes	No	No	No	No	No	Yes	No	No	No	No	No	No	No	No	No	No	No
1301	United Kingdom	30 - 65 years	Female	No	No	No	No	No	No	Yes	Other	Facebook	6	3	0	0	Border Collie	female, sterilised/neutered	kg	16kg	Yes	Yes	Yes	Yes	Yes	No	No	No	No	No	Yes	Yes	No	No	No	No	No	No	No	No	No	No	No	Yes	No	No	No	No	No
1302	United States of America	< 18 years	Female	Yes	No	No	No	Yes	No	No	Other	facebook friend	9	1	0	2	French Brittany	female, sterilised/neutered	lbs	30	Yes	Yes	Yes	No	Yes	Yes	No	No	No	No	Yes	Yes	No	No	No	No	No	No	No	No	No	No	No	No	No	No	No	Yes	No
1307	United Kingdom	18 - 30 years	Female	Yes	No	No	No	No	No	No	Other	Facebook	9	7	0	0	cocker spaniel	male, intact	kg	13	Yes	Yes	No	Yes	No	No	No	No	No	No	Yes	Yes	Yes	No	No	No	No	No	No	No	No	No	No	No	No	No	No	No	No
1305	Switzerland	30 - 65 years	Female	No	No	No	No	No	No	Yes	Other	Facebook	8	4	0	3	Australian Shepherd	female, sterilised/neutered	kg	20	Yes	Yes	No	Yes	No	No	No	No	No	No	No	Yes	No	No	No	No	No	No	No	No	No	No	No	Yes	No	No	Yes	No	No
1306	United Kingdom	> 65 years	Male	No	No	No	No	No	No	Yes	Other	facebook	5	10	0	2	border collie	female, intact	kg	18	Yes	Yes	No	Yes	Yes	No	Yes	No	No	No	No	Yes	No	No	No	No	No	No	No	No	No	No	No	No	No	No	No	No	No
1309	United Kingdom	30 - 65 years	Female	No	No	No	No	No	No	Yes	Other	Facebook	2	4	0	2	Border collie	female, sterilised/neutered	kg	17	Yes	No	Yes	Yes	Yes	No	Yes	No	No	No	Yes	No	No	No	No	Yes	No	No	No	No	No	No	No	No	No	No	No	No	No
1310	Other Country	30 - 65 years	Female	Yes	No	No	No	No	No	No	Other	facebook	12	7	0	2	Border Collie	female, sterilised/neutered	kg	18	Yes	Yes	Yes	Yes	Yes	Yes	Yes	Yes	No	No	Yes	Yes	No	No	No	No	No	Yes	No	No	No	No	No	No	No	No	No	No	No
1314	Canada	30 - 65 years	Male	No	No	No	No	No	Yes	No	Other	facebook	11	6	4	0	mixed breed	male, sterilised/neutered	kg	24.5	Yes	Yes	Yes	Yes	No	No	Yes	Yes	No	No	Yes	No	No	No	No	No	No	Yes	No	No	No	No	No	No	No	No	No	No	No
1318	United States of America	30 - 65 years	Female	Yes	No	No	No	No	No	No	Other	Facebook	7	6	0	3	Shetland Sheepdog	male, sterilised/neutered	lbs	20	Yes	No	No	Yes	No	No	Yes	No	No	No	Yes	No	No	No	No	No	No	No	No	No	No	No	No	No	No	No	No	Yes	No
1319	Other Country	30 - 65 years	Female	No	No	No	No	No	No	Yes	Other	Contact on social media	7	5	0	2	Perro de Agua espanol	female, intact	kg	15	Yes	Yes	Yes	Yes	Yes	No	Yes	No	No	No	Yes	Yes	No	No	No	No	No	Yes	No	No	No	No	No	No	No	No	No	No	No
1321	United States of America	30 - 65 years	Female	No	No	No	No	No	No	Yes	Other	Facebook	1	11	0	5	mixed	male, sterilised/neutered	lbs	70	No	Yes	No	No	No	No	No	No	No	No	No	Yes	Yes	No	No	No	No	Yes	Yes	No	No	No	No	No	No	No	No	No	No
1322	Germany	> 65 years	Female	No	No	No	No	No	No	Yes	Email		1	10	0	2	Puli	female, intact	lbs	21	Yes	Yes	Yes	Yes	Yes	No	Yes	Yes	No	No	Yes	Yes	No	No	No	Yes	No	Yes	No	No	No	No	No	No	No	No	No	No	No
1323	Switzerland	30 - 65 years	Female	No	No	Yes	No	No	No	No	Other	Facebook	2	0	0	3	Whippet	female, intact	kg	14	Yes	Yes	No	Yes	Yes	No	Yes	No	No	No	Yes	Yes	Yes	Yes	No	No	No	Yes	No	No	Yes	No	No	No	No	No	No	No	No
1325	Germany	30 - 65 years	Female	No	No	No	No	No	No	Yes	Other	Facebook	4	7	0	2	Australian Shepherd	male, intact	kg	26	Yes	Yes	No	Yes	Yes	No	Yes	Yes	No	No	Yes	No	No	Yes	No	No	No	No	No	No	No	No	No	No	No	No	No	Yes	No
1326	United Kingdom	18 - 30 years	Female	No	No	No	No	Yes	No	No	Other	facebook group	1	9	0	3	Mixed breed - chorkie	male, sterilised/neutered	kg	4	Yes	Yes	Yes	Yes	Yes	No	No	Yes	No	No	No	No	No	No	No	No	No	No	No	No	No	No	No	No	No	No	No	No	Yes
1327	Other Country	30 - 65 years	Female	No	No	No	No	No	No	Yes	Other	Facebook	4	10	0	2	Boxer	male, sterilised/neutered	kg	30	Yes	Yes	Yes	Yes	Yes	No	No	No	No	No	Yes	Yes	No	No	No	No	Yes	No	No	No	No	No	No	No	No	No	No	No	No
1330	Other Country	18 - 30 years	Female	Yes	No	No	No	No	No	No	Other	Facebook	1	11	1	0	mixed breed	male, sterilised/neutered	kg	23	No	No	Yes	No	No	No	No	No	No	No	No	No	No	No	No	No	No	No	No	No	No	No	No	No	No	No	No	No	Yes
1331	United States of America	30 - 65 years	Female	No	No	No	No	No	No	Yes	Other	facebook	3	6	1	3	Lab/pointer	male, sterilised/neutered	lbs	107lbs	Yes	No	No	No	No	No	No	No	No	No	Yes	Yes	No	No	No	No	No	Yes	No	No	No	No	No	No	No	No	No	No	No
1332	United States of America	> 65 years	Female	No	No	No	No	No	No	Yes	Other	Facebook	2	3	0	11	English Toy (King Charles) Spaniel	female, sterilised/neutered	lbs	11.2	Yes	Yes	No	Yes	No	No	No	No	No	No	Yes	Yes	No	Yes	No	No	No	Yes	No	No	No	No	No	No	No	Yes	No	No	No
1333	United Kingdom	> 65 years	Female	No	No	No	No	No	No	Yes	Other	Facebook	2	0	0	4	Mixed Breed	male, sterilised/neutered	kg	12	Yes	Yes	Yes	Yes	Yes	No	No	No	No	No	Yes	Yes	No	No	No	No	No	Yes	No	No	No	No	No	No	No	No	No	No	No
1334	United Kingdom	18 - 30 years	Female	Yes	No	No	No	No	No	No	Other	facebook group	6	11	0	10	English Springer Spaniel	male, sterilised/neutered	kg	23	Yes	Yes	Yes	Yes	Yes	Yes	Yes	Yes	No	No	Yes	Yes	Yes	Yes	No	No	No	Yes	No	No	No	No	No	No	No	No	No	No	No
1336	United Kingdom	18 - 30 years	Female	No	No	No	No	Yes	No	No	Other	Facebook	8	8	0	2	Nova Scotia Duck Tolling Retriever	male, sterilised/neutered	kg	22	Yes	No	Yes	Yes	Yes	No	No	Yes	No	No	Yes	No	No	No	No	No	No	Yes	No	No	No	No	No	No	No	No	No	No	No
1338	United Kingdom	> 65 years	Female	Yes	No	No	No	No	No	No	Other	Facebook	4	9	0	2	Tibetan Terrier	female, sterilised/neutered	kg	10.5	Yes	No	Yes	Yes	No	No	No	No	No	No	Yes	No	No	No	No	No	No	Yes	No	No	No	No	No	No	No	No	No	No	No
1339	United Kingdom	30 - 65 years	Female	No	No	No	No	No	No	Yes	Email		8	5	0	4	rough collie	male, sterilised/neutered	kg	22.5	Yes	Yes	No	Yes	Yes	No	No	No	Yes	No	No	No	No	No	No	Yes	No	No	No	No	No	No	No	No	No	No	No	No	No
1341	Germany	30 - 65 years	Female	No	No	No	No	No	Yes	No	Other	Facebook	4	6	1	0	Mischling	male, intact	kg	10	Yes	No	Yes	No	Yes	Yes	No	Yes	No	No	No	No	No	No	No	No	No	No	No	No	No	No	No	No	No	No	No	Yes	Yes
1342	United Kingdom	30 - 65 years	Female	No	No	No	No	No	No	Yes	Other	agilitynet	2	8	0	2	Border Collie	female, sterilised/neutered	kg	16	Yes	Yes	No	Yes	Yes	No	Yes	No	No	No	Yes	No	No	No	No	No	No	Yes	No	No	No	No	No	No	No	No	No	No	No
1343	United Kingdom	30 - 65 years	Female	No	No	No	No	No	No	Yes	Other	Facebook	3	5	0	3	Australian Shepherd	male, sterilised/neutered	kg	24	Yes	Yes	Yes	Yes	No	No	Yes	No	No	No	Yes	No	Yes	No	No	Yes	No	Yes	No	No	No	No	No	No	No	No	No	No	No
1344	United Kingdom	18 - 30 years	Female	No	No	No	No	Yes	No	No	Other	facebook group	1	5	0	11	pomeranian	female, sterilised/neutered	kg	8	Yes	Yes	Yes	Yes	No	No	No	Yes	No	No	Yes	No	No	No	No	No	No	No	No	No	No	No	No	No	No	No	No	No	No
1345	Switzerland	30 - 65 years	Female	No	No	No	No	No	No	Yes	Other	Facebook	4	10	0	3	Flat coated Retriever	male, intact	kg	30	Yes	No	Yes	Yes	Yes	No	Yes	Yes	No	No	Yes	No	No	No	No	No	No	No	No	No	No	No	No	No	No	No	No	No	No
1347	Other Country	30 - 65 years	Female	No	Yes	No	No	No	No	No	Other		5	11	5	8	Boxer	male, sterilised/neutered	kg	34	Yes	Yes	Yes	Yes	Yes	No	Yes	Yes	No	No	Yes	No	No	No	No	No	No	No	No	No	No	No	No	No	No	No	No	No	No
1348	Germany	30 - 65 years	Female	No	No	No	No	No	No	Yes	Other	facebook	2	3	0	4	Mischling	male, sterilised/neutered	kg	21	Yes	Yes	Yes	Yes	Yes	No	Yes	No	No	No	Yes	No	No	No	No	No	No	No	No	No	No	No	No	No	No	No	No	No	No
1350	United Kingdom	30 - 65 years	Female	No	No	No	No	No	No	Yes	Other	agilitynet Facebook page	2	9	0	2	Mixed breed	female, sterilised/neutered	kg	17	Yes	Yes	Yes	No	Yes	No	No	No	No	No	No	Yes	No	No	No	No	No	Yes	No	No	No	No	No	No	No	No	No	No	No
1352	Other Country	30 - 65 years	Female	No	No	No	No	No	No	Yes	Other	facebook group	4	5	0	2	mixed breed:samoyed&finnish lapphund	male, intact	kg	35	Yes	Yes	Yes	Yes	Yes	No	Yes	Yes	No	No	Yes	No	No	No	No	No	No	Yes	No	No	No	No	No	No	No	No	No	No	No
1353	Other Country	30 - 65 years	Female	No	Yes	No	No	No	No	No	Other	Facebook	3	0	0	3	mixed breed	female, sterilised/neutered	kg	30	Yes	Yes	Yes	Yes	No	No	Yes	No	No	No	Yes	Yes	No	No	No	No	No	Yes	No	No	No	No	No	No	No	No	No	No	No
1355	United Kingdom	30 - 65 years	Female	No	No	No	No	No	No	Yes	Other	Facebook	3	5	0	2	English springer spaniel	male, intact	kg	22	Yes	Yes	Yes	Yes	Yes	No	Yes	No	No	No	Yes	Yes	No	No	No	No	No	No	No	No	No	No	No	No	No	No	No	No	No
1359	United Kingdom	18 - 30 years	Female	Yes	No	No	No	No	No	No	Other	website	1	7	0	3	english springer spaniel	male, intact	kg	16	Yes	Yes	No	Yes	Yes	No	Yes	No	No	No	No	No	No	No	No	No	No	Yes	No	No	No	No	No	No	No	No	No	No	No
1361	United Kingdom	18 - 30 years	Female	No	Yes	No	No	No	No	No	Other	Facebook	2	4	0	2	Dalmatian	male, intact	kg	34.6	Yes	Yes	No	Yes	Yes	No	Yes	No	No	No	No	Yes	Yes	No	No	No	No	Yes	No	No	No	No	No	No	No	No	No	No	No
1362	Other Country	30 - 65 years	Female	No	No	No	No	No	No	Yes	Other	facebook	4	0	3	0	Pit bull	female, sterilised/neutered	kg	28	Yes	Yes	Yes	Yes	No	No	Yes	Yes	No	No	Yes	Yes	No	No	No	No	No	Yes	No	No	No	No	No	No	No	No	No	No	No
1363	United Kingdom	30 - 65 years	Male	No	No	No	No	No	No	Yes	Other	Facebook	8	7	4	11	mixed breed	male, sterilised/neutered	kg	14	Yes	No	Yes	Yes	Yes	No	No	No	No	No	Yes	Yes	No	No	No	No	No	No	No	No	No	No	No	No	No	No	No	No	No
1365	United Kingdom	18 - 30 years	Female	Yes	No	No	No	No	No	No	Other	facebook group	3	8	0	2	English Springer Spaniel x Cocker Spaniel x Collie	female, sterilised/neutered	kg	15	Yes	Yes	Yes	Yes	Yes	Yes	Yes	Yes	No	No	Yes	Yes	Yes	Yes	No	No	No	Yes	No	No	No	No	No	No	No	No	No	No	No
1367	United Kingdom	30 - 65 years	Female	Yes	No	No	No	No	No	No	Other	facebook	6	2	0	2	mixed breed	male, sterilised/neutered	kg	28	Yes	Yes	No	Yes	No	No	Yes	No	No	No	Yes	Yes	No	No	No	No	No	No	No	No	No	No	No	No	No	No	No	No	No
1368	United Kingdom	30 - 65 years	Female	No	No	No	No	No	No	Yes	Other	Facebook via friend	12	0	4	0	mixed breed (lurcher)	female, sterilised/neutered	kg	22	Yes	Yes	Yes	Yes	No	No	No	No	No	No	No	Yes	No	No	No	Yes	No	No	No	No	No	Yes	No	Yes	No	Yes	Yes	No	No
1369	United Kingdom	18 - 30 years	Female	Yes	No	No	No	No	No	No	Other	Facebook	3	1	0	2	Mixed breed - Labrador x labradoodle	male, sterilised/neutered	kg	37	Yes	Yes	Yes	Yes	Yes	No	No	No	No	No	No	No	No	No	No	No	No	No	No	No	No	No	No	No	No	No	No	No	Yes
1370	Other Country	30 - 65 years	Male	Yes	Yes	No	No	No	No	No	Other	Facebook share	2	6	0	2	Flatcoated Retriever	female, intact	kg	30	Yes	Yes	Yes	Yes	Yes	No	Yes	No	No	No	No	No	No	No	No	No	No	Yes	No	No	No	No	No	No	No	No	No	No	No
1373	United Kingdom	30 - 65 years	Female	No	No	No	No	No	No	Yes	Other	Facebook	1	1	0	2.5	Border Collie	female, sterilised/neutered	kg	20.2	Yes	No	No	Yes	No	No	Yes	No	No	No	Yes	Yes	No	Yes	No	No	No	No	No	No	No	No	No	No	No	No	No	No	No
1374	United States of America	30 - 65 years	Female	No	No	No	No	No	No	Yes	Other	facebook	7	5	0	9	mixed breed basset hound/labrador	male, sterilised/neutered	lbs	60	Yes	No	No	Yes	No	No	Yes	No	No	No	Yes	Yes	No	No	No	No	No	Yes	No	No	No	No	No	No	No	No	No	No	No
1375	United Kingdom	30 - 65 years	Male	No	No	No	No	No	No	Yes	Other	Through agility training provider	0	6	0	3	Border Collie x Springer Spaniel	female, intact	kg	16	Yes	Yes	No	Yes	Yes	No	Yes	No	No	No	Yes	No	No	Yes	No	No	No	Yes	No	No	No	No	No	No	No	No	No	No	No
1376	Other Country	30 - 65 years	Female	No	Yes	No	No	Yes	Yes	No	Other	facebook	7	6	0	6	mixed breed	male, sterilised/neutered	kg	22	Yes	Yes	Yes	Yes	Yes	No	No	No	No	No	Yes	No	No	No	No	No	No	Yes	No	No	No	No	No	No	No	No	No	No	No
1377	United Kingdom	30 - 65 years	Female	No	No	No	No	No	No	Yes	Other	Facebook	3	5	0	3	Labrador	female, sterilised/neutered	kg	30	Yes	Yes	No	Yes	Yes	No	Yes	Yes	No	No	Yes	Yes	No	No	No	No	No	No	No	No	No	No	No	No	No	No	No	No	No
1380	Switzerland	30 - 65 years	Male	Yes	No	No	No	No	No	No	Other	Facebook	9	11	0	2	Mischling	male, intact	kg	13	Yes	Yes	Yes	Yes	Yes	No	Yes	Yes	No	No	Yes	No	No	No	No	No	No	No	No	No	No	No	No	No	No	No	No	No	No
1381	United Kingdom	> 65 years	Female	No	No	No	No	No	No	Yes	Other		5	0	0	2	gsd	female, sterilised/neutered	kg	28kg 75	Yes	No	Yes	Yes	Yes	No	No	No	No	No	Yes	Yes	No	No	No	No	No	No	No	No	No	No	No	No	No	No	No	No	No
1382	Switzerland	30 - 65 years	Female	Yes	No	No	No	No	No	No	Other	SKG	9	2	0	5	Beauceron/Deutscher Schäfer Mix	male, intact	kg	33	Yes	No	No	Yes	Yes	No	No	No	No	No	No	No	No	No	No	No	No	No	No	No	No	No	No	No	No	No	No	Yes	Yes
1383	Germany	30 - 65 years	Female	No	No	No	No	No	No	Yes	Other	facebook	5	0	4	0	Mischling	male, sterilised/neutered	kg	13,85	Yes	Yes	No	Yes	No	No	Yes	No	No	No	No	No	No	No	No	No	No	No	No	No	No	No	No	No	No	No	No	No	Yes
1384	United Kingdom	30 - 65 years	Female	No	No	No	No	No	No	Yes	Other	facebook	8	10	0	5	bulldog	male, intact	kg	23	Yes	Yes	Yes	Yes	Yes	No	Yes	No	No	No	No	Yes	No	No	No	No	No	No	No	No	No	No	No	No	No	No	No	No	No
1387	United Kingdom	30 - 65 years	Female	No	No	No	No	No	No	Yes	Other	Facebook	3	3	0	2	Springer X Cocker Spaniel	female, sterilised/neutered	kg	14	Yes	Yes	No	Yes	Yes	No	Yes	No	No	No	Yes	Yes	No	Yes	No	No	No	Yes	No	No	No	No	No	No	No	No	No	No	No
1388	Other Country	18 - 30 years	Male	Yes	Yes	No	No	No	No	No	Other	Shosana forbes dog trainer	1	2	0	2	Chaines pug/ franch bulldog	male, sterilised/neutered	kg	10.5	Yes	Yes	Yes	Yes	Yes	Yes	No	No	No	No	Yes	Yes	No	No	No	Yes	No	No	No	No	Yes	No	No	No	No	No	No	No	No
1389	United States of America	30 - 65 years	Female	No	No	No	No	No	No	Yes	Other	facebook	2	7	0	0	laborador	male, sterilised/neutered	lbs	85	Yes	Yes	No	Yes	No	No	No	No	No	No	Yes	No	Yes	No	No	Yes	No	Yes	No	No	No	No	No	No	No	No	No	No	No
1402	United Kingdom	30 - 65 years	Male	Yes	No	No	No	No	No	No	Other	FB	5	6	0	2	Collie x staffy	male, intact	kg	25	No	Yes	No	Yes	Yes	No	Yes	No	No	No	No	Yes	No	No	No	No	No	No	No	No	No	No	No	No	No	No	No	No	No
1394	United States of America	18 - 30 years	Female	No	No	No	No	No	No	Yes	Other	Facebook	6	9	3	0	Carolina Dog mix	female, sterilised/neutered	lbs	36.6	Yes	Yes	Yes	Yes	Yes	No	No	Yes	No	No	Yes	No	No	No	No	No	No	No	No	No	No	No	No	No	No	No	No	No	No
1396	United Kingdom	30 - 65 years	Female	Yes	No	No	No	No	No	No	Other	Facebook	2	4	0	3	English Springer Spaniel	male, sterilised/neutered	kg	18	Yes	Yes	Yes	Yes	Yes	Yes	Yes	Yes	No	No	Yes	No	No	No	No	No	No	No	No	No	No	No	No	No	No	No	No	Yes	No
1397	Other Country	18 - 30 years	Female	No	No	No	No	No	No	Yes	Other	facebook	1	10	0	2	cavlier king charles spaniel	male, intact	kg	9,0 kg	Yes	Yes	Yes	Yes	Yes	Yes	Yes	Yes	No	No	Yes	Yes	No	No	No	Yes	No	Yes	No	No	No	No	No	No	No	No	No	No	No
1398	United Kingdom	30 - 65 years	Female	No	No	No	No	No	No	Yes	Other	facebook	3	7	0	2	Australian Shepherd	male, sterilised/neutered	kg	25	Yes	Yes	Yes	Yes	Yes	No	No	Yes	No	No	Yes	No	No	No	No	No	No	Yes	No	No	No	No	No	No	No	No	No	Yes	No
1401	United States of America	30 - 65 years	Female	No	No	No	No	No	Yes	No	Other	Someone linked it on Facebook	8	6	2	0	Mixed breed	female, sterilised/neutered	lbs	50	Yes	Yes	No	Yes	Yes	No	Yes	Yes	No	No	Yes	No	No	No	No	No	No	No	No	No	No	No	No	No	No	No	No	No	No
1403	United States of America	30 - 65 years	Female	No	No	No	No	No	No	Yes	Other	Facebook	5	3	0	6	Mountain Cur	male, sterilised/neutered	lbs	74.6	Yes	No	No	Yes	No	No	Yes	No	No	No	No	No	No	No	No	Yes	No	No	No	No	No	No	No	No	No	No	No	No	No
1404	United Kingdom	30 - 65 years	Male	No	No	No	No	No	No	Yes	Other	on line	9	3	0	2	border collie	female, sterilised/neutered	kg	20.5	Yes	Yes	No	Yes	Yes	No	Yes	No	No	No	Yes	Yes	No	Yes	No	No	No	Yes	No	No	No	No	No	No	No	No	No	No	No
1406	Other Country	30 - 65 years	Female	No	No	Yes	No	No	No	No	Other	facebook link	2	2	1	0	Mixed breed	female, sterilised/neutered	kg	15	Yes	No	Yes	No	No	No	Yes	No	No	No	Yes	Yes	No	No	No	No	No	Yes	No	No	No	No	No	No	No	No	No	No	No
1408	United Kingdom	30 - 65 years	Female	No	No	No	No	No	No	Yes	Other	Facebook	3	11	1	5	mixed breed	female, sterilised/neutered	kg	15	Yes	Yes	Yes	Yes	Yes	No	Yes	Yes	No	No	Yes	No	No	No	No	No	No	Yes	No	No	No	No	No	No	No	No	No	No	No
1410	Other Country	18 - 30 years	Female	No	No	No	No	No	No	Yes	Other	Facebook	1	4	0	10	Kelpie	male, sterilised/neutered	kg	17	No	Yes	No	No	No	No	No	No	No	No	No	Yes	No	No	No	No	No	No	No	No	No	No	No	No	No	No	No	No	No
1411	United Kingdom	30 - 65 years	Female	Yes	No	No	No	No	No	No	Other	Facebook	4	4	0	5	Mixed Breed	female, sterilised/neutered	kg	21	Yes	Yes	No	Yes	Yes	No	Yes	No	No	No	No	No	No	No	No	No	No	No	No	No	No	No	No	No	No	No	No	Yes	No
1412	Switzerland	30 - 65 years	Female	No	No	No	No	No	No	Yes	Other	Internet	8	4	0	3	Polski Owczarek Nizinny (PON )	female, intact	kg	19	Yes	Yes	Yes	Yes	Yes	No	No	No	No	No	No	No	No	No	No	No	No	No	No	No	No	No	No	No	No	No	No	No	Yes
1416	United States of America	30 - 65 years	Female	No	No	No	No	No	No	Yes	Other	Facebook	3	3	0	2	Papillion	female, sterilised/neutered	lbs	10	Yes	Yes	Yes	Yes	Yes	No	No	No	No	No	No	Yes	No	No	No	Yes	No	No	No	No	No	No	No	No	No	No	No	No	No
1417	Germany	18 - 30 years	Female	No	No	No	No	Yes	No	No	Other	facebook	2	6	0	2	Bernersennen X Border Collie Mix	male, sterilised/neutered	kg	32	Yes	Yes	Yes	Yes	Yes	Yes	Yes	Yes	No	No	Yes	No	No	No	No	No	No	No	No	No	No	No	No	No	No	No	No	No	No
1418	United Kingdom	30 - 65 years	Female	No	No	No	No	No	No	Yes	Other	facebook	2	0	0	2	Yorkshire terrier	male, sterilised/neutered	kg	7.4	Yes	Yes	No	Yes	No	No	Yes	No	No	No	No	Yes	No	No	No	No	No	No	No	No	Yes	No	No	No	No	No	No	No	No
1419	United States of America	30 - 65 years	Female	No	No	No	No	No	Yes	No	Other	Facebook	13	6	0	6	mixed breed	female, sterilised/neutered	kg	17	Yes	No	Yes	Yes	Yes	No	No	Yes	No	No	Yes	Yes	Yes	Yes	No	No	No	No	No	No	No	No	No	No	No	No	No	No	No
1420	United Kingdom	30 - 65 years	Female	No	No	No	No	No	No	Yes	Other	facebook	2	2	0	11	working cocker	male, sterilised/neutered	kg	12.5	Yes	Yes	No	Yes	No	No	No	No	No	No	Yes	Yes	No	Yes	No	Yes	No	No	No	No	No	No	No	No	No	No	No	No	No
1421	United States of America	30 - 65 years	Female	No	No	No	No	No	No	Yes	Other	facebook	10	6	5	6	Tibetan Terrier	female, sterilised/neutered	lbs	18	Yes	Yes	No	Yes	No	No	Yes	No	Yes	No	No	Yes	No	No	No	No	No	No	No	No	Yes	No	No	No	No	No	No	No	No
1423	United Kingdom	30 - 65 years	Female	No	No	No	No	No	No	Yes	Other	Facebook group	3	6	0	2	lurcher	female, sterilised/neutered	kg	16	Yes	Yes	No	Yes	Yes	Yes	Yes	No	No	No	Yes	No	No	No	No	No	No	Yes	No	No	No	No	No	No	No	No	No	No	No
1427	Austria	30 - 65 years	Female	Yes	Yes	No	No	No	No	No	Other	Facebook	7	8	0	0	Thai Ridgeback Dog	male, intact	kg	24	Yes	Yes	Yes	Yes	No	No	Yes	Yes	No	No	Yes	Yes	No	No	No	No	No	Yes	No	No	No	No	No	No	No	No	No	No	No
1428	Switzerland	> 65 years	Female	Yes	No	No	No	No	No	No	Email		5	9	0	0	Cavalier King Charles Spaniel	male, intact	kg	8 Arthus ist bei mir geboren	Yes	Yes	No	Yes	Yes	No	Yes	Yes	No	No	Yes	Yes	Yes	No	No	No	No	Yes	No	No	Yes	No	No	No	No	No	No	Yes	No
1429	United States of America	18 - 30 years	Female	No	No	No	No	No	No	Yes	Other	Friend	3	1	0	2	Australian Shepherd mix	female, sterilised/neutered	lbs	52	Yes	Yes	No	Yes	Yes	No	Yes	Yes	No	No	Yes	No	No	No	No	Yes	No	No	No	No	No	No	No	No	No	No	No	Yes	No
1430	Germany	30 - 65 years	Female	Yes	Yes	No	No	No	No	No	Email		3	6	0	3	Hypride PON (polnischer Niederungshütehund) und Schapendoes	female, intact	kg	19 kg	No	Yes	Yes	Yes	Yes	No	No	No	No	No	No	No	No	No	No	No	No	Yes	No	No	No	No	No	No	No	No	No	No	No
1431	United Kingdom	30 - 65 years	Female	Yes	No	No	No	No	No	No	Other	facebook	7	9	0	5	wsd	male, sterilised/neutered	kg	13	Yes	Yes	Yes	Yes	Yes	No	Yes	Yes	No	No	Yes	No	No	No	No	No	No	No	No	No	No	No	No	No	No	No	No	No	No
1432	Canada	> 65 years	Female	No	No	No	No	No	No	Yes	Email		12	5	0	2	CHOCOLATE LABRADOR RETRIEVER	female, sterilised/neutered	lbs	56	Yes	Yes	Yes	Yes	No	No	Yes	No	No	No	Yes	No	No	No	No	No	No	Yes	No	No	No	No	No	No	No	No	No	No	No
1435	United Kingdom	30 - 65 years	Female	No	No	No	No	No	No	Yes	Other	Post on group on Facebook	3	6	0	2	Border Collie	male, intact	kg	20	Yes	Yes	Yes	Yes	Yes	No	No	No	No	No	Yes	Yes	No	Yes	No	No	No	Yes	No	No	No	No	No	No	No	No	No	No	No
1437	United Kingdom	30 - 65 years	Female	No	No	No	No	No	No	Yes	Other	Facebook	3	2	0	4	Cocker spaniel	male, sterilised/neutered	kg	14	No	No	No	No	No	No	Yes	No	No	No	No	No	No	No	No	No	No	No	No	No	No	No	No	No	No	No	No	No	Yes
1440	Canada	30 - 65 years	Female	No	No	No	No	No	Yes	No	Other	Facebook	2	4	1	0	GSD	female, sterilised/neutered	kg	74	Yes	Yes	Yes	Yes	Yes	No	No	No	No	No	Yes	Yes	No	No	No	No	No	Yes	No	No	No	Yes	No	No	No	No	No	No	No
1441	Other Country	30 - 65 years	Female	Yes	Yes	No	No	No	No	No	Other	facebook	7	11	0	6	Pug	female, intact	kg	9.8	Yes	Yes	Yes	Yes	Yes	No	Yes	Yes	No	No	Yes	Yes	No	Yes	No	No	No	Yes	No	No	No	No	No	No	No	No	No	No	No
1442	United Kingdom	30 - 65 years	Female	No	No	No	No	No	No	Yes	Other	Facebook group	2	8	0	2	Border collie	female, intact	kg	19	Yes	Yes	Yes	Yes	Yes	No	No	No	No	No	Yes	No	No	No	No	No	No	No	No	No	No	No	No	No	No	No	No	No	No
1443	United Kingdom	30 - 65 years	Female	Yes	No	Yes	No	No	No	No	Other	Facebook	4	5	0	3	Sheltie	male, sterilised/neutered	kg	12~13	Yes	Yes	No	Yes	Yes	No	No	No	No	No	Yes	Yes	No	No	No	No	No	No	No	No	No	No	No	No	No	No	No	No	No
1444	United Kingdom	30 - 65 years	Female	No	No	No	No	No	No	Yes	Other	Facebook	4	8	0	4	Flat Coated Retriever	female, intact	kg	34	Yes	Yes	No	Yes	No	No	No	No	No	No	Yes	Yes	No	No	No	No	No	No	No	No	No	No	No	No	No	No	No	Yes	No
1445	Switzerland	30 - 65 years	Female	No	No	No	No	No	No	Yes	Other	Facebook	7	3	0	3	Lagotto Romagnolo	male, sterilised/neutered	kg	20	Yes	No	Yes	Yes	No	Yes	No	No	No	No	Yes	Yes	No	Yes	No	Yes	No	Yes	No	No	No	No	No	Yes	No	No	No	No	No
1446	Other Country	30 - 65 years	Female	No	No	No	No	No	No	Yes	Other	facebook	2	6	0	1	mixed breed	female, intact	kg	40	Yes	No	No	Yes	No	No	No	No	No	No	No	Yes	No	No	No	No	No	Yes	No	No	No	No	No	Yes	No	No	No	No	No
1447	Canada	30 - 65 years	Female	No	No	No	No	No	No	Yes	Other		0	7	0	4	German shepard mix	male, sterilised/neutered	lbs	50	Yes	Yes	Yes	Yes	Yes	Yes	Yes	Yes	No	No	Yes	No	No	Yes	No	Yes	No	Yes	No	No	No	No	No	No	No	No	No	No	No
1448	United Kingdom	30 - 65 years	Female	Yes	No	No	No	No	No	No	Other		15	6	0	6	Pug	male, sterilised/neutered	kg	9	Yes	Yes	Yes	Yes	Yes	No	Yes	Yes	No	No	Yes	No	No	No	No	No	No	No	No	No	No	No	No	No	No	No	No	No	No
1449	United Kingdom	> 65 years	Female	No	No	No	No	No	No	Yes	Other		10	5	0	2	min. poodle	female, sterilised/neutered	kg	10kg	Yes	Yes	No	Yes	Yes	No	No	Yes	No	No	No	No	No	No	No	No	No	No	No	No	No	No	No	No	No	No	No	No	Yes
1450	United Kingdom	30 - 65 years	Female	No	No	No	No	No	No	Yes	Other	Facebook	7	1	0	2	mixed breed	male, sterilised/neutered	kg	30	Yes	Yes	No	Yes	Yes	No	Yes	No	No	No	Yes	Yes	Yes	Yes	No	No	No	No	No	No	No	No	No	No	No	No	Yes	No	No
1451	United Kingdom	30 - 65 years	Female	No	No	No	No	No	No	Yes	Other	Facebook link	5	6	0	2	Labrador retriever	female, sterilised/neutered	kg	39	Yes	Yes	No	Yes	No	No	Yes	No	No	No	No	Yes	No	No	No	No	No	Yes	No	No	No	No	No	No	No	No	No	No	No
1455	United Kingdom	18 - 30 years	Female	No	No	No	No	No	No	Yes	Other	facebook	1	9	0	2	pug	male, intact	kg	4	Yes	Yes	No	Yes	No	No	No	No	No	No	Yes	Yes	No	Yes	No	No	No	No	No	No	No	Yes	No	No	No	No	Yes	No	No
1456	United Kingdom	30 - 65 years	Female	Yes	No	No	No	No	No	No	Other	Facebook group	1	0	0	3	mixed breed_ American bull x presa canario.	female, intact	kg	22	Yes	Yes	No	Yes	Yes	No	Yes	No	No	No	Yes	Yes	Yes	No	No	No	No	Yes	No	Yes	No	No	No	Yes	No	No	No	No	No
1462	Other Country	18 - 30 years	Female	No	No	No	No	Yes	No	No	Other	facebook	3	2	2	2	Miniature Pincher	male, sterilised/neutered	kg	3,2	Yes	No	No	Yes	No	No	Yes	No	No	No	Yes	No	No	No	No	Yes	No	Yes	No	No	Yes	No	No	No	No	No	No	No	No
1467	Canada	> 65 years	Female	No	No	No	No	No	No	Yes	Email		4	1	0	1	MIXED BREED	female, sterilised/neutered	lbs	50	Yes	Yes	Yes	Yes	Yes	No	Yes	Yes	No	No	Yes	Yes	No	Yes	No	Yes	No	Yes	No	No	No	No	No	No	No	No	No	No	No
1468	Other Country	30 - 65 years	Female	No	No	No	No	No	No	Yes	Other	facebook	4	10	0	3	mixed breed	female, sterilised/neutered	kg		Yes	Yes	No	Yes	No	No	No	No	No	No	No	Yes	No	No	No	No	No	No	No	No	No	No	No	No	No	No	No	No	No
1469	Switzerland	30 - 65 years	Male	No	No	No	No	No	No	Yes	Other	twitter	5	4	0	0	Russell-Terrier	female, sterilised/neutered	kg	10	Yes	Yes	No	Yes	No	No	No	No	No	No	No	Yes	No	No	No	No	No	No	No	No	Yes	No	No	No	No	No	No	No	No
1470	United Kingdom	30 - 65 years	Female	No	No	No	No	No	No	Yes	Other	Agilitynet	5	5	0	4	Miniature poodle	male, sterilised/neutered	kg	11.5	Yes	Yes	Yes	Yes	Yes	No	Yes	No	No	No	Yes	No	No	No	No	No	No	No	No	No	No	No	No	No	No	No	No	No	No
1471	United Kingdom	30 - 65 years	Female	No	No	No	No	No	No	Yes	Other	facebook	3	2	0	0	border collie	female, intact	kg	16	Yes	Yes	Yes	Yes	Yes	No	No	No	No	No	Yes	Yes	No	Yes	No	No	No	No	No	No	No	No	No	No	No	No	No	No	No
1476	Other Country	18 - 30 years	Female	Yes	No	No	No	Yes	No	No	Other	FACEBOOK	16	6	0	3	mixed breed	male, sterilised/neutered	kg	12.5	Yes	No	Yes	No	No	No	No	Yes	Yes	No	Yes	No	No	No	No	No	No	Yes	No	No	No	No	No	No	No	No	No	Yes	No
1479	United States of America	30 - 65 years	Female	No	Yes	No	No	No	No	No	Other	Facebook	4	11	0	2	Border Collie	male, sterilised/neutered	lbs	38	Yes	Yes	Yes	Yes	Yes	No	No	Yes	No	No	Yes	No	No	No	No	No	No	No	No	No	No	No	No	No	No	No	No	No	No
1482	Switzerland	30 - 65 years	Female	Yes	No	No	No	No	No	No	Other	Facebook	8	0	0	3	Mischling	male, sterilised/neutered	kg	24	No	No	Yes	No	No	No	No	No	No	No	No	No	No	No	No	No	No	No	No	No	No	No	No	No	No	No	No	Yes	No
1483	United Kingdom	30 - 65 years	Female	No	No	No	No	No	No	Yes	Other	Facebook	1	8	0	2	Working cocker spaniel	female, intact	kg	14	Yes	No	No	Yes	Yes	No	No	No	No	No	Yes	Yes	Yes	No	No	No	No	No	No	No	No	No	No	No	No	No	No	No	No
1484	United Kingdom	30 - 65 years	Female	No	No	Yes	No	No	No	No	Other	facebook	5	6	3	4	German Shepherd	female, sterilised/neutered	kg	29	Yes	Yes	No	Yes	No	No	Yes	No	No	No	No	Yes	No	No	No	No	No	Yes	No	No	No	No	No	No	No	No	No	No	No
1485	United Kingdom	30 - 65 years	Female	Yes	No	No	No	No	No	No	Other	social media	1	0	0	2	border collie	male, intact	kg	16	Yes	Yes	Yes	Yes	Yes	No	Yes	Yes	Yes	No	Yes	No	No	No	No	No	No	Yes	No	No	No	No	No	No	No	No	No	No	No
1486	United Kingdom	30 - 65 years	Female	No	No	No	No	No	No	Yes	Other	facebook link	3	4	0	2	shetland sheepdog	male, sterilised/neutered	lbs	sorry don't know but he is not overweight.	Yes	Yes	No	Yes	Yes	No	No	No	No	No	Yes	No	No	No	No	No	No	No	No	No	No	No	No	No	No	No	No	No	No
1487	Other Country	> 65 years	Male	No	No	No	No	No	No	Yes	Other	dog board	3	6	1	6	saarloos	female, sterilised/neutered	kg	37 kg	Yes	No	No	Yes	No	No	No	No	No	No	No	No	No	No	No	No	No	No	No	No	No	No	No	No	No	No	No	No	Yes
1489	United Kingdom	18 - 30 years	Female	No	No	No	No	No	No	Yes	Other	shared link on facebook	0	8	0	2	labrador retriever	male, sterilised/neutered	kg	24	No	No	No	Yes	No	No	No	No	No	No	No	Yes	No	No	No	No	No	No	No	No	No	No	No	No	No	No	No	No	No
1490	Switzerland	30 - 65 years	Female	No	No	No	No	No	No	Yes	Email		3	1	0	3	Labrador Retriever	male, sterilised/neutered	kg	35	Yes	Yes	No	Yes	No	No	Yes	No	No	No	No	Yes	No	No	No	No	No	No	No	No	No	No	No	No	No	No	Yes	No	No
1497	Switzerland	18 - 30 years	Female	No	No	No	No	No	No	Yes	Other	Twitter	13	6	0	4	Mischling	male, sterilised/neutered	kg	35	Yes	Yes	No	Yes	No	No	Yes	Yes	No	No	No	No	No	No	No	No	No	Yes	No	No	No	No	No	No	No	No	No	No	Yes
1493	Canada	> 65 years	Female	No	No	No	No	No	No	Yes	Email		2	0	0	4	MIXED BREED	female, sterilised/neutered	lbs	42	Yes	Yes	Yes	Yes	Yes	No	Yes	Yes	No	No	Yes	No	Yes	Yes	No	No	No	No	No	No	No	No	No	No	No	No	No	No	No
1496	Germany	18 - 30 years	Female	No	No	No	No	No	No	Yes	Other	Facebook	4	3	0	3	Mischling	female, intact	kg	11	Yes	Yes	No	Yes	No	No	No	Yes	No	No	No	No	No	No	No	No	No	Yes	No	No	No	No	No	No	No	No	No	Yes	No
1498	United Kingdom	18 - 30 years	Female	No	No	No	No	No	No	Yes	Other	Facebook	8	7	5	2	Labrador mix	male, sterilised/neutered	kg	24	Yes	No	Yes	Yes	Yes	No	No	No	No	No	Yes	Yes	No	No	No	No	No	No	No	No	No	No	No	No	No	No	No	No	No
1500	Other Country	18 - 30 years	Female	No	No	No	No	No	No	Yes	Other	friend	3	1	0	2	labrador	male, intact	kg	32	Yes	Yes	Yes	Yes	Yes	No	Yes	No	No	No	Yes	Yes	No	No	No	No	No	Yes	No	No	No	No	No	No	No	No	No	No	No
1503	Germany	30 - 65 years	Female	No	No	No	No	No	No	Yes	Other	Facebook	5	8	0	2	Boxer	female, intact	kg	33	Yes	Yes	Yes	Yes	Yes	No	Yes	Yes	No	No	No	No	No	No	No	No	No	No	No	No	No	No	No	No	No	No	No	No	Yes
1505	United States of America	30 - 65 years	Female	No	No	No	No	No	No	Yes	Other	Facebook	6	2	4	3	staffordshire mix	female, sterilised/neutered	lbs	50	Yes	Yes	Yes	Yes	Yes	No	Yes	No	No	No	Yes	Yes	No	No	No	No	No	Yes	No	No	No	No	No	No	No	No	No	No	No
1506	United Kingdom	30 - 65 years	Female	No	No	No	No	No	No	Yes	Other	Facebook	5	8	0	3	wsd	female, sterilised/neutered	kg	21 kg	Yes	Yes	Yes	Yes	Yes	No	Yes	No	No	No	No	Yes	No	No	No	No	No	No	No	No	No	No	No	No	No	No	No	No	No
1508	United Kingdom	30 - 65 years	Male	No	No	No	No	No	No	Yes	Other	Internet	3	0	2	1	mixed breed	female, sterilised/neutered	kg	19.3 kgs	Yes	Yes	No	Yes	No	No	No	No	No	No	No	Yes	No	No	No	No	No	No	No	No	No	No	No	No	No	No	No	No	No
1509	Canada	18 - 30 years	Female	No	No	No	No	No	No	Yes	Other	Facebook Group "Modern Dog Training and Behaviour Advice"	1	7	0	2	Shiloh Shepherd	female, sterilised/neutered	lbs	78	Yes	Yes	Yes	Yes	Yes	No	Yes	Yes	No	No	Yes	No	No	No	No	No	No	Yes	No	No	No	No	No	No	No	No	No	No	No
1511	United Kingdom	18 - 30 years	Female	Yes	Yes	No	No	No	No	No	Other	Facebook	3	1	0	2	Hungarian Vizsla	male, sterilised/neutered	kg	28	Yes	Yes	Yes	Yes	Yes	No	Yes	No	No	No	Yes	No	No	No	No	No	No	Yes	No	No	No	No	No	No	No	No	No	No	No
1513	United Kingdom	18 - 30 years	Female	No	No	No	No	Yes	No	No	Other	Facebook	2	0	0	2	Golden Retriever	male, sterilised/neutered	kg	37	Yes	Yes	Yes	Yes	Yes	No	Yes	Yes	No	No	Yes	No	Yes	No	No	No	No	No	No	No	No	No	No	No	No	No	No	No	No
1515	United Kingdom	30 - 65 years	Female	No	No	Yes	No	No	No	No	Other	Facebook	2	1	0	2	border collie	male, sterilised/neutered	kg	13	Yes	No	Yes	Yes	Yes	Yes	No	No	No	No	Yes	Yes	No	No	No	No	No	Yes	No	No	No	No	No	No	No	No	No	No	No
1517	United Kingdom	30 - 65 years	Female	No	No	No	No	No	Yes	No	Other		0	7	0	2	Sprocker	female, intact	kg	10	Yes	No	Yes	Yes	Yes	No	No	No	No	No	Yes	No	No	Yes	No	No	No	Yes	No	No	No	No	No	No	No	No	No	No	No
1518	United Kingdom	18 - 30 years	Female	No	No	No	No	No	No	Yes	Other	Facebook	4	7	0	9	hairless chinese crested	male, sterilised/neutered	kg	6kg	Yes	Yes	Yes	Yes	No	No	No	No	No	No	Yes	Yes	No	No	No	No	No	No	No	No	No	No	No	No	No	No	No	No	No
1520	United Kingdom	30 - 65 years	Female	No	No	No	No	No	No	Yes	Other	facebook	8	2	0	2	Labrador	male, intact	kg	30kgs	Yes	No	No	Yes	Yes	No	No	No	No	No	No	Yes	No	No	No	No	No	No	No	No	No	No	No	No	No	No	No	No	No
1521	Switzerland	18 - 30 years	Female	No	No	No	No	No	No	Yes	Other	facebook	2	7	0	2	Mischling	female, sterilised/neutered	kg	16	Yes	Yes	Yes	Yes	Yes	No	Yes	Yes	No	No	No	No	No	No	No	No	No	No	No	No	No	No	No	No	No	No	No	Yes	No
1523	United Kingdom	30 - 65 years	Female	No	No	No	No	No	No	Yes	Other	facebook - agilitynet page	1	1	0	2	mixed breed - Jackapoo	male, sterilised/neutered	kg	8	Yes	Yes	No	Yes	Yes	No	Yes	No	No	No	No	Yes	No	No	No	No	No	No	No	No	No	No	No	No	No	Yes	No	No	No
1528	Germany	30 - 65 years	Female	Yes	No	No	No	No	No	No	Other		1	4	0	6	Mischling	female, sterilised/neutered	kg	22	Yes	Yes	Yes	Yes	No	No	No	No	No	No	No	No	No	No	No	No	No	No	No	No	No	No	No	No	No	No	No	Yes	Yes
1529	Germany	30 - 65 years	Female	No	No	No	No	No	No	Yes	Other	Facebook	2	0	0	2	PON	female, intact	kg	19	Yes	No	No	Yes	Yes	No	No	No	No	No	No	Yes	No	No	No	No	No	No	No	No	No	No	No	Yes	No	No	No	No	No
1531	United States of America	18 - 30 years	Female	Yes	No	No	No	No	No	No	Other	Facebook	2	3	0	2	Belgian Tervuren	male, intact	lbs	55	Yes	Yes	Yes	Yes	Yes	No	No	Yes	No	No	Yes	Yes	No	Yes	No	No	No	Yes	No	No	No	No	No	No	No	No	No	No	No
1533	United Kingdom	30 - 65 years	Female	No	No	No	No	No	No	Yes	Other	facebook	6	1	0	4	mixed breed	female, sterilised/neutered	kg	16.2	Yes	No	Yes	Yes	Yes	No	No	No	No	No	Yes	No	No	No	No	No	No	Yes	No	No	No	No	No	No	No	No	No	No	No
1535	United Kingdom	< 18 years	Female	No	No	No	No	No	No	Yes	Other	Facebook	2	5	0	8	dalmatian	female, intact	kg	25	Yes	Yes	Yes	No	Yes	No	No	Yes	No	No	Yes	No	No	No	No	No	No	No	No	No	No	No	No	No	No	No	No	No	No
1536	Switzerland	30 - 65 years	Female	No	No	No	No	No	No	Yes	Other	Facebook	6	4	1	6	mischling	male, sterilised/neutered	kg	21 kilo	Yes	Yes	Yes	Yes	Yes	No	No	No	No	No	No	No	No	No	No	No	No	No	No	No	No	No	No	No	No	No	No	No	Yes
1539	United Kingdom	30 - 65 years	Female	No	No	No	No	No	No	Yes	Other	facebook agilitynet	3	4	0	2	Border Collie	male, intact	lbs	54	Yes	No	Yes	Yes	Yes	No	No	Yes	No	No	Yes	No	No	Yes	No	No	No	No	No	No	No	No	No	No	No	No	No	No	No
1541	Other Country	30 - 65 years	Male	No	Yes	No	No	No	No	No	Other	facebook	5	7	0	3	mix breed - mostly canaan dog	male, sterilised/neutered	kg	20	No	Yes	No	Yes	No	No	No	No	No	No	Yes	Yes	No	No	No	No	No	No	No	No	No	No	No	No	No	No	No	Yes	No
1542	United Kingdom	30 - 65 years	Male	No	No	No	No	No	No	Yes	Flyer		3	1	0	2.5	mixed breed	female, sterilised/neutered	kg	23	Yes	No	No	Yes	Yes	No	Yes	No	No	No	No	Yes	No	No	No	No	No	No	No	No	No	No	No	No	No	No	No	No	No
1543	Other Country	18 - 30 years	Female	No	Yes	No	No	No	No	No	Other	Facebook	0	3	0	2	Welsh Corgi Pembroke	male, intact	kg	3,4	Yes	Yes	Yes	Yes	Yes	No	No	No	No	No	Yes	No	No	No	No	No	No	Yes	No	No	No	No	No	No	No	No	No	Yes	No
1545	Switzerland	> 65 years	Female	No	No	No	No	No	No	Yes	Other	PON-Club.ch	8	4	2	5	Polski Owczarek Nizinny	female, sterilised/neutered	kg	24. kg	Yes	Yes	No	Yes	Yes	No	Yes	Yes	No	No	Yes	No	Yes	No	No	No	No	No	No	Yes	Yes	No	No	No	No	No	No	No	No
1551	United Kingdom	30 - 65 years	Female	No	No	No	No	No	No	Yes	Other	Facebook	3	11	0	2	Welsh Springer Spaniel	female, intact	kg	18	Yes	Yes	No	Yes	No	No	Yes	No	No	No	Yes	No	No	No	No	No	No	Yes	No	No	No	Yes	No	No	No	No	No	No	No
1552	Switzerland	30 - 65 years	Female	No	No	No	No	No	No	Yes	Other	Freundin (facebook)	7	1	0	2	Australien Shepherd	male, sterilised/neutered	kg	24	No	No	No	Yes	No	Yes	No	No	No	No	No	No	No	No	No	No	No	No	No	No	No	No	No	No	No	No	No	No	Yes
1555	United Kingdom	30 - 65 years	Female	No	No	No	No	No	No	Yes	Other	Facebook	3	0	1	0	labrador	male, sterilised/neutered	lbs	25	Yes	No	No	Yes	No	No	No	No	No	No	No	Yes	Yes	No	No	No	No	No	No	No	No	No	No	No	No	No	No	No	No
1557	United States of America	18 - 30 years	Female	No	No	No	No	No	No	Yes	Other	facebook	2	11	0	3	Boxer/pit bull, 50/50 mix	female, sterilised/neutered	lbs	48lbs	No	Yes	No	Yes	Yes	No	No	No	No	No	Yes	Yes	No	No	No	No	No	Yes	No	No	No	No	No	No	No	No	No	No	No
1559	United Kingdom	18 - 30 years	Female	No	No	No	No	No	No	Yes	Other	facebook	3	3	0	4	rottweiler	female, intact	kg	34	No	Yes	No	Yes	Yes	Yes	Yes	No	No	No	No	Yes	No	No	No	Yes	No	No	No	No	No	No	No	No	No	No	No	No	No
1562	Switzerland	30 - 65 years	Female	Yes	No	No	No	No	No	No	Other	Facebook	0	8	0	3	Polski Owczarek Nizinny	male, intact	kg	19, 1	Yes	No	No	Yes	Yes	No	No	No	No	No	No	No	Yes	No	No	No	No	Yes	No	No	No	Yes	No	Yes	No	No	No	No	No
1563	United States of America	30 - 65 years	Female	No	Yes	No	No	No	No	No	Other	FB group	7	2	0	2	Doberman/Australian Shepherd mix	female, sterilised/neutered	lbs	52	Yes	Yes	Yes	Yes	Yes	No	Yes	Yes	No	No	Yes	Yes	No	No	No	No	No	Yes	No	No	No	No	No	No	No	No	No	No	No
1564	United Kingdom	30 - 65 years	Female	No	No	No	No	No	No	Yes	Other	Facebook	4	2	0	11	Staffordshire Bull Terrier	female, sterilised/neutered	kg	18	Yes	Yes	No	Yes	No	No	No	No	No	No	No	Yes	No	No	No	No	No	No	No	No	No	No	No	No	No	No	No	No	No
1566	United Kingdom	30 - 65 years	Female	No	No	No	No	No	No	Yes	Other	on facebook	4	3	0	11	cocker spaniel cross bassett	male, sterilised/neutered	kg	20.4	Yes	Yes	No	No	Yes	No	No	No	No	No	Yes	No	No	No	No	No	No	Yes	No	No	No	No	No	No	No	No	No	No	No
1569	United Kingdom	30 - 65 years	Female	No	No	No	No	No	No	Yes	Other	facebook	6	3	0	2	Labrador x Whippet	female, sterilised/neutered	kg	23	Yes	Yes	No	Yes	No	No	Yes	No	No	No	Yes	Yes	No	No	No	No	No	Yes	No	No	No	No	No	No	No	No	No	No	No
1571	Other Country	30 - 65 years	Female	Yes	Yes	No	No	No	No	No	Other	fb	2	6	0	2.5	german sheppard	female, intact	kg	25	Yes	Yes	Yes	Yes	No	No	Yes	Yes	No	No	Yes	No	No	No	No	No	No	Yes	No	No	No	No	No	No	No	No	No	Yes	No
1572	United Kingdom	30 - 65 years	Female	No	No	No	No	No	No	Yes	Other	FB	4	8	0	3	WS	female, sterilised/neutered	kg	14.5	Yes	Yes	Yes	Yes	Yes	Yes	Yes	Yes	No	No	Yes	Yes	No	No	No	No	No	No	No	No	No	No	No	No	No	No	No	No	No
1573	United Kingdom	30 - 65 years	Female	No	No	No	No	No	No	Yes	Other	Facebook	3	11	0	2	Vizsla	female, sterilised/neutered	kg	22	Yes	Yes	No	Yes	No	No	Yes	No	No	No	No	Yes	No	No	No	No	No	No	No	No	No	No	No	No	No	No	No	No	No
1578	United States of America	30 - 65 years	Female	Yes	No	No	No	No	No	No	Email		2	2	1	4	Mixed breed	male, sterilised/neutered	lbs	22	Yes	Yes	Yes	Yes	Yes	No	Yes	Yes	No	No	Yes	No	No	Yes	No	No	No	Yes	No	No	No	No	No	No	No	No	No	No	No
1580	United States of America	30 - 65 years	Female	No	No	No	No	No	No	Yes	Other	Online	8	6	5	3	Mixed breed	male, sterilised/neutered	lbs	57	Yes	Yes	No	Yes	No	No	Yes	No	No	No	No	Yes	No	No	No	No	No	Yes	No	No	No	No	No	No	No	No	No	No	No
1583	United Kingdom	18 - 30 years	Female	No	No	No	No	No	No	Yes	Other	facebook	0	7	0	4	german shepherd	female, intact	kg	28 ish not toally sure	Yes	Yes	No	Yes	Yes	No	Yes	No	No	No	No	Yes	No	No	No	Yes	No	No	No	No	No	No	No	No	No	No	No	No	No
1585	Other Country	18 - 30 years	Female	No	No	No	No	Yes	No	No	Other	facebook	3	4	0	2	mixed breed	female, intact	kg	27	Yes	Yes	No	Yes	Yes	No	No	No	No	No	Yes	Yes	No	No	No	No	No	No	No	No	No	Yes	No	No	No	No	No	No	No
1586	United States of America	30 - 65 years	Female	No	No	No	No	No	No	Yes	Other	Friend on Facebook	10	6	8	0	Mixed breed	male, intact	lbs	60 lbs	No	Yes	No	Yes	Yes	No	Yes	No	No	No	No	Yes	No	No	No	No	No	No	No	No	No	No	No	No	No	No	No	No	No
1590	Switzerland	30 - 65 years	Female	No	No	No	No	No	No	Yes	Other	facebook	6	7	0	13	mischling	male, sterilised/neutered	kg	20	Yes	No	No	Yes	Yes	Yes	Yes	Yes	No	No	Yes	No	No	No	No	No	No	Yes	No	No	No	No	No	No	No	No	No	No	No
1591	Germany	18 - 30 years	Female	No	No	No	No	No	No	Yes	Other	facebook	1	6	0	2	wolfsspitz	male, intact	kg	22,5	Yes	Yes	Yes	Yes	Yes	No	Yes	Yes	No	No	Yes	No	No	No	No	No	No	Yes	No	No	No	No	No	No	No	No	No	No	No
1592	United States of America	30 - 65 years	Female	No	No	No	No	No	No	Yes	Other	Facebook	8	6	1	2	Pit Bull Mix	male, sterilised/neutered	lbs	64	Yes	Yes	No	Yes	Yes	No	Yes	Yes	No	No	No	Yes	No	No	No	No	No	No	No	No	No	No	No	No	No	No	No	No	No
1593	United Kingdom	30 - 65 years	Female	No	No	No	No	No	No	Yes	Other	facebook	4	10	0	2	(sprollie) Border collie x springer spaniel	female, sterilised/neutered	kg	16	Yes	Yes	No	Yes	Yes	No	Yes	No	No	No	Yes	Yes	Yes	No	Yes	No	No	No	No	No	No	No	No	No	No	No	No	No	No
1597	United Kingdom	30 - 65 years	Male	No	No	No	No	No	No	Yes	Other	Facebook	3	8	0	2	Labrador	male, sterilised/neutered	kg	35	Yes	Yes	No	Yes	No	No	Yes	No	No	No	No	Yes	No	No	No	No	No	No	No	No	Yes	No	No	No	No	No	No	No	No
1599	United Kingdom	30 - 65 years	Female	No	No	No	No	No	No	Yes	Other	facebook	10	10	8	10	greyhound	male, sterilised/neutered	kg	40.05	Yes	Yes	Yes	Yes	No	No	Yes	No	No	No	Yes	Yes	No	No	No	No	No	Yes	No	No	No	No	No	No	No	No	No	No	No
1601	United Kingdom	30 - 65 years	Female	No	No	No	No	No	No	Yes	Other	Facebook	11	6	10	4	border x JRT	male, sterilised/neutered	kg	7	Yes	Yes	No	Yes	No	No	No	No	No	No	No	Yes	No	Yes	No	No	No	Yes	No	No	No	Yes	No	Yes	No	Yes	No	Yes	No
1602	United Kingdom	30 - 65 years	Female	No	No	No	No	No	No	Yes	Other	facebook	1	3	0	2	Nova Scotia Duck Tolling Retriever	male, sterilised/neutered	kg	18	Yes	Yes	Yes	Yes	Yes	Yes	Yes	Yes	No	No	Yes	No	No	Yes	No	No	No	Yes	No	No	No	No	No	No	No	No	No	No	No
1606	Switzerland	30 - 65 years	Female	No	No	No	No	No	No	Yes	Email		9	6	0	2	Kleinpudel	female, sterilised/neutered	kg	6.5	Yes	No	Yes	Yes	No	No	Yes	No	No	No	No	No	No	No	No	No	No	No	No	No	No	No	No	No	No	No	No	No	Yes
1607	United Kingdom	30 - 65 years	Female	No	No	Yes	No	No	No	No	Other		6	0	0	2	Border Collie	male, sterilised/neutered	kg	19	Yes	Yes	Yes	Yes	Yes	No	Yes	No	No	No	Yes	Yes	No	No	No	No	No	Yes	No	No	No	No	No	No	No	No	No	No	No
1608	United Kingdom	30 - 65 years	Female	No	No	No	No	No	No	Yes	Other	Facebook	1	8	0	3	Border Terrier	male, sterilised/neutered	kg	10kg	Yes	Yes	Yes	Yes	Yes	No	Yes	No	No	No	Yes	Yes	No	No	No	No	No	No	No	No	No	No	No	No	No	No	No	No	No
1615	United Kingdom	30 - 65 years	Female	No	No	No	No	No	No	Yes	Other	university of bristol	5	11	0	1.5	Border Collie	male, intact	kg	23	No	Yes	No	Yes	Yes	No	No	No	No	No	No	No	No	No	No	No	No	No	No	No	No	No	No	No	No	No	No	No	Yes
1618	United States of America	18 - 30 years	Male	Yes	Yes	No	No	No	No	No	Other	facebook	8	10	2	10	mixed breed	female, sterilised/neutered	lbs	70	Yes	No	No	Yes	No	No	Yes	No	No	No	Yes	Yes	No	Yes	No	Yes	No	Yes	No	No	No	No	No	No	No	No	No	No	No
1619	Canada	30 - 65 years	Female	No	No	No	No	No	No	Yes	Other	Facebook share	7	1	1	9	Springer spaniel	female, sterilised/neutered	lbs	55	Yes	Yes	No	Yes	No	No	Yes	No	No	No	No	Yes	No	No	No	No	No	No	No	No	No	No	No	No	No	No	No	No	No
1620	Other Country	18 - 30 years	Female	No	No	No	No	No	No	Yes	Other	facebook	3	4	0	3	golden retriever	male, intact	kg	35	Yes	Yes	No	Yes	No	No	No	No	No	No	No	Yes	Yes	No	No	No	No	No	No	No	No	No	No	No	No	No	No	No	No
1622	Germany	30 - 65 years	Female	No	No	No	No	No	No	Yes	Other	Facebook	5	0	0	2	Mischling	female, sterilised/neutered	kg	29	Yes	Yes	Yes	Yes	Yes	No	Yes	No	No	No	Yes	No	No	No	No	No	No	No	No	No	No	No	No	No	No	No	No	No	No
1623	Canada	30 - 65 years	Female	No	No	No	No	No	No	Yes	Other	Facebook	8	8	2	10	Labrador retriever	female, sterilised/neutered	lbs	58 lbs	Yes	Yes	Yes	Yes	No	No	Yes	No	No	No	Yes	Yes	No	No	No	No	No	Yes	No	No	No	No	No	Yes	No	No	No	No	No
1627	Switzerland	30 - 65 years	Female	Yes	Yes	No	No	No	No	No	Other	Facebook	12	3	0	8	Scottish Terrier	male, sterilised/neutered	kg	8.5	Yes	Yes	Yes	Yes	Yes	Yes	Yes	Yes	No	No	Yes	No	No	No	No	No	No	Yes	No	No	No	No	No	No	No	No	No	No	No
1628	United Kingdom	> 65 years	Female	No	No	No	No	No	No	Yes	Email		2	10	0	3	Toy poodle	male, intact	kg	4	Yes	Yes	No	Yes	Yes	No	Yes	Yes	No	No	Yes	Yes	No	No	No	No	No	No	No	No	No	No	No	No	No	No	No	No	No
1631	United States of America	18 - 30 years	Female	No	No	No	No	No	No	Yes	Other		8	4	0	3	American bulldog / American Staffordshire terrier mix	male, sterilised/neutered	lbs	96	Yes	Yes	Yes	Yes	Yes	No	Yes	Yes	No	No	Yes	Yes	No	No	No	Yes	No	Yes	No	No	No	No	No	No	No	No	No	No	No
1634	United Kingdom	18 - 30 years	Female	No	No	No	No	Yes	No	No	Other	facebook	13	8	0	7	Bichon Friese	male, sterilised/neutered	kg	9	Yes	Yes	No	Yes	Yes	No	No	No	No	No	Yes	No	No	No	No	Yes	No	Yes	No	No	No	No	No	No	No	No	No	No	No
1635	United Kingdom	30 - 65 years	Female	No	No	No	No	No	No	Yes	Other	facebook	7	4	0	3	Beagle	female, sterilised/neutered	kg	14.5	Yes	No	No	Yes	Yes	No	No	No	No	No	Yes	Yes	No	No	No	No	No	No	No	No	No	No	No	No	No	No	No	No	No
1636	Other Country	30 - 65 years	Female	No	No	No	No	No	No	Yes	Other		3	6	0	2	great dane	female, sterilised/neutered	kg	68	Yes	Yes	Yes	Yes	Yes	No	Yes	No	No	No	Yes	Yes	Yes	Yes	No	No	No	Yes	No	No	Yes	No	Yes	No	No	No	No	No	No
1638	United Kingdom	30 - 65 years	Female	Yes	Yes	No	No	No	No	No	Other	FB	4	1	0	0	border collie	female, intact	kg	16	Yes	Yes	Yes	Yes	Yes	Yes	Yes	No	No	No	Yes	No	No	No	No	No	No	No	No	No	No	No	No	No	No	No	No	No	No
1639	Canada	30 - 65 years	Female	No	No	No	No	No	No	Yes	Other		3	6	0	2	Doberman Pinscher	male, sterilised/neutered	lbs	Over 100 lbs	Yes	Yes	Yes	Yes	No	No	No	No	No	No	No	Yes	No	No	No	No	No	Yes	No	No	No	No	No	No	No	No	Yes	No	No
1640	Other Country	30 - 65 years	Female	No	No	No	No	No	No	Yes	Other	Facebook	6	6	3	0	Basset Hound	male, sterilised/neutered	kg	37	Yes	Yes	No	Yes	Yes	No	Yes	No	No	No	Yes	No	No	No	No	No	No	Yes	No	No	No	No	No	Yes	No	Yes	Yes	No	No
1641	Switzerland	30 - 65 years	Female	Yes	Yes	No	No	No	No	No	Other	Facebook	2	6	0	2.5	Mini Australian Shepherd	female, intact	kg	11	Yes	No	Yes	Yes	Yes	Yes	Yes	Yes	No	No	Yes	No	No	No	No	No	No	Yes	No	No	No	No	No	No	No	No	No	No	No
1642	Switzerland	30 - 65 years	Female	No	No	No	No	No	No	Yes	Other	Facebook	2	11	0	2	Australian Shepherd	female, sterilised/neutered	kg	19	Yes	No	Yes	Yes	Yes	Yes	No	Yes	No	No	No	No	No	No	No	No	No	No	No	No	No	No	No	No	No	No	No	No	Yes
1644	Other Country	30 - 65 years	Female	Yes	No	No	No	Yes	No	No	Other	facebook	1	6	0	2	labrador retriver	female, intact	kg	30	Yes	Yes	Yes	Yes	Yes	No	Yes	Yes	No	No	Yes	Yes	Yes	No	No	No	No	Yes	No	No	No	No	No	Yes	No	No	No	No	No
1645	Other Country	18 - 30 years	Female	No	No	No	No	No	No	Yes	Other	Facebook	1	2	0	2	Siberian Husky	male, intact	kg	22	Yes	No	Yes	Yes	Yes	No	No	No	No	No	Yes	Yes	No	No	No	No	No	No	No	No	No	No	No	No	No	No	No	Yes	No
1648	United States of America	30 - 65 years	Female	No	No	No	No	No	No	Yes	Email		0	10	0	4	Airedale Terrier	male, intact	lbs	52	Yes	Yes	No	Yes	Yes	No	No	No	No	No	Yes	Yes	No	No	No	No	No	Yes	No	No	No	No	No	No	No	No	No	No	No
1651	United States of America	30 - 65 years	Female	No	No	No	No	No	No	Yes	Other	FaceBook post	13	0	0	8	Wire Haired Pointing Griffon mixed breed	female, sterilised/neutered	lbs	46	Yes	Yes	Yes	Yes	No	No	Yes	Yes	No	No	Yes	Yes	No	No	No	No	Yes	Yes	No	No	No	No	No	No	No	No	No	No	No
1652	United States of America	30 - 65 years	Female	No	No	No	No	No	No	Yes	Other	Modern dog training Facebook Gruppe	2	8	0	8	Rottweiler-Bobtail Mix	female, sterilised/neutered	lbs	81	Yes	Yes	Yes	Yes	Yes	No	No	Yes	No	No	Yes	No	No	No	No	No	No	Yes	No	No	No	No	No	No	No	No	No	No	No
1653	United States of America	30 - 65 years	Female	No	No	No	No	No	No	Yes	Email		4	6	0	2	Vizsla	male, intact	lbs	62	No	Yes	No	Yes	No	No	Yes	No	No	No	No	Yes	Yes	No	Yes	No	No	No	No	No	No	No	No	No	No	No	No	No	No
1658	Canada	30 - 65 years	Female	No	No	No	No	No	No	Yes	Other	Facebook	2	10	2	1	Mixed breed	female, sterilised/neutered	kg	14 kg	Yes	Yes	No	Yes	Yes	No	Yes	No	No	No	No	No	No	No	No	No	No	No	No	No	No	No	No	No	No	No	No	No	Yes
1660	Canada	30 - 65 years	Male	No	No	No	No	No	No	Yes	Email		4	5	1	0	mixed breed	male, sterilised/neutered	kg	32	No	Yes	No	Yes	No	No	Yes	No	No	No	No	Yes	No	No	No	No	No	No	No	No	No	No	No	No	No	No	No	No	No
1662	Switzerland	30 - 65 years	Female	Yes	Yes	No	No	No	No	No	Other	Facebook	7	3	0	3	Scottish Terrier	male, intact	kg	9.5	Yes	Yes	Yes	Yes	Yes	Yes	Yes	Yes	No	No	Yes	No	No	No	No	No	No	Yes	No	No	No	No	No	No	No	No	No	No	No
1663	United States of America	30 - 65 years	Female	No	No	No	No	No	No	Yes	Other	Facebook	14	11	0	6	Belgian malinois	male, sterilised/neutered	lbs	58	No	No	Yes	No	No	No	No	No	No	No	Yes	No	No	No	No	No	No	No	No	No	No	No	No	No	No	No	No	No	No
1666	United States of America	30 - 65 years	Female	No	No	No	No	No	No	Yes	Other	facebook post	1	3	0	2	mixed breed	male, sterilised/neutered	lbs	26	Yes	Yes	No	Yes	Yes	No	Yes	Yes	No	No	Yes	Yes	Yes	Yes	No	No	No	Yes	No	No	Yes	No	No	No	No	No	No	No	No
1686	Canada	30 - 65 years	Male	Yes	No	No	No	No	No	No	Other	facebook	4	2	0	5	mixed breed	female, sterilised/neutered	lbs	55	No	No	No	Yes	No	No	No	No	No	No	No	Yes	No	No	No	No	No	No	No	No	No	No	No	No	No	No	No	No	No
1672	United States of America	30 - 65 years	Female	Yes	No	No	No	No	No	No	Other	Facebook	8	3	3	6	Mixed	male, sterilised/neutered	lbs	65	Yes	Yes	Yes	Yes	No	No	No	Yes	No	No	Yes	Yes	No	No	No	Yes	No	Yes	No	No	No	No	No	No	No	No	No	Yes	No
1673	United Kingdom	30 - 65 years	Female	No	No	No	No	No	No	Yes	Other	Via doc training club	3	0	0	2	Cavapoo	male, sterilised/neutered	kg	12	Yes	Yes	No	Yes	Yes	No	Yes	No	No	No	Yes	Yes	No	No	No	Yes	No	No	No	No	No	No	No	No	No	No	No	No	No
1674	Canada	30 - 65 years	Female	No	No	No	No	No	No	Yes	Other	facebook	8	4	0	2	mixed breed (collie/spaniel)	male, sterilised/neutered	kg	15	No	Yes	No	Yes	No	No	Yes	No	No	No	No	Yes	No	No	No	No	No	Yes	No	No	No	No	No	No	No	No	No	No	No
1675	Germany	30 - 65 years	Female	No	No	No	No	No	No	Yes	Other	Facebook	8	4	1	2	Australian cattle dog	male, sterilised/neutered	kg	23	Yes	No	Yes	Yes	No	No	No	Yes	No	No	Yes	No	No	No	No	No	No	No	No	No	No	No	No	No	No	No	No	No	No
1676	Germany	30 - 65 years	Female	No	No	No	No	No	No	Yes	Other	facebook	3	6	0	2	Berger des Pyreenees Fas Ras	female, intact	kg	12	Yes	Yes	Yes	Yes	No	No	No	No	No	No	Yes	No	No	No	No	No	No	No	No	No	No	No	No	No	No	No	No	No	No
1677	United Kingdom	30 - 65 years	Female	No	No	No	No	No	No	Yes	Other	facebook	8	1	0	2	mixed breed	male, sterilised/neutered	kg	6.2	Yes	No	No	Yes	Yes	No	No	No	No	No	Yes	Yes	No	No	No	No	No	Yes	No	No	No	No	No	No	No	No	No	No	No
1678	United States of America	30 - 65 years	Female	Yes	No	No	No	No	No	No	Other	Facebook group	13	2	3	0	Cavalier King Charles Spaniel	female, sterilised/neutered	lbs	15	Yes	Yes	No	Yes	No	No	No	No	No	No	No	No	No	No	No	No	No	No	No	No	No	No	No	No	No	No	No	No	Yes
1681	Other Country	30 - 65 years	Female	No	No	No	No	No	No	Yes	Other	Facebook	2	0	0	0	Border Collie	female, sterilised/neutered	kg	22 kg	Yes	Yes	Yes	Yes	No	No	Yes	No	No	No	Yes	Yes	No	No	No	No	No	No	No	No	No	No	No	No	No	No	No	No	No
1682	Germany	18 - 30 years	Female	No	No	No	No	Yes	No	No	Other	Facebook	1	4	0	2	Labrador	male, intact	kg	29	Yes	Yes	No	Yes	Yes	No	No	Yes	No	No	Yes	No	No	No	No	No	No	Yes	No	No	No	No	No	No	No	No	No	Yes	No
1684	United Kingdom	18 - 30 years	Female	No	No	No	No	No	No	Yes	Other	Facebook	6	5	0	2	German Shepherd	male, sterilised/neutered	kg	40	No	Yes	No	Yes	Yes	No	No	No	No	No	No	Yes	No	No	No	No	No	Yes	No	No	No	No	No	No	No	No	No	No	No
1687	Other Country	18 - 30 years	Female	No	No	No	No	Yes	No	No	Other	Facebook	0	11	0	2	Golden Retriever	female, intact	kg	30	Yes	Yes	Yes	Yes	Yes	Yes	Yes	Yes	Yes	No	Yes	Yes	Yes	No	No	No	No	Yes	No	No	No	No	No	No	No	Yes	Yes	Yes	No
1688	Switzerland	30 - 65 years	Female	Yes	No	No	No	No	No	No	Email		7	8	0	11	Border Collie	male, sterilised/neutered	kg	22	Yes	Yes	Yes	Yes	Yes	No	Yes	Yes	No	No	No	Yes	No	No	No	No	No	No	No	No	No	No	No	No	No	No	No	Yes	No
1689	United States of America	18 - 30 years	Female	Yes	No	No	No	No	No	No	Other	facebook	3	5	0	6	mixex breed	male, sterilised/neutered	lbs	75	Yes	Yes	Yes	Yes	Yes	Yes	No	Yes	No	No	Yes	No	Yes	Yes	No	No	No	No	No	No	No	No	No	No	No	No	No	No	No
1690	Other Country	30 - 65 years	Female	No	No	No	No	No	No	Yes	Other	fcb	7	4	0	0	Cavalier King Charles Spaniel	female, intact	kg	8	Yes	No	No	Yes	No	No	Yes	Yes	No	No	No	No	No	No	No	No	No	No	No	No	No	No	No	No	No	No	No	Yes	Yes
1691	United Kingdom	30 - 65 years	Female	No	No	No	No	No	No	Yes	Other	Facebook	8	10	0	2	german shepherd	male, sterilised/neutered	kg	32 Kg	Yes	No	No	Yes	Yes	No	Yes	No	No	No	Yes	Yes	No	No	No	No	No	Yes	No	No	No	No	No	No	No	No	No	No	No
1693	United States of America	30 - 65 years	Female	No	No	No	No	No	No	Yes	Email		7	5	0	4	mixed breed	male, sterilised/neutered	lbs	58	Yes	Yes	No	Yes	No	No	No	Yes	No	No	Yes	Yes	No	No	No	No	No	No	No	No	No	No	No	No	No	No	No	No	No
1695	Germany	30 - 65 years	Female	No	No	No	No	No	No	Yes	Other	Facebook	2	2	0	0	Mischling	male, sterilised/neutered	kg	30	Yes	Yes	Yes	Yes	Yes	No	No	Yes	No	No	No	No	No	No	No	No	No	No	No	No	No	No	No	No	No	No	No	No	Yes
1697	United Kingdom	30 - 65 years	Female	No	No	No	No	No	No	Yes	Other	Facebook	4	10	0	2	mixed breed	female, sterilised/neutered	kg	12	Yes	Yes	No	Yes	Yes	No	Yes	No	No	No	Yes	Yes	No	No	No	No	No	No	No	No	No	No	No	Yes	No	No	No	No	No
1698	United Kingdom	30 - 65 years	Female	No	No	No	No	No	No	Yes	Other	Facebook link	6	9	0	0	working bearded collie	male, sterilised/neutered	kg	17	Yes	No	Yes	Yes	Yes	No	No	No	No	No	Yes	No	No	No	No	No	No	No	No	No	No	No	No	No	No	No	No	No	No
1702	United Kingdom	30 - 65 years	Female	No	No	No	No	No	No	Yes	Other	Facebook	9	7	3	2	Boxer	female, sterilised/neutered	kg	26	Yes	Yes	Yes	Yes	Yes	No	Yes	Yes	No	No	Yes	No	No	No	No	No	No	Yes	No	No	No	No	No	No	No	No	No	No	No
1703	United Kingdom	30 - 65 years	Female	No	No	No	No	No	No	Yes	Other	Facebook	8	5	0	2	Border Collie	female, intact	kg	18	Yes	Yes	Yes	Yes	Yes	No	Yes	No	No	No	Yes	Yes	No	No	No	No	No	No	No	No	No	No	No	No	No	No	No	No	No
1704	Germany	18 - 30 years	Female	No	No	No	No	No	No	Yes	Other	Facebook	7	4	3	2	Podenco-Mischling	male, sterilised/neutered	kg	20	Yes	Yes	Yes	Yes	Yes	No	Yes	Yes	No	No	Yes	Yes	No	No	No	No	No	No	No	No	No	No	No	No	No	No	No	No	No
1706	Switzerland	30 - 65 years	Female	Yes	No	No	No	No	No	No	Other	Facebook	9	5	0	3	Polski Owczarek Nizinny	male, sterilised/neutered	kg	20	Yes	Yes	No	Yes	Yes	No	No	No	No	No	Yes	No	Yes	No	No	No	No	Yes	No	No	No	No	No	No	No	No	No	No	No
1707	Other Country	30 - 65 years	Female	No	No	No	No	No	No	Yes	Other	daughter	3	6	0	2	pinscher	female, intact	kg	16	Yes	Yes	Yes	Yes	Yes	No	No	No	No	No	No	Yes	No	No	No	No	No	Yes	No	Yes	No	No	No	No	No	No	No	No	No
1708	United Kingdom	30 - 65 years	Female	Yes	No	No	No	No	No	No	Other	Facebook	3	10	0	2	border collie	male, intact	kg	19-20	Yes	Yes	No	Yes	Yes	No	No	No	No	No	No	Yes	No	No	No	No	No	No	No	No	No	No	No	No	No	No	No	No	No
1709	Canada	30 - 65 years	Female	No	No	No	No	No	No	Yes	Other	Facebook	8	4	0	3	Golden retriever	male, sterilised/neutered	lbs	103	Yes	Yes	No	Yes	No	No	Yes	No	No	No	No	Yes	No	No	No	No	No	No	No	No	No	No	No	No	No	No	No	No	No
1710	Other Country	30 - 65 years	Female	No	No	No	No	No	No	Yes	Other	modern dog behavior	0	11	0	6	boston terrier	female, intact	kg	7	Yes	No	No	Yes	No	No	No	No	No	No	No	No	No	No	No	No	No	Yes	No	No	No	No	No	No	No	No	No	No	No
1711	Canada	30 - 65 years	Female	Yes	No	No	No	No	No	No	Other	facebook	7	0	2	0	husky / ridgeback ?	male, sterilised/neutered	lbs	90	Yes	No	No	Yes	No	No	No	No	No	No	Yes	Yes	No	No	No	No	No	No	No	No	No	No	No	No	No	No	No	No	No
1712	United States of America	30 - 65 years	Female	No	No	No	No	No	No	Yes	Other	Facebook	3	10	0	2	Australian Shepherd	male, sterilised/neutered	lbs	42	Yes	Yes	Yes	Yes	Yes	No	Yes	Yes	No	No	Yes	No	No	Yes	No	No	No	Yes	No	No	No	No	No	No	No	No	No	No	No
1715	United States of America	30 - 65 years	Female	No	Yes	No	No	No	No	No	Other	facebook	9	6	1	6	mixed breed	male, sterilised/neutered	lbs	60	Yes	Yes	Yes	Yes	Yes	No	Yes	Yes	No	No	Yes	No	No	No	No	No	No	No	No	No	No	No	No	No	No	No	No	Yes	No
1716	United Kingdom	> 65 years	Female	No	No	No	No	No	No	Yes	Other	Facebook	10	0	9	0	Jack Russell Terrier	female, intact	kg	7	Yes	No	Yes	Yes	No	No	No	No	No	No	Yes	No	No	No	No	No	No	No	No	No	No	No	No	No	No	No	No	No	No
1718	United Kingdom	30 - 65 years	Female	No	No	No	No	No	No	Yes	Email		1	8	0	9	Collie	male, sterilised/neutered	kg	13	No	Yes	No	Yes	No	No	Yes	No	No	No	No	Yes	No	No	No	No	No	No	No	No	No	No	No	No	No	No	No	No	No
1719	United States of America	30 - 65 years	Female	Yes	No	No	No	No	No	No	Other	facebook	10	2	0	10	Labrador Retriever x German Shepherd Dog	male, sterilised/neutered	lbs	55	Yes	Yes	Yes	Yes	Yes	No	Yes	Yes	No	No	Yes	No	Yes	No	No	No	No	Yes	No	No	No	No	No	No	No	No	No	No	No
1721	United States of America	> 65 years	Female	No	No	No	No	No	No	Yes	Other	facebook	2	8	0	0	bulldog	male, intact	lbs	60	No	No	No	Yes	Yes	No	Yes	Yes	No	No	No	Yes	No	No	No	No	No	No	No	No	No	No	No	Yes	No	No	No	No	No
1724	Canada	30 - 65 years	Female	Yes	No	No	No	No	No	No	Other	Facebook link	7	1	1	0	Maremma sheepdog	male, sterilised/neutered	lbs	92	Yes	Yes	Yes	Yes	No	No	Yes	Yes	Yes	No	Yes	Yes	Yes	Yes	No	No	No	Yes	No	No	No	No	No	No	No	No	No	No	No
1726	United Kingdom	18 - 30 years	Female	No	No	No	No	No	No	Yes	Other	facebook	4	11	0	2	Labradoodle	male, sterilised/neutered	kg	34	Yes	No	Yes	Yes	Yes	No	No	Yes	No	No	Yes	No	No	Yes	No	No	No	No	No	No	No	No	No	No	No	No	No	No	No
1728	United Kingdom	30 - 65 years	Female	Yes	No	No	No	No	No	No	Other	Agilitynet	3	9	0	0	Border Collie	female, sterilised/neutered	kg	14	Yes	Yes	Yes	Yes	Yes	No	No	Yes	No	No	Yes	No	No	No	No	No	No	No	No	No	No	No	No	No	No	No	No	No	No
1729	United Kingdom	18 - 30 years	Female	No	No	No	No	Yes	No	No	Other	facebook group modern dog training and behaviour advice	9	7	0	2	Bichon Frise	male, sterilised/neutered	kg	8.2	Yes	No	Yes	Yes	No	No	Yes	No	No	No	Yes	No	No	No	No	No	No	Yes	No	No	No	No	No	No	No	No	No	No	No
1731	Other Country	30 - 65 years	Female	No	No	No	No	No	No	Yes	Other	facebook	7	4	0	2	belgian shepherd terveruen	male, intact	kg	27	Yes	Yes	No	Yes	Yes	No	No	No	No	No	Yes	No	Yes	No	No	No	No	Yes	No	No	No	No	No	No	No	No	No	No	No
1732	United States of America	30 - 65 years	Female	No	No	No	No	No	No	Yes	Email		2	6	0	2	Vizsla	female, intact	lbs	38	Yes	Yes	Yes	Yes	Yes	Yes	Yes	Yes	No	No	No	No	No	No	No	No	No	Yes	No	No	No	No	No	No	No	No	No	No	No
1734	United States of America	30 - 65 years	Female	Yes	No	No	No	No	No	No	Other	facebook posting	6	6	0	4	mastiff (english)	male, sterilised/neutered	lbs	170	Yes	Yes	Yes	Yes	Yes	No	Yes	Yes	No	No	No	Yes	Yes	Yes	No	No	No	Yes	No	No	No	No	No	No	No	No	No	No	No
1737	Other Country	18 - 30 years	Female	Yes	No	No	No	Yes	No	No	Other	facebook-group	4	8	0	2	Minature Bull Terrier	male, intact	kg	15	Yes	Yes	Yes	Yes	Yes	No	Yes	No	No	No	Yes	No	No	No	No	No	No	Yes	No	No	No	No	No	No	No	No	No	No	No
1738	United Kingdom	30 - 65 years	Female	Yes	Yes	No	No	No	No	No	Other	facebook	9	10	0	2	GSD	male, sterilised/neutered	kg	35	Yes	Yes	Yes	Yes	Yes	No	Yes	Yes	No	No	Yes	No	No	No	No	No	No	No	No	No	No	No	No	No	No	No	No	Yes	No
1740	Switzerland	18 - 30 years	Female	No	No	No	No	No	No	Yes	Flyer		4	6	3	6	Mischlibg Border Collie x Bergamasker	female, sterilised/neutered	kg	19 kg	No	No	No	Yes	No	No	No	No	No	No	No	Yes	No	No	No	No	No	No	No	No	Yes	No	No	No	No	No	No	No	No
1742	Canada	30 - 65 years	Female	No	Yes	No	No	No	No	No	Email		10	7	0	2.5	epagneul breton	female, sterilised/neutered	lbs	27	Yes	Yes	Yes	Yes	Yes	No	Yes	Yes	No	No	Yes	Yes	No	No	No	No	No	Yes	No	No	No	No	No	No	No	No	No	No	No
1743	Other Country	18 - 30 years	Male	No	No	No	No	No	No	Yes	Other	facebook	3	10	0	2	Labrador 75%/Collie 25%	female, intact	kg	28	Yes	Yes	Yes	Yes	Yes	No	Yes	Yes	No	No	Yes	No	No	No	No	No	No	No	No	No	No	No	No	No	No	No	No	Yes	No
1745	United Kingdom	30 - 65 years	Female	No	No	No	No	No	No	Yes	Other	Facebook	5	1	0	0	Spanish water dog	male, sterilised/neutered	kg	19	Yes	No	Yes	Yes	No	No	No	No	No	No	No	No	No	No	No	No	No	No	No	No	No	No	No	No	No	No	No	No	Yes
1746	Canada	30 - 65 years	Male	No	No	No	No	No	No	Yes	Other	Facebook Group	4	6	0	2	Alaskan Klee Kai	female, sterilised/neutered	lbs	8	Yes	Yes	Yes	Yes	Yes	No	Yes	Yes	No	No	Yes	No	Yes	Yes	No	No	No	Yes	No	No	No	No	No	No	No	No	No	No	No
1747	United Kingdom	30 - 65 years	Female	No	No	No	No	No	No	Yes	Other	Facebook	4	1	0	2	Collie x Labrador	female, sterilised/neutered	kg	15	Yes	Yes	Yes	Yes	Yes	No	No	No	No	No	Yes	No	No	No	No	No	No	Yes	No	No	No	No	No	No	No	No	No	No	No
1749	Germany	30 - 65 years	Female	No	No	No	No	No	No	Yes	Other	Internet	2	11	0	9	Mischling	male, intact	kg	15,3	Yes	No	No	Yes	No	No	No	Yes	No	No	No	No	No	No	No	No	No	Yes	No	No	No	No	No	No	No	No	No	No	No
1750	Switzerland	30 - 65 years	Female	No	No	No	No	No	No	Yes	Other	Facebook	5	5	1	11	Australian Shepherd	female, intact	kg	19	Yes	No	Yes	Yes	Yes	No	Yes	Yes	No	No	No	No	No	No	No	No	No	No	No	No	No	No	No	No	No	No	No	No	Yes
1753	Switzerland	> 65 years	Female	Yes	No	No	No	No	No	No	Email		2	1	0	3	Airedale Terrier	female, sterilised/neutered	kg	22.5	Yes	Yes	Yes	Yes	Yes	No	Yes	Yes	No	No	Yes	No	No	No	No	No	No	No	No	No	No	No	No	No	No	No	No	No	No
1754	United States of America	30 - 65 years	Female	No	No	No	No	No	No	Yes	Other	Facebook	6	0	2	0	Bull Terrier	female, sterilised/neutered	lbs	50	Yes	Yes	Yes	Yes	Yes	No	Yes	Yes	No	No	No	Yes	No	No	No	No	No	Yes	No	No	No	No	No	No	No	No	No	No	No
1755	United Kingdom	18 - 30 years	Female	Yes	No	No	No	Yes	No	No	Other	facebook	9	3	0	2	Australian Kelpie	female, sterilised/neutered	kg	11.8	Yes	No	Yes	Yes	No	No	No	No	No	No	Yes	No	No	No	No	No	No	No	No	No	No	No	No	No	No	No	No	No	No
1756	United Kingdom	30 - 65 years	Male	No	No	No	No	No	No	Yes	Other	Facebook	0	9	0	2	cockapoo/mixed breed	male, intact	kg	12.4kg	Yes	No	No	Yes	No	No	No	No	No	No	No	Yes	No	No	No	No	No	No	No	No	No	No	No	No	No	No	No	No	No
1757	Canada	18 - 30 years	Female	Yes	Yes	No	No	Yes	No	No	Other	Facebook	1	19	0	4	Rottweiler	male, intact	lbs	86	Yes	Yes	Yes	Yes	Yes	No	Yes	Yes	No	No	Yes	No	No	No	No	No	No	No	No	No	No	No	No	No	No	No	No	No	No
1759	United Kingdom	30 - 65 years	Female	No	No	No	No	No	No	Yes	Other	Facebook	7	8	0	2	border collie	female, sterilised/neutered	kg	15	Yes	Yes	Yes	Yes	Yes	No	Yes	Yes	No	No	No	Yes	No	No	No	No	No	No	No	No	No	No	No	No	No	No	No	No	No
1760	Canada	> 65 years	Female	Yes	Yes	No	No	No	No	No	Other	Facebook	3	8	0	2	portuguese water dog	female, sterilised/neutered	lbs	40	Yes	Yes	Yes	Yes	Yes	No	Yes	Yes	No	No	Yes	Yes	No	Yes	No	No	No	Yes	No	No	No	No	No	No	No	No	No	No	No
1762	United States of America	30 - 65 years	Female	Yes	No	No	No	No	No	No	Other	facebook post	8	0	0	4	toy fox terrier	female, sterilised/neutered	lbs	9 lbx	Yes	No	Yes	Yes	No	No	No	Yes	No	No	No	No	No	No	No	No	No	No	No	No	No	No	No	No	No	No	No	No	Yes
1763	Other Country	30 - 65 years	Female	No	No	No	No	No	No	Yes	Other	Facebook	7	6	0	2	Golden Retriever	male, sterilised/neutered	kg	44kg	No	No	No	Yes	No	No	No	No	No	No	No	Yes	No	No	No	No	No	No	No	No	No	No	No	No	No	No	No	No	No
1764	Switzerland	30 - 65 years	Female	No	No	No	No	No	No	Yes	Other	Facebook-Gruppe	4	5	1	0	Mix	female, sterilised/neutered	kg	17 kg	Yes	Yes	No	No	No	No	Yes	No	No	No	Yes	No	No	No	No	No	No	No	No	No	No	No	No	No	No	No	No	Yes	No
1765	Switzerland	30 - 65 years	Female	Yes	No	No	No	No	No	No	Other	Facebook	10	6	0	2	Groenendael	female, sterilised/neutered	kg	22	Yes	No	No	Yes	No	No	No	No	No	No	Yes	Yes	No	No	No	No	No	No	No	No	No	No	No	No	No	No	No	No	No
1766	United Kingdom	30 - 65 years	Female	No	No	No	No	No	No	Yes	Other	Facebook	1	6	0	2	Jack Russell Terrier	male, sterilised/neutered	kg	6	Yes	Yes	No	Yes	Yes	No	Yes	No	No	No	Yes	Yes	No	No	No	No	No	Yes	No	No	No	No	No	No	No	No	No	No	No
1767	United Kingdom	30 - 65 years	Female	No	No	No	No	Yes	No	No	Other	shred by friend on facebook	3	4	1	4	mixed breed	male, sterilised/neutered	kg	35	Yes	Yes	No	No	Yes	No	Yes	No	No	No	No	Yes	No	No	No	No	No	No	No	No	No	No	No	No	No	No	Yes	No	No
1768	United Kingdom	30 - 65 years	Female	No	Yes	No	No	No	No	No	Other	facebook	8	5	0	2	mixed breed (labradoodle)	female, sterilised/neutered	kg	27.7	Yes	No	Yes	No	No	No	No	No	No	No	No	No	No	No	No	No	No	No	No	No	No	No	No	No	No	No	No	Yes	Yes
1770	Germany	30 - 65 years	Female	No	No	No	No	No	No	Yes	Other	Facebook	3	3	0	6	Scottish Terrier	male, intact	kg	10	Yes	No	Yes	Yes	No	No	No	No	No	No	Yes	No	No	No	No	Yes	No	No	No	No	No	No	No	No	No	No	No	No	No
1774	United Kingdom	30 - 65 years	Female	No	No	No	No	No	No	Yes	Other	facebook share	3	6	0	2	lab x gsd	female, sterilised/neutered	kg	26	Yes	Yes	No	Yes	No	No	Yes	No	No	No	Yes	No	No	No	No	No	No	No	No	No	No	No	No	No	No	No	No	No	No
1775	Canada	30 - 65 years	Female	No	No	No	No	No	No	Yes	Other	Facebook	7	3	1	8	Bull Terrier	male, intact	lbs	68	Yes	Yes	No	Yes	Yes	No	Yes	Yes	No	No	No	Yes	No	Yes	No	No	No	Yes	No	No	No	No	No	Yes	No	No	No	No	No
1777	United States of America	18 - 30 years	Female	No	No	No	No	No	No	Yes	Other	Facebook	1	8	0	1.5	Blue heeler	female, sterilised/neutered	lbs	35	No	Yes	No	Yes	No	No	Yes	No	No	No	No	Yes	No	Yes	No	No	No	No	No	No	No	Yes	No	No	No	No	No	No	No
1778	United Kingdom	30 - 65 years	Female	No	Yes	No	No	No	No	No	Other	link from friend on facebook	3	7	3	0	mixed breed	male, sterilised/neutered	kg	11	Yes	No	Yes	Yes	Yes	No	Yes	No	No	No	No	No	No	No	No	No	No	No	No	No	No	No	No	No	No	No	No	No	Yes
1780	Switzerland	18 - 30 years	Female	No	No	No	No	No	No	Yes	Other	facebook	5	6	0	6	Mischling	female, sterilised/neutered	kg	30	Yes	Yes	Yes	Yes	No	No	Yes	No	No	No	Yes	Yes	No	No	No	No	No	Yes	No	No	No	No	No	No	No	No	No	No	No
1782	Canada	18 - 30 years	Female	No	No	No	No	Yes	No	No	Other	coworker	2	3	1	0	mixed breed: boxer, German Shepherd, Staffordshire terrier	male, sterilised/neutered	lbs	60	Yes	Yes	No	Yes	Yes	No	No	No	No	No	Yes	Yes	No	No	No	No	No	No	No	No	No	No	No	No	No	No	Yes	No	No
1783	United States of America	> 65 years	Female	No	No	No	No	No	No	Yes	Other	Facebook	7	6	2	0	Boston terrier	female, sterilised/neutered	lbs	16	Yes	Yes	No	Yes	Yes	No	Yes	No	No	No	No	No	No	No	No	No	No	No	No	No	No	No	No	No	No	No	No	No	Yes
1784	United Kingdom	30 - 65 years	Female	No	No	No	No	No	No	Yes	Other	Facebook	6	8	3	0	Trailhound	female, sterilised/neutered	kg	22kg	Yes	No	No	Yes	No	No	Yes	No	No	No	No	Yes	No	No	No	No	No	No	No	No	No	No	No	No	No	No	No	No	No
1785	United Kingdom	30 - 65 years	Female	No	No	Yes	No	No	No	No	Other	Facebook	6	2	0	3	Working sheepdog	male, sterilised/neutered	kg	21.3	Yes	No	Yes	Yes	No	No	No	No	No	No	No	Yes	No	No	No	No	No	No	No	No	Yes	No	No	No	No	No	No	No	No
1786	United States of America	30 - 65 years	Female	No	No	No	No	No	No	Yes	Other	facebook	7	11	1	10	golden retriever	male, sterilised/neutered	lbs	84	Yes	Yes	No	Yes	Yes	No	Yes	Yes	No	No	Yes	No	No	Yes	No	No	No	No	No	No	No	No	No	No	No	No	No	No	No
1787	United Kingdom	30 - 65 years	Female	No	No	No	No	No	No	Yes	Other	facebook	8	6	0	2	Spanish Water Dog	female, sterilised/neutered	kg	16.5	Yes	Yes	Yes	Yes	Yes	No	Yes	No	No	No	Yes	No	No	No	No	No	No	Yes	No	No	No	No	No	No	No	No	No	No	No
1789	United Kingdom	30 - 65 years	Female	No	No	No	No	No	No	Yes	Other	Facebook	4	8	0	3	sprocker	female, intact	kg	15	No	Yes	No	Yes	No	No	No	No	No	No	No	Yes	No	No	No	No	No	No	No	No	No	No	No	No	No	No	No	No	No
1792	United Kingdom	30 - 65 years	Female	No	Yes	No	No	No	No	No	Other	Facebook	2	3	0	2	Working sheepdog	male, sterilised/neutered	lbs	32	Yes	Yes	Yes	Yes	Yes	No	No	Yes	No	No	Yes	No	No	Yes	No	Yes	No	No	No	No	No	No	No	No	No	No	No	Yes	No
1793	United States of America	18 - 30 years	Female	No	No	No	No	No	No	Yes	Other	Facebook	2	5	0	3	Mixed breed	male, sterilised/neutered	lbs	22	Yes	No	No	Yes	No	No	Yes	No	No	No	No	Yes	No	No	No	No	No	No	No	No	No	No	No	No	No	No	No	No	No
1794	Germany	30 - 65 years	Female	No	No	No	No	No	No	Yes	Other		3	8	2	6	Tibet Spaniel Mischling	female, sterilised/neutered	kg	7 KG	Yes	No	Yes	Yes	No	No	Yes	Yes	No	No	No	No	No	No	No	No	No	No	No	No	No	No	No	No	No	No	No	No	Yes
1796	Switzerland	> 65 years	Female	No	No	No	No	No	No	Yes	Other	Facebook	13	2	0	0	Polski Owczarek Nizinny	female, intact	kg	19	Yes	Yes	No	Yes	Yes	No	No	No	No	No	Yes	No	No	No	No	No	No	No	No	No	No	No	No	Yes	No	No	No	No	No
1797	Germany	30 - 65 years	Female	No	No	No	No	No	No	Yes	Other	facebook	2	6	0	4	cavalier king charles spaniel	male, intact	kg	8,7kg	Yes	Yes	Yes	Yes	No	No	Yes	No	No	No	No	Yes	No	No	No	No	No	No	No	No	No	No	No	No	No	No	No	No	No
1798	United Kingdom	30 - 65 years	Female	No	No	No	No	No	No	Yes	Email		5	2	0	2	Labradoodle	male, intact	kg	32	Yes	Yes	No	Yes	No	No	No	No	No	No	Yes	No	No	No	No	No	No	Yes	No	No	No	No	No	No	No	No	No	No	No
1799	Switzerland	30 - 65 years	Female	No	No	No	No	No	No	Yes	Other	Facebook	8	6	3	10	Giant Schnauzer	male, sterilised/neutered	kg	41	No	Yes	No	Yes	No	No	Yes	No	No	No	No	Yes	No	No	No	No	No	Yes	No	No	Yes	Yes	No	No	No	No	No	No	No
1800	United States of America	18 - 30 years	Female	No	No	No	No	Yes	No	No	Other	Facebook	0	10	0	2	Beagle	female, intact	lbs	15	Yes	No	No	Yes	Yes	No	Yes	No	No	No	No	No	No	No	No	No	No	Yes	No	Yes	No	Yes	No	No	No	No	Yes	No	No
1801	Germany	18 - 30 years	Female	No	No	No	No	No	No	Yes	Other	Facebook	5	8	1	6	Mischling	female, sterilised/neutered	kg	20	Yes	No	Yes	No	No	No	No	Yes	No	No	No	No	No	No	No	No	No	No	No	No	No	No	No	No	No	No	No	No	Yes
1803	Germany	18 - 30 years	Female	No	No	No	No	Yes	No	No	Other	Facebook	1	4	0	2	Sheltie	male, intact	kg	8,5	Yes	Yes	Yes	Yes	Yes	No	Yes	Yes	No	No	Yes	Yes	No	Yes	No	No	No	Yes	No	No	No	No	No	No	No	No	No	No	No
1804	United Kingdom	30 - 65 years	Female	No	No	No	No	No	No	Yes	Other	FB	10	0	0	0	German spitz (Mittel)	female, sterilised/neutered	kg	7	Yes	Yes	Yes	Yes	No	No	Yes	No	No	No	No	Yes	No	No	No	No	No	No	No	No	No	No	No	No	No	No	No	No	No
1807	United Kingdom	30 - 65 years	Male	No	No	No	No	No	No	Yes	Other	Facebook	5	4	0	2	Miniature Schnauzer	male, sterilised/neutered	kg	11.5	Yes	Yes	No	Yes	No	No	No	No	No	No	Yes	Yes	No	No	No	No	No	No	No	No	No	No	No	No	No	No	No	No	No
1808	Switzerland	18 - 30 years	Female	No	No	No	No	Yes	No	No	Other	Vortrag Vetsuissefakultät Zürich	4	5	3	6	Mittelspitz	female, sterilised/neutered	kg	5,5	Yes	Yes	Yes	Yes	No	Yes	No	No	No	No	No	Yes	No	No	No	No	No	Yes	No	No	No	Yes	No	No	No	No	No	No	No
1810	Other Country	18 - 30 years	Female	No	No	No	No	Yes	No	No	Other	Facebook	0	11	0	2	Siberian husky	male, intact	kg	25	Yes	Yes	No	Yes	Yes	No	Yes	No	No	No	Yes	Yes	No	No	No	No	No	Yes	No	No	No	No	No	No	No	No	No	No	No
1813	United Kingdom	30 - 65 years	Female	No	No	No	No	No	No	Yes	Email		2	3	0	2	Border collie	male, intact	kg	21	Yes	Yes	Yes	Yes	Yes	No	Yes	No	No	No	No	No	No	Yes	No	No	No	Yes	No	No	No	No	No	No	No	No	No	No	No
1815	United Kingdom	> 65 years	Female	No	No	No	No	No	No	Yes	Email		12	1	0	0	Beagle	female, sterilised/neutered	kg	15	Yes	Yes	No	Yes	No	No	Yes	No	No	No	No	No	No	No	No	No	No	Yes	No	No	No	No	No	No	No	No	No	No	No
1817	United States of America	30 - 65 years	Female	No	No	No	No	No	No	Yes	Other	Facebook	5	3	0	5	Weimaraner	male, sterilised/neutered	lbs	62	Yes	Yes	Yes	Yes	Yes	No	Yes	Yes	No	No	Yes	Yes	No	No	No	No	No	Yes	No	No	No	No	No	No	No	No	No	No	No
1819	Canada	30 - 65 years	Female	No	No	No	No	No	No	Yes	Other	friend on facebook	11	1	10	7	mixed breed	male, sterilised/neutered	lbs	60	No	Yes	No	Yes	Yes	No	No	No	No	No	Yes	Yes	No	No	No	No	No	No	No	No	No	No	No	No	No	No	No	No	No
1820	United Kingdom	18 - 30 years	Female	No	No	No	No	No	No	Yes	Other	dog trainer	1	5	0	2	cocker spaniel	male, sterilised/neutered	kg	11.2	Yes	Yes	No	Yes	Yes	No	Yes	Yes	No	No	No	No	No	Yes	No	Yes	No	No	No	No	No	No	No	No	No	No	No	Yes	No
1823	United Kingdom	18 - 30 years	Female	No	No	No	No	No	No	Yes	Other		4	4	0	9	Lurcher	female, sterilised/neutered	kg	21	Yes	Yes	No	Yes	Yes	No	Yes	No	No	No	No	Yes	No	No	No	No	No	Yes	No	No	No	No	No	No	No	No	No	No	No
1824	Germany	18 - 30 years	Female	No	No	No	No	Yes	No	No	Other	Facebook	9	0	4	0	Mischling	male, sterilised/neutered	kg	20	Yes	Yes	Yes	Yes	No	No	Yes	Yes	No	No	Yes	Yes	No	Yes	No	No	No	Yes	No	No	Yes	No	No	No	Yes	No	No	No	No
1825	Other Country	30 - 65 years	Female	No	No	No	No	No	No	Yes	Other	facebook	1	10	0	7	Miniature Bull Terrier	male, intact	kg	16,2	Yes	Yes	No	Yes	Yes	No	No	No	No	No	Yes	Yes	Yes	Yes	No	No	No	Yes	No	No	Yes	No	Yes	No	Yes	No	No	No	No
1826	United Kingdom	30 - 65 years	Female	No	No	No	No	No	No	Yes	Other	Facebook	1	11	0	2	Golden retriever	female, sterilised/neutered	kg	24	Yes	Yes	No	Yes	Yes	No	Yes	Yes	No	No	No	No	No	No	No	No	No	No	No	No	No	No	No	No	No	No	No	No	Yes
1830	United Kingdom	30 - 65 years	Female	No	Yes	No	No	No	No	No	Other	Facebook	10	0	1	0	Mixed breed (collie x)	male, sterilised/neutered	kg	10	Yes	Yes	Yes	Yes	Yes	No	Yes	Yes	Yes	No	Yes	Yes	No	Yes	No	No	No	Yes	No	No	No	No	No	No	No	No	No	No	No
1831	Other Country	30 - 65 years	Female	No	No	No	No	No	No	Yes	Flyer		1	6	0	2	Flatcoated retriever	male, intact	kg	24	No	No	Yes	No	No	No	No	No	No	No	Yes	No	No	No	No	No	No	No	No	No	No	No	No	No	No	No	No	No	No
1832	Germany	30 - 65 years	Female	No	No	No	No	No	No	Yes	Other	Facebook	3	9	0	3	Cavalier King Charles Spaniel	male, intact	kg	10	Yes	Yes	Yes	Yes	No	Yes	Yes	No	No	No	Yes	No	No	No	No	Yes	No	No	No	No	No	No	No	No	No	No	No	No	No
1833	Germany	30 - 65 years	Female	Yes	No	No	No	No	No	No	Other	Persönlicher Vorschlag	4	6	0	2	Deutscher Schäferhund	male, intact	kg	35,5	Yes	Yes	Yes	Yes	Yes	No	Yes	Yes	No	No	Yes	No	No	No	No	No	No	No	No	No	No	No	No	No	No	No	No	Yes	No
1834	Germany	18 - 30 years	Female	No	No	No	No	No	No	Yes	Other	Facebook Gruppe	4	1	0	6	Mischling	female, sterilised/neutered	kg	15 kg	Yes	Yes	No	Yes	No	No	No	No	No	No	Yes	No	No	No	No	No	No	No	No	No	No	No	No	No	No	No	No	No	No
1837	United Kingdom	30 - 65 years	Female	Yes	No	No	No	No	No	No	Email		3	4	0	2	flatcoated retriever	female, intact	kg	32.6 kg	Yes	Yes	Yes	Yes	Yes	No	Yes	No	No	No	Yes	Yes	No	Yes	No	No	No	No	No	No	No	No	No	No	No	No	No	No	No
1838	United States of America	30 - 65 years	Female	No	No	No	No	No	No	Yes	Other	facebook	5	5	0	2	Australian Shepherd	female, sterilised/neutered	lbs	48	Yes	Yes	Yes	Yes	Yes	No	Yes	No	No	No	Yes	Yes	Yes	Yes	No	Yes	No	Yes	No	No	No	No	No	No	No	No	No	No	No
1839	United Kingdom	30 - 65 years	Female	No	No	No	No	No	No	Yes	Other	agilitynet	4	7	0	0	Standard poodle	male, intact	kg	24	Yes	No	Yes	Yes	Yes	No	No	No	No	No	No	No	No	No	No	No	No	Yes	No	No	No	No	No	No	No	No	No	No	No
1841	United Kingdom	30 - 65 years	Female	No	No	No	No	No	No	Yes	Other	Facebook	7	6	0	2	Irish setter	male, sterilised/neutered	kg	27	Yes	Yes	No	Yes	No	No	Yes	No	No	No	No	No	No	No	No	No	No	No	No	No	No	No	No	No	No	No	No	No	Yes
1848	United Kingdom	30 - 65 years	Female	No	No	No	No	No	No	Yes	Other	Flyball team	1	0	0	5	spaniel	male, sterilised/neutered	kg	12	Yes	Yes	No	Yes	Yes	No	Yes	No	No	No	Yes	No	Yes	No	No	No	No	Yes	No	No	No	No	No	No	No	No	No	No	No
1849	Other Country	30 - 65 years	Female	No	Yes	No	No	No	No	No	Other		12	6	0	5	Mongrel	male, sterilised/neutered	kg	22	Yes	No	Yes	Yes	Yes	No	No	Yes	Yes	No	Yes	Yes	No	No	No	No	No	No	No	No	No	No	No	No	No	No	No	No	No
1850	United States of America	30 - 65 years	Female	Yes	Yes	No	No	No	No	No	Other	Facebook	9	6	0	4	mixed breed	male, sterilised/neutered	lbs	31	Yes	Yes	No	Yes	Yes	No	Yes	Yes	Yes	No	Yes	Yes	No	No	No	Yes	No	Yes	No	No	No	No	No	No	No	No	No	No	No
1871	United States of America	30 - 65 years	Female	No	No	No	No	No	No	Yes	Other	facebook	4	7	3	3	mixed breed	male, sterilised/neutered	lbs	15	Yes	Yes	No	Yes	Yes	No	Yes	No	No	No	Yes	Yes	Yes	No	No	No	No	No	No	No	No	No	No	No	No	No	No	No	No
1852	Germany	30 - 65 years	Female	No	No	No	No	No	No	Yes	Other	Facebook	2	2	1	2	französische bulldogge	male, sterilised/neutered	kg	13,7	Yes	Yes	Yes	Yes	Yes	No	Yes	Yes	No	No	No	Yes	No	No	No	No	No	Yes	No	No	No	No	No	Yes	No	No	No	Yes	No
1856	Germany	30 - 65 years	Female	Yes	No	No	No	No	No	No	Other	facebook	7	11	0	2	Mischling	male, sterilised/neutered	kg	32	Yes	Yes	Yes	Yes	Yes	Yes	Yes	Yes	No	No	Yes	No	No	No	No	No	No	No	No	No	No	No	No	No	No	No	No	No	No
1857	United States of America	30 - 65 years	Female	Yes	No	No	No	No	No	No	Other	facebook post	7	3	0	2	Rottweiler	male, sterilised/neutered	lbs	92	Yes	Yes	Yes	Yes	Yes	No	Yes	Yes	No	No	Yes	No	No	No	No	No	No	Yes	No	No	No	No	No	No	No	No	No	No	No
1859	United Kingdom	30 - 65 years	Male	No	No	No	No	No	No	Yes	Other	Facebook	1	1	0	2	Mini American Shepherd	male, intact	kg	7	Yes	Yes	Yes	Yes	Yes	No	No	No	No	No	Yes	No	No	Yes	No	No	No	No	No	No	No	No	No	No	No	No	No	No	No
1860	United States of America	18 - 30 years	Female	No	No	No	No	No	No	Yes	Other	Facebook	3	1	1	0	Bull Terrier	male, sterilised/neutered	lbs	48	Yes	Yes	Yes	Yes	Yes	No	Yes	No	No	No	Yes	No	No	No	No	No	No	Yes	No	No	No	No	No	Yes	No	No	No	No	No
1870	United Kingdom	30 - 65 years	Female	Yes	No	No	No	No	No	No	Other	Facebook	4	0	0	2	Miniature Poodle	male, sterilised/neutered	kg	7.5	No	No	Yes	No	No	No	No	No	No	No	No	No	No	No	No	No	No	Yes	No	No	No	No	No	No	No	No	No	No	No
1865	Germany	30 - 65 years	Female	No	No	No	No	No	No	Yes	Other	Facebook	5	1	0	6	Mischling	female, sterilised/neutered	kg	28	Yes	Yes	Yes	Yes	Yes	No	Yes	Yes	No	No	Yes	No	No	No	No	No	No	No	No	No	No	No	No	No	No	No	No	No	No
1869	United Kingdom	30 - 65 years	Female	No	No	No	No	No	No	Yes	Other	Dog trainer	1	5	1	2	Black labrador	male, sterilised/neutered	kg	32	Yes	No	No	Yes	No	No	Yes	No	No	No	Yes	No	No	Yes	No	No	No	Yes	No	No	No	No	No	No	No	No	No	No	No
1872	Canada	30 - 65 years	Female	No	No	No	No	No	No	Yes	Other	FaceBook	1	0	0	4	mixed breed	female, sterilised/neutered	lbs	32	Yes	No	No	Yes	No	No	No	No	No	No	No	Yes	No	No	No	No	No	No	No	No	No	No	No	No	No	No	No	No	No
1873	United Kingdom	30 - 65 years	Female	No	No	No	No	No	No	Yes	Other	facebook	5	11	0	3	mixed breed husky/collie	female, intact	kg	Approx 16-18	No	Yes	No	Yes	No	No	Yes	No	No	No	No	No	No	No	No	No	No	Yes	No	No	No	No	No	No	No	No	No	No	No
1874	Other Country	30 - 65 years	Female	No	No	No	No	No	No	Yes	Other	Beyond Cesar Millan facebook page	11	10	0	2	Wheaten terrier	male, sterilised/neutered	kg	18,5	Yes	Yes	No	Yes	Yes	No	Yes	Yes	No	No	Yes	Yes	No	No	No	No	No	Yes	No	No	No	No	No	No	No	No	No	No	No
1877	United Kingdom	30 - 65 years	Female	No	No	No	No	No	Yes	No	Other	Facebook	4	2	0	3	cocker spaniel	male, sterilised/neutered	kg	18	Yes	Yes	No	Yes	Yes	No	No	No	No	No	No	Yes	No	No	No	No	No	No	No	No	No	No	No	No	No	No	No	No	No
1881	United States of America	30 - 65 years	Female	No	No	No	No	No	No	Yes	Email		1	11	0	2	Vizsla	male, sterilised/neutered	lbs	58	Yes	No	No	No	No	No	Yes	No	No	No	No	Yes	No	No	No	No	No	No	No	No	No	No	No	Yes	No	No	No	No	No
1882	Switzerland	30 - 65 years	Female	No	No	No	No	No	No	Yes	Other	facebook	8	2	0	2	Parson Russell Terrier	female, intact	kg	7.4	Yes	No	Yes	Yes	Yes	No	Yes	No	No	No	Yes	Yes	Yes	Yes	No	No	No	Yes	No	No	No	No	No	No	No	No	No	No	No
1883	United Kingdom	30 - 65 years	Female	No	No	No	No	No	No	Yes	Other	Facebook	0	6	0	2	Mixed breed	female, intact	kg	3.3	Yes	Yes	No	Yes	No	No	No	No	No	No	Yes	Yes	No	No	No	No	No	No	No	No	No	No	No	No	No	No	No	No	No
1884	United States of America	30 - 65 years	Female	No	Yes	No	No	No	Yes	No	Flyer		2	4	0	2	basset hound	male, sterilised/neutered	lbs	70	Yes	Yes	No	Yes	Yes	No	Yes	Yes	No	No	Yes	No	No	No	No	No	No	Yes	No	No	No	No	No	Yes	No	Yes	No	No	No
1885	United States of America	30 - 65 years	Female	No	Yes	No	No	No	No	No	Other	twitter	2	2	0	2	Bouvier De Flanders	female, sterilised/neutered	lbs	70	Yes	Yes	Yes	Yes	Yes	No	Yes	Yes	No	No	Yes	Yes	Yes	No	No	No	No	Yes	No	No	No	No	No	No	No	No	No	No	No
1889	Switzerland	30 - 65 years	Female	No	No	No	No	No	No	Yes	Other	Hundetrainerin	2	4	0	2	Flat Coated und golden Retriever	male, intact	kg	30	Yes	Yes	Yes	Yes	Yes	No	Yes	No	No	No	Yes	No	No	No	No	No	No	No	No	No	No	No	No	No	No	No	No	No	No
1891	Germany	18 - 30 years	Female	Yes	No	No	No	No	No	No	Other	Facebook	6	5	0	2	Australien Shepherd	female, intact	kg	24	Yes	No	Yes	Yes	Yes	No	No	Yes	No	No	Yes	No	No	No	No	No	No	No	No	No	No	No	No	No	No	No	No	No	No
1893	Canada	30 - 65 years	Female	No	No	No	No	No	No	Yes	Other	FB	2	9	1	6	Rottweiler	female, sterilised/neutered	lbs	80	Yes	Yes	Yes	Yes	Yes	No	No	No	No	No	Yes	No	No	No	No	No	No	No	No	No	No	No	No	No	No	No	No	Yes	No
1896	United Kingdom	30 - 65 years	Female	No	No	No	No	No	No	Yes	Other	Facebook post	4	7	0	2	English springer spaniel	male, intact	kg	16	No	Yes	No	Yes	No	No	Yes	Yes	No	No	Yes	No	No	No	No	No	No	Yes	No	No	No	No	No	No	No	No	No	No	No
1897	United Kingdom	30 - 65 years	Female	No	No	No	No	No	No	Yes	Other	Facebook	5	4	0	3	Mixed breed	male, sterilised/neutered	kg	7.2	Yes	Yes	No	Yes	Yes	No	No	No	No	No	Yes	Yes	Yes	No	No	No	No	No	No	No	No	No	No	Yes	No	No	No	No	No
1898	United States of America	18 - 30 years	Female	No	No	No	No	Yes	Yes	No	Other	shared on Facebook	1	8	0	2	mixed breed	male, sterilised/neutered	lbs	85	Yes	Yes	No	Yes	No	No	Yes	No	No	No	Yes	Yes	No	No	No	No	No	Yes	No	No	No	No	No	No	No	No	No	No	No
1899	United States of America	30 - 65 years	Female	No	Yes	No	No	No	No	No	Other	facebook	4	10	1	3	mixed breed	male, sterilised/neutered	lbs	52	Yes	Yes	Yes	Yes	Yes	No	Yes	Yes	No	No	Yes	No	No	No	No	No	No	No	No	No	No	No	No	No	No	No	No	Yes	No
1900	United States of America	> 65 years	Female	No	Yes	No	No	No	No	No	Other	facebook	4	2	0	2	bullmastiff	female, sterilised/neutered	lbs	100 lbs, pretty fit	Yes	Yes	No	Yes	Yes	Yes	Yes	Yes	Yes	No	Yes	No	No	No	No	No	No	Yes	No	No	No	No	No	No	No	No	No	Yes	No
1901	United Kingdom	30 - 65 years	Female	No	No	No	No	No	No	Yes	Other	Facebook	3	7	0	3	Working Sheepdog	male, sterilised/neutered	kg	16.7	Yes	No	Yes	Yes	Yes	No	No	No	No	No	Yes	No	No	No	No	No	No	No	No	No	No	No	No	No	No	No	No	No	No
1911	United Kingdom	30 - 65 years	Male	No	No	No	No	No	No	Yes	Other	facebook	6	4	0	2	border collie	male, sterilised/neutered	kg	22 kg	Yes	Yes	No	Yes	Yes	No	No	No	No	No	No	Yes	No	No	No	No	No	No	No	No	No	No	No	No	No	No	No	No	No
1905	Germany	30 - 65 years	Female	No	No	No	No	No	No	Yes	Other	PON-Gruppe Facebook	9	4	0	0	Polski Owczarek Nizinny	female, intact	kg	21 kg	Yes	No	No	Yes	Yes	No	No	No	No	No	No	Yes	No	No	No	No	No	Yes	No	No	No	No	No	No	No	No	No	No	No
1906	Germany	18 - 30 years	Female	No	No	No	No	Yes	No	No	Other	facebook	4	1	2	2	Border Collie Mischling	female, sterilised/neutered	kg	14,2	Yes	Yes	Yes	Yes	Yes	No	Yes	Yes	No	No	Yes	No	No	No	No	No	No	Yes	No	No	No	No	No	No	No	No	No	Yes	No
1907	United Kingdom	30 - 65 years	Female	Yes	No	No	No	No	No	No	Other	Facebook	6	6	0	5	Working Collie	female, intact	kg	20	Yes	Yes	Yes	Yes	Yes	No	Yes	Yes	No	No	Yes	Yes	No	Yes	No	No	No	No	No	No	No	No	No	No	No	No	No	No	No
1908	Germany	30 - 65 years	Female	No	No	No	No	No	No	Yes	Other	Facebook	2	1	0	4	Zwergpinscher	male, sterilised/neutered	kg	7.5	Yes	No	No	Yes	Yes	No	Yes	No	No	No	Yes	Yes	No	Yes	No	No	No	Yes	No	No	Yes	No	No	No	No	No	No	No	No
1910	United Kingdom	18 - 30 years	Female	No	No	No	No	No	No	Yes	Other	Facebook	2	9	0	2	Cocker (working)	female, sterilised/neutered	kg	10	Yes	No	Yes	Yes	Yes	No	No	Yes	No	No	No	Yes	No	No	No	No	No	No	No	No	No	No	No	No	No	No	No	No	No
1915	Other Country	30 - 65 years	Female	No	No	No	No	No	No	Yes	Other	Facebook	2	2	0	3	Huntaway cross-mixed Breed	female, sterilised/neutered	kg	20	Yes	Yes	Yes	Yes	Yes	No	No	Yes	No	No	Yes	Yes	Yes	No	Yes	No	No	No	No	No	No	No	No	No	No	No	No	No	No
1916	United States of America	18 - 30 years	Male	No	No	No	No	No	No	Yes	Other	Facebook	5	1	0	1	Mixed breed	male, intact	lbs	55	No	Yes	No	Yes	No	No	No	No	No	No	No	Yes	No	No	No	No	No	No	No	No	No	No	No	No	No	No	No	Yes	No
1917	Canada	30 - 65 years	Female	No	No	No	No	No	No	Yes	Other	Social media	2	6	0	2	australian Labradoodle	female, sterilised/neutered	lbs	45	Yes	No	Yes	No	No	No	No	No	No	No	No	Yes	No	No	No	No	No	No	No	No	No	No	No	No	No	No	No	No	No
1919	United Kingdom	30 - 65 years	Female	No	No	No	No	No	No	Yes	Other	facebook	2	8	0	2	rhodesian ridgeback	male, intact	kg	36 - unsure I am making a guess. he is fit and not over weight though	Yes	Yes	No	Yes	No	No	No	No	No	No	Yes	Yes	No	No	No	No	No	Yes	No	No	No	No	No	No	No	No	No	No	No
1921	United Kingdom	30 - 65 years	Female	No	No	No	No	No	Yes	No	Other	Facebook	3	6	0	2	Labrador	male, intact	kg	29	Yes	Yes	No	Yes	Yes	No	Yes	No	No	No	No	Yes	No	No	No	No	No	No	No	No	No	No	No	No	No	No	Yes	No	No
1927	United States of America	30 - 65 years	Female	No	No	No	No	No	No	Yes	Other	Vizsla group	9	0	0	3.5	Vizsla	male, sterilised/neutered	lbs	52	No	No	No	Yes	No	No	Yes	No	No	No	Yes	Yes	No	No	No	No	No	Yes	No	No	No	No	No	No	No	No	No	No	No
1928	United Kingdom	> 65 years	Female	No	No	No	No	No	No	Yes	Other	facebook	2	6	2	6	Working Cocker Spaniel	female, intact	kg	10	Yes	Yes	No	Yes	Yes	No	No	No	No	No	Yes	Yes	No	No	No	No	No	No	No	No	No	No	No	No	No	No	No	No	No
1929	United Kingdom	30 - 65 years	Female	No	No	No	No	No	No	Yes	Other	Facebook	8	8	0	0	Jack russel terrier	female, intact	kg	7,5	Yes	Yes	Yes	Yes	Yes	No	Yes	Yes	No	No	No	No	No	No	No	No	No	No	No	No	No	No	No	No	No	No	No	No	Yes
1930	Other Country	18 - 30 years	Female	No	No	No	No	Yes	No	No	Other	Facebook	4	8	0	0.6	Papillon	male, sterilised/neutered	kg	4.6	Yes	No	No	Yes	No	No	No	No	No	No	No	Yes	No	No	No	No	No	No	No	No	No	No	No	No	No	No	No	Yes	No
1932	Canada	30 - 65 years	Female	No	No	No	No	No	No	Yes	Other	FB	8	5	0	2	Cavalier King Charles Spaniel	female, sterilised/neutered	kg	6.4	Yes	Yes	No	Yes	Yes	No	Yes	No	No	No	No	No	No	No	No	Yes	No	Yes	No	No	No	No	No	No	No	No	No	No	No
1933	United States of America	30 - 65 years	Female	Yes	Yes	No	No	No	No	No	Email		3	5	1	11	golden retriever	female, sterilised/neutered	lbs	65	Yes	Yes	No	Yes	Yes	No	Yes	Yes	Yes	No	Yes	No	No	No	No	Yes	No	Yes	No	No	No	No	No	No	No	No	No	No	No
1934	United Kingdom	30 - 65 years	Male	No	No	No	No	No	No	Yes	Other	Fecebook	3	3	0	2	Working cocker spaniel	female, sterilised/neutered	kg	12	Yes	Yes	No	Yes	No	No	Yes	No	No	No	Yes	No	No	No	No	No	No	No	No	No	No	No	No	No	No	No	No	No	No
1936	United States of America	30 - 65 years	Female	No	No	No	No	No	No	Yes	Other	Facebook	7	7	2	2	boxer mix	female, sterilised/neutered	lbs	47	Yes	Yes	No	Yes	No	No	Yes	Yes	No	No	No	Yes	No	No	No	No	No	No	No	No	No	No	No	No	No	No	No	Yes	No
1939	Switzerland	30 - 65 years	Female	Yes	No	No	No	No	No	No	Other	Facebook	11	4	0	4	Labrador retriever ohne papiere	male, intact	kg	34,5	Yes	No	Yes	Yes	Yes	No	No	No	No	No	Yes	No	No	No	No	No	No	No	No	No	No	No	No	No	No	No	No	No	No
1940	United States of America	18 - 30 years	Female	Yes	No	No	No	No	No	No	Other	facebook	4	7	0	4	Mudi	female, intact	lbs	18lb	No	No	Yes	Yes	Yes	No	Yes	No	No	No	Yes	Yes	Yes	No	No	No	No	Yes	No	No	No	No	No	No	No	No	No	No	No
1941	Switzerland	30 - 65 years	Female	No	No	Yes	No	No	No	No	Other	Facebook	4	10	0	2	Drahthaar Vizsla	female, sterilised/neutered	kg	23	Yes	No	Yes	Yes	Yes	No	Yes	No	No	No	No	Yes	No	No	No	No	No	No	No	No	No	No	No	No	No	No	No	No	No
1942	United Kingdom	18 - 30 years	Female	No	No	No	No	No	No	Yes	Other	Facebook	5	5	0	2	cairn terrier mixed with west highland terrier	female, sterilised/neutered	kg	7	Yes	No	No	Yes	Yes	No	No	No	No	No	No	Yes	No	Yes	No	No	No	No	No	No	Yes	No	No	No	No	No	No	No	No
1943	Germany	30 - 65 years	Female	No	No	No	No	No	No	Yes	Other	Facebook	2	6	0	3	Terrier-Mix	female, sterilised/neutered	kg	11,5	Yes	Yes	No	Yes	Yes	No	Yes	Yes	No	No	No	No	Yes	No	No	No	No	Yes	No	No	No	No	No	Yes	No	No	No	No	No
1945	United Kingdom	30 - 65 years	Female	No	No	No	No	No	No	Yes	Other	facebook	0	5	0	2	Australian Cattle Dog	female, intact	kg	13	No	No	No	No	No	No	No	No	No	Yes	No	No	No	No	No	No	No	No	No	No	No	No	No	No	No	No	No	No	Yes
1956	Canada	30 - 65 years	Female	No	No	No	No	No	No	Yes	Other	facebook page	5	0	0	2.2	Australian Stumpy Tail cattle dog	male, intact	lbs	50	Yes	Yes	Yes	Yes	Yes	No	Yes	Yes	No	No	Yes	No	Yes	Yes	No	No	No	Yes	No	No	No	No	No	No	No	No	No	No	No
1947	Switzerland	30 - 65 years	Female	No	No	Yes	No	No	No	No	Other	Kollegin	4	9	0	3	Mischling Shitzu x Pudel	female, intact	kg	9.5	Yes	No	Yes	Yes	No	No	No	No	No	No	No	Yes	No	No	No	No	No	No	No	No	No	No	No	No	No	No	No	No	No
1948	United Kingdom	30 - 65 years	Female	No	No	No	No	No	No	Yes	Other	facebook	2	3	0	6	Border Collie	female, sterilised/neutered	kg	15.5	Yes	Yes	No	Yes	Yes	No	No	No	No	No	No	Yes	No	No	No	No	No	No	No	No	No	No	No	No	No	No	No	No	No
1949	Germany	30 - 65 years	Female	No	No	No	No	No	No	Yes	Other	Facebook	2	7	0	2	Australian Shepherd	male, intact	kg	26	Yes	Yes	Yes	Yes	Yes	Yes	Yes	Yes	No	No	No	No	No	No	No	No	No	No	No	No	No	No	No	No	No	No	No	No	Yes
1950	Other Country	18 - 30 years	Female	No	No	No	No	Yes	No	No	Other	facebook	1	8	0	10	mixed breed: pomeranian papillon	male, sterilised/neutered	kg	7	Yes	Yes	Yes	Yes	Yes	No	Yes	Yes	No	No	Yes	Yes	No	No	No	No	No	Yes	No	No	No	No	No	No	No	Yes	Yes	No	No
1952	United Kingdom	30 - 65 years	Female	Yes	No	No	No	No	No	No	Other	facebook	9	2	0	2	collie	male, sterilised/neutered	kg	21	Yes	Yes	Yes	Yes	Yes	No	Yes	No	No	No	Yes	Yes	No	No	No	No	No	Yes	No	No	No	No	No	No	No	No	No	No	No
1953	United Kingdom	30 - 65 years	Male	No	No	No	No	No	No	Yes	Other	Facebook	1	7	0	2	Chocolate Labrador	male, sterilised/neutered	kg	28	No	No	No	Yes	No	No	No	No	No	No	No	Yes	No	No	No	No	No	No	No	No	No	No	No	No	No	No	No	No	No
1954	Other Country	30 - 65 years	Female	No	No	No	No	No	No	Yes	Other	facebook	1	9	0	2	Border Collie	male, intact	kg	15	Yes	Yes	Yes	Yes	Yes	No	No	No	No	No	Yes	No	No	No	No	No	No	No	No	No	No	No	No	No	No	No	No	No	No
1955	Canada	18 - 30 years	Female	No	Yes	No	No	Yes	No	No	Other	Facebook	5	3	3	2	mixed breed	female, sterilised/neutered	lbs	40	Yes	Yes	Yes	Yes	Yes	No	Yes	Yes	No	No	Yes	No	No	No	No	Yes	No	Yes	No	No	No	No	No	No	No	No	No	No	No
1957	Germany	30 - 65 years	Male	No	No	No	No	No	No	Yes	Email		1	3	0	3	Riesenschnauzer	male, intact	kg	47	Yes	Yes	No	Yes	No	No	No	No	No	No	No	Yes	No	No	Yes	No	No	No	No	No	Yes	No	No	No	No	No	Yes	No	No
1958	Switzerland	30 - 65 years	Female	No	No	Yes	No	No	No	No	Other	Facebook	3	6	0	3	Mischling	male, sterilised/neutered	kg	5.5	Yes	No	Yes	Yes	Yes	No	No	No	No	No	No	Yes	No	No	No	No	No	No	No	No	No	No	No	No	No	No	No	No	No
1963	United States of America	30 - 65 years	Female	No	Yes	No	No	No	No	No	Other	facebook	6	4	0	2	Belgian Malinois	male, sterilised/neutered	lbs	60	Yes	Yes	Yes	Yes	Yes	No	Yes	Yes	Yes	No	Yes	No	No	No	No	No	No	No	No	No	No	No	No	No	No	No	No	No	No
1964	United States of America	30 - 65 years	Female	Yes	No	No	No	No	No	No	Other	Internet	5	9	0	2	Labrador Ret.	female, sterilised/neutered	lbs	60	Yes	Yes	Yes	Yes	Yes	No	Yes	Yes	No	No	Yes	No	No	Yes	No	No	No	Yes	No	No	No	No	No	No	No	No	No	No	No
1965	Germany	30 - 65 years	Female	No	No	No	No	No	No	Yes	Other	Facebook	11	8	4	2	Jack Russell Terrier	male, sterilised/neutered	kg	11	Yes	No	Yes	Yes	No	No	No	No	No	No	Yes	No	No	No	No	No	No	No	No	No	No	No	No	No	No	No	No	No	No
1970	Switzerland	> 65 years	Female	Yes	No	No	No	No	No	No	Email		13	1	0	3	collie blue-merle	female, sterilised/neutered	kg	21	Yes	No	No	Yes	Yes	No	No	No	No	No	Yes	No	No	No	No	No	No	No	No	No	No	No	No	No	No	No	No	No	No
1972	Switzerland	30 - 65 years	Female	No	No	Yes	No	No	No	No	Other	Kollegin	2	10	0	4	Mischling	female, intact	kg	22	Yes	No	Yes	Yes	No	No	No	No	No	No	No	Yes	Yes	No	No	No	No	No	No	Yes	Yes	No	No	No	No	No	Yes	No	No
1973	Other Country	30 - 65 years	Female	Yes	No	No	No	No	No	No	Other	Facebook	2	2	0	2	bull terrier	female, sterilised/neutered	kg	18.5	Yes	Yes	Yes	Yes	Yes	Yes	Yes	Yes	No	No	Yes	No	No	No	No	No	No	Yes	No	No	No	No	No	No	No	No	No	No	No
1974	Germany	30 - 65 years	Male	No	No	No	No	No	No	Yes	Other	Facebook	8	8	3	0	Standard Bullterrier	male, sterilised/neutered	kg	25	Yes	Yes	No	Yes	No	No	Yes	No	No	No	Yes	No	No	No	No	No	No	Yes	No	Yes	Yes	No	No	No	No	No	No	No	No
1975	Germany	18 - 30 years	Female	No	No	No	No	No	No	Yes	Other	facebook	3	6	0	2	Chihuahua	female, intact	kg	5	Yes	Yes	No	Yes	No	No	No	No	No	No	No	Yes	No	No	No	No	No	No	No	No	No	No	No	No	No	No	No	No	No
1977	United States of America	18 - 30 years	Female	Yes	No	No	No	No	No	No	Other	Facebook	1	8	0	5	German Shepherd	male, sterilised/neutered	lbs	86	No	No	Yes	Yes	Yes	No	No	No	No	No	No	Yes	No	No	No	No	No	No	No	No	No	No	No	No	No	No	No	Yes	No
1978	Canada	18 - 30 years	Female	No	Yes	No	No	Yes	No	No	Other	Facebook	12	7	0	2	Labrador Retriever	female, sterilised/neutered	lbs	72	Yes	Yes	Yes	Yes	Yes	No	Yes	Yes	No	No	Yes	No	No	No	No	Yes	No	Yes	No	No	No	No	No	No	No	No	No	No	No
1983	United Kingdom	30 - 65 years	Female	No	No	No	No	No	No	Yes	Other	Facebook	4	4	0	3	Labrador	male, sterilised/neutered	kg	30	Yes	Yes	No	Yes	No	No	Yes	No	No	No	Yes	Yes	No	No	No	No	No	No	No	No	No	No	No	No	No	No	No	No	No
1984	United Kingdom	30 - 65 years	Female	No	No	No	No	No	No	Yes	Other	Facebook	3	7	0	5	Spaniel	male, sterilised/neutered	kg	22	Yes	Yes	No	Yes	Yes	No	No	No	No	No	No	Yes	No	No	No	No	No	Yes	No	No	Yes	No	No	No	No	No	No	No	No
1986	Switzerland	30 - 65 years	Female	No	No	No	No	No	No	Yes	Other	Facebook	5	4	0	3	Golden Retriever	female, sterilised/neutered	kg	27	No	No	No	Yes	No	Yes	Yes	No	No	No	No	No	No	No	No	No	No	No	No	No	No	No	No	No	No	No	No	No	Yes
1988	Switzerland	30 - 65 years	Female	No	No	No	No	No	No	Yes	Other	FB	8	6	0	0	Mischling	male, sterilised/neutered	kg	35	Yes	No	No	No	No	Yes	No	Yes	No	No	No	Yes	No	No	No	No	No	Yes	No	Yes	Yes	No	No	No	No	No	No	No	No
1990	United Kingdom	30 - 65 years	Female	No	No	No	No	No	No	Yes	Other	dog training facebook group	0	6	0	2	Nova Scotia Duck Tolling Retriever	female, intact	kg	14.35	Yes	Yes	Yes	Yes	Yes	No	Yes	Yes	No	No	No	No	No	No	No	Yes	No	Yes	No	No	No	No	No	No	No	No	No	No	No
1991	Germany	30 - 65 years	Female	No	No	No	No	No	No	Yes	Other	fb	1	2	0	2	mischling	male, intact	kg	42	Yes	Yes	No	Yes	No	No	No	No	No	No	Yes	No	No	No	No	Yes	No	Yes	No	No	No	No	No	No	No	No	No	No	No
1993	Canada	30 - 65 years	Female	No	No	No	No	No	No	Yes	Other	facebook	14	0	10	0	german short hair pointer X	male, sterilised/neutered	lbs	88	No	No	Yes	No	No	No	No	No	No	No	Yes	No	No	No	No	No	No	No	No	No	No	No	No	No	No	No	No	No	No
1994	United Kingdom	> 65 years	Female	No	No	No	No	No	No	Yes	Other	facebook	9	0	1	0	working sheepdog (collie)	male, sterilised/neutered	kg	19 kg	Yes	Yes	Yes	Yes	No	No	No	No	No	No	No	No	No	No	No	No	No	No	No	No	No	No	No	No	No	No	No	Yes	No
1995	United Kingdom	18 - 30 years	Female	No	No	No	No	No	No	Yes	Other	facebook share	6	0	0	4	mixed breed	female, sterilised/neutered	kg	17	Yes	Yes	No	Yes	Yes	No	Yes	No	No	No	Yes	Yes	No	No	No	No	No	No	No	No	No	No	No	No	No	No	No	No	No
1996	United Kingdom	30 - 65 years	Female	No	No	No	No	No	No	Yes	Other	Facebook	6	11	0	0	Border Collie	male, intact	kg	23	Yes	Yes	No	Yes	Yes	No	No	No	No	No	No	Yes	No	No	No	No	No	No	No	No	No	No	No	No	No	No	No	No	No
1997	Canada	30 - 65 years	Male	No	No	No	No	No	No	Yes	Email		1	7	0	2	Black Russian Terrier	male, intact	lbs	120	Yes	Yes	No	Yes	Yes	No	Yes	Yes	No	No	No	Yes	No	No	Yes	No	No	No	Yes	Yes	Yes	No	Yes	No	No	No	No	No	No
1999	United Kingdom	18 - 30 years	Female	No	No	No	No	No	No	Yes	Other	Facebook	0	2	0	2	Labrador	male, intact	kg	4.95	Yes	Yes	No	Yes	No	No	Yes	No	No	No	Yes	Yes	No	Yes	No	No	No	No	No	No	No	No	No	No	No	No	No	No	No
2000	United Kingdom	30 - 65 years	Female	No	No	No	No	No	No	Yes	Other	Facebook	4	6	0	5	wsd	female, sterilised/neutered	kg	18	Yes	Yes	Yes	Yes	Yes	No	Yes	Yes	No	No	No	Yes	No	No	No	No	No	No	No	No	No	No	No	No	No	No	No	No	No
2001	Other Country	30 - 65 years	Female	No	Yes	No	No	No	No	No	Other		5	9	0	2	Weisser Schweizer Schaeferhund	male, intact	kg	40	No	Yes	No	Yes	No	No	Yes	Yes	No	No	Yes	No	No	Yes	No	Yes	No	No	No	No	No	No	No	No	No	No	No	No	No
2002	United States of America	30 - 65 years	Female	No	No	No	No	No	No	Yes	Other	Facebook	3	1	0	2	Bull Terrier	male, sterilised/neutered	lbs	52	Yes	No	No	Yes	No	No	Yes	No	No	No	Yes	Yes	No	No	No	No	No	No	No	No	Yes	No	No	No	No	No	No	No	No
2003	United Kingdom	30 - 65 years	Female	No	No	No	No	No	No	Yes	Other		4	5	0	2	Mixed breed	female, sterilised/neutered	kg	8.7	No	Yes	No	Yes	No	No	Yes	No	No	No	No	No	No	No	No	No	No	Yes	No	No	No	No	No	No	No	No	No	No	No
2005	United Kingdom	30 - 65 years	Female	No	No	No	No	No	No	Yes	Other	Facebook	2	1	0	2	beagle	male, sterilised/neutered	kg	19	Yes	No	No	Yes	No	No	No	No	No	No	No	No	No	Yes	No	No	No	No	No	No	No	No	No	No	No	No	No	No	No
2007	United Kingdom	30 - 65 years	Female	No	No	No	No	No	No	Yes	Other	facebook	8	9	0	11	GSD + Collie	female, intact	kg	20	Yes	Yes	No	No	Yes	No	Yes	Yes	No	No	No	No	No	No	No	No	No	Yes	No	No	No	No	No	No	No	No	Yes	No	No
2008	United States of America	30 - 65 years	Female	No	No	No	No	No	No	Yes	Other	Facebook	8	2	0	6	Saluki	female, intact	lbs	42	Yes	Yes	No	Yes	No	No	Yes	No	No	No	No	Yes	No	Yes	No	No	No	Yes	No	No	No	No	No	No	No	Yes	No	No	No
2010	Germany	18 - 30 years	Female	No	No	No	No	Yes	No	No	Other	Friend and Facebook	0	7	0	2	Finnish Lappdog - Lapinkoira	female, intact	kg	10	Yes	No	Yes	Yes	Yes	No	No	No	No	No	No	Yes	No	No	No	No	No	Yes	No	No	No	No	No	No	No	No	No	No	No
2014	Other Country	18 - 30 years	Female	Yes	No	No	No	Yes	No	No	Other	facebook	6	6	1	3	mixed breed	male, sterilised/neutered	kg	19,500	Yes	Yes	Yes	Yes	Yes	No	Yes	Yes	No	No	Yes	No	No	No	No	No	No	Yes	No	No	No	No	No	No	No	No	No	Yes	No
2017	Other Country	> 65 years	Female	No	No	No	No	No	No	Yes	Other	facebook	12	7	2	0	Cocker Spaniel	female, sterilised/neutered	kg	12	No	Yes	No	Yes	No	No	Yes	No	No	No	No	Yes	No	No	No	No	No	No	No	No	No	No	No	No	No	No	Yes	No	No
2018	United Kingdom	30 - 65 years	Female	No	No	Yes	No	No	Yes	No	Other	Facebook via dog arthritis study	10	1	1	0	lurcher	female, sterilised/neutered	kg	15	Yes	No	No	Yes	Yes	No	Yes	No	No	No	Yes	Yes	No	Yes	No	No	No	Yes	No	No	No	Yes	No	No	No	No	No	No	No
2019	Germany	30 - 65 years	Female	No	No	No	No	No	No	Yes	Other	Facebook	5	0	0	10	Pumi-Mix	female, sterilised/neutered	kg	17,5 kg	Yes	Yes	Yes	Yes	Yes	No	Yes	Yes	No	No	No	No	No	No	No	No	No	No	No	No	No	No	No	Yes	No	No	No	No	No
2020	United Kingdom	30 - 65 years	Female	No	No	No	No	No	No	Yes	Other	facebook	1	11	0	2	siberian husky border collie mixed breed	female, intact	kg	26	No	Yes	No	Yes	Yes	No	No	No	No	No	No	Yes	No	No	No	No	No	Yes	No	No	No	No	No	No	No	No	No	No	No
2023	United Kingdom	30 - 65 years	Female	No	No	No	No	No	No	Yes	Other	facebook	1	4	0	8	mongrel	male, sterilised/neutered	kg	18	Yes	Yes	Yes	Yes	No	No	No	No	No	No	No	No	No	No	No	No	No	Yes	No	No	No	No	No	No	No	No	No	No	No
2025	United Kingdom	30 - 65 years	Female	No	No	No	No	No	No	Yes	Other	Facebook	4	2	0	2	Shiba Inu	female, intact	kg	approx 10kg	Yes	Yes	Yes	Yes	Yes	Yes	Yes	Yes	No	No	No	No	No	No	No	No	No	No	No	No	No	No	No	No	No	No	No	Yes	No
2026	United Kingdom	30 - 65 years	Female	No	No	No	No	No	No	Yes	Other	facebook	3	7	2	3	mixed breed	male, sterilised/neutered	kg	30	Yes	Yes	No	Yes	Yes	No	No	No	No	No	No	Yes	No	No	No	No	No	Yes	No	No	No	No	No	No	No	No	No	No	No
2028	Other Country	30 - 65 years	Female	No	No	No	No	No	No	Yes	Other		6	5	0	2	Bichon frise	male, intact	kg	8	Yes	Yes	No	Yes	Yes	No	No	No	No	No	No	Yes	No	No	No	No	No	Yes	No	No	Yes	No	No	No	No	No	No	No	No
2031	Switzerland	30 - 65 years	Female	Yes	No	No	No	No	No	No	Email		12	5	1	0	English Cocker Spaniel	female, sterilised/neutered	kg	13	No	No	Yes	Yes	No	Yes	No	No	No	No	No	No	No	No	No	No	No	No	No	No	No	No	No	No	No	No	No	No	Yes
2035	United States of America	30 - 65 years	Female	No	No	No	No	No	No	Yes	Email		3	3	0	2	Vizsla	male, sterilised/neutered	lbs	49	Yes	Yes	Yes	Yes	Yes	No	Yes	Yes	No	No	No	Yes	No	No	No	No	No	No	No	No	No	No	No	No	No	No	No	No	No
2040	United Kingdom	30 - 65 years	Female	No	No	No	No	No	No	Yes	Other	facebook	3	1	0	9	dalmation	female, sterilised/neutered	kg	21	Yes	Yes	No	Yes	No	No	No	No	No	No	Yes	Yes	No	No	No	No	No	No	No	No	No	No	No	No	No	No	No	No	No
2041	United States of America	30 - 65 years	Female	No	No	No	No	No	No	Yes	Other	Facebook	11	9	1	1	bull terrier	male, sterilised/neutered	lbs	45	Yes	Yes	Yes	Yes	No	No	No	No	No	No	No	Yes	No	No	No	No	No	No	No	No	No	No	No	No	No	No	No	No	No
2042	United Kingdom	30 - 65 years	Female	No	No	No	No	No	No	Yes	Other	Facebook	4	0	2	0	Working cocker spaniel mixed breed	female, sterilised/neutered	kg	12	Yes	Yes	No	Yes	No	No	No	No	No	No	No	Yes	No	No	No	No	No	No	No	No	No	No	No	No	No	No	No	No	No
2047	Switzerland	> 65 years	Female	Yes	No	No	No	No	No	No	Other	Vortrag Tierspital	2	24	0	3	Labrador	male, intact	kg	35 gut trainiert	Yes	Yes	No	Yes	No	No	No	No	No	No	Yes	No	No	No	No	No	No	Yes	No	No	Yes	No	No	No	No	No	No	No	No
2048	United States of America	30 - 65 years	Female	Yes	No	No	No	No	No	No	Other	Facebook	4	8	2	0	Australian Cattle Dog	female, sterilised/neutered	lbs	43	No	No	Yes	Yes	No	No	Yes	No	No	No	No	No	No	No	No	No	No	Yes	No	No	No	No	No	No	No	No	No	No	No
2050	Germany	30 - 65 years	Female	No	Yes	No	No	No	No	No	Other	Facebook	14	6	0	2	Mischling	female, sterilised/neutered	kg	15	Yes	Yes	Yes	Yes	Yes	No	Yes	Yes	No	No	Yes	No	No	No	No	No	No	Yes	No	No	No	No	No	No	No	No	No	No	No
2051	United Kingdom	30 - 65 years	Female	Yes	No	No	No	No	No	No	Other	facebook	0	5	0	2	german shepard dog	male, intact	kg	25	Yes	Yes	Yes	No	Yes	No	No	No	No	No	Yes	No	No	Yes	No	No	No	No	No	No	No	No	No	No	No	No	No	No	No
2054	Other Country	30 - 65 years	Female	No	No	No	No	No	No	Yes	Other		2	7	0	1	mixed	male, sterilised/neutered	kg	29	Yes	Yes	Yes	Yes	Yes	No	No	Yes	No	No	Yes	No	No	No	No	No	No	No	No	No	No	No	No	No	No	No	No	No	No
2055	United Kingdom	30 - 65 years	Female	No	No	No	No	No	No	Yes	Other	relative sent me the link	3	0	2	0	English springer spaniel	male, sterilised/neutered	kg	19	Yes	Yes	Yes	Yes	Yes	No	Yes	No	No	No	No	Yes	No	No	No	No	No	Yes	No	No	No	No	No	No	No	No	No	No	No
2056	United Kingdom	30 - 65 years	Female	No	No	No	No	No	No	Yes	Other	FB group	3	10	0	4	chihuahua	male, intact	lbs	5lbs 6oz	Yes	Yes	No	Yes	Yes	No	Yes	No	No	No	Yes	No	No	No	No	No	No	Yes	No	No	No	No	No	No	No	No	No	No	No
2058	United Kingdom	30 - 65 years	Female	No	Yes	No	No	No	No	No	Other	facebook	7	2	0	2	mixed breed (labradoodle)	female, sterilised/neutered	kg	17.4	Yes	Yes	Yes	Yes	Yes	No	No	No	No	No	No	No	No	No	No	No	No	No	No	No	No	No	No	No	No	No	No	No	Yes
2061	United States of America	30 - 65 years	Female	No	No	No	No	No	Yes	No	Other	facebook	4	2	1	0	boxer mix	female, sterilised/neutered	lbs	53	No	No	No	Yes	No	No	No	No	No	No	Yes	Yes	No	No	No	No	No	Yes	No	No	No	Yes	No	No	No	Yes	No	No	No
2064	United States of America	30 - 65 years	Female	No	No	No	No	No	No	Yes	Other	facebook	4	2	1	5	Rottweiler	female, sterilised/neutered	lbs	68	Yes	Yes	No	Yes	No	No	Yes	No	No	No	Yes	Yes	No	No	No	No	No	Yes	No	No	No	No	No	No	No	No	No	No	No
2065	United Kingdom	18 - 30 years	Female	No	No	No	No	No	No	Yes	Other	Facebook group	1	3	0	2	Springer Sheltie cross	female, sterilised/neutered	kg	16	Yes	Yes	Yes	Yes	Yes	No	Yes	Yes	No	No	No	Yes	No	No	No	No	No	No	No	No	No	No	No	No	No	No	No	No	No
2066	United States of America	30 - 65 years	Female	No	Yes	No	No	No	No	Yes	Other	Facebook	3	2	2	0	Black and Tan coonhound	female, sterilised/neutered	lbs	65	Yes	No	Yes	No	Yes	No	No	Yes	No	No	Yes	Yes	No	No	No	Yes	No	No	No	No	No	No	No	No	No	No	No	No	No
2067	Switzerland	30 - 65 years	Female	Yes	No	No	No	No	No	No	Other	Facebook	7	2	0	2	Pyrenäenberghund	female, intact	kg	50	Yes	Yes	Yes	Yes	Yes	Yes	No	Yes	No	No	Yes	No	No	No	No	No	No	No	No	No	No	No	No	No	No	No	No	No	No
2074	United Kingdom	30 - 65 years	Female	No	No	No	No	No	No	Yes	Other	facebook	5	6	1	6	doberman cross beagle	female, sterilised/neutered	kg	unknown	Yes	No	No	Yes	No	No	Yes	No	No	No	No	Yes	No	No	No	No	No	No	No	No	No	No	No	No	No	No	No	No	No
2075	United States of America	18 - 30 years	Female	No	No	No	No	No	No	Yes	Other	facebook	0	4.5	0	1.5	Australian Sheperd	male, intact	lbs	25	Yes	No	Yes	Yes	No	No	No	No	No	No	Yes	Yes	No	No	No	No	No	No	No	No	No	No	No	No	No	No	No	No	No
2077	United Kingdom	30 - 65 years	Female	No	No	No	No	No	No	Yes	Other	facebook	7	11	0	7	collie	male, sterilised/neutered	kg	19	Yes	Yes	Yes	Yes	No	No	No	No	No	No	No	Yes	No	No	No	No	No	Yes	No	No	No	No	No	No	No	No	No	No	No
2078	Other Country	30 - 65 years	Female	No	No	No	No	No	No	Yes	Other	Facebook	6	3	0	2	border x rc collie	male, sterilised/neutered	kg	28	Yes	Yes	Yes	Yes	Yes	No	Yes	Yes	No	No	No	Yes	No	No	No	No	No	Yes	No	No	No	No	No	No	No	No	No	No	No
2079	United Kingdom	30 - 65 years	Female	No	Yes	No	No	No	No	No	Other		2	4	0	2	Border Collie	male, intact	kg	23kg	Yes	Yes	Yes	Yes	Yes	Yes	Yes	Yes	Yes	No	Yes	No	No	No	No	No	No	Yes	No	No	No	No	No	No	No	No	No	Yes	No
2082	United Kingdom	30 - 65 years	Female	No	No	No	No	No	No	Yes	Other	Facebook	7	7	1	0	Black labrador	male, sterilised/neutered	kg	30	Yes	No	No	Yes	No	No	No	No	No	No	No	Yes	No	No	No	No	No	No	No	No	Yes	No	No	No	No	No	No	No	No
2088	Germany	30 - 65 years	Female	No	No	No	No	No	No	Yes	Other	Fb	2	6	0	2	Labrador Retriever	female, sterilised/neutered	kg	30	Yes	No	No	Yes	No	No	No	No	No	No	No	Yes	No	No	No	No	No	No	No	No	No	No	No	No	Yes	No	No	No	No
2089	United Kingdom	30 - 65 years	Female	Yes	No	No	No	No	No	No	Flyer		4	6	0	2	Working cocker spaniel	male, intact	kg	18	Yes	No	No	Yes	Yes	No	No	Yes	No	No	Yes	Yes	No	No	No	No	No	No	No	No	No	No	No	No	No	No	No	No	No
2090	United States of America	30 - 65 years	Female	No	No	No	No	No	No	Yes	Other	Facebook	11	3	1	1	Boston terrier	female, sterilised/neutered	lbs	12	Yes	Yes	No	Yes	No	No	No	No	No	No	No	Yes	No	No	No	No	No	No	No	No	No	No	No	No	No	No	No	No	No
2091	United Kingdom	30 - 65 years	Female	No	No	No	No	No	No	Yes	Other	facebook	4	10	0	6	crossbreed	male, sterilised/neutered	kg	12.5	No	No	Yes	No	No	No	No	No	No	No	Yes	No	No	No	No	No	No	No	No	No	No	No	No	No	No	No	No	No	No
2092	United Kingdom	30 - 65 years	Female	No	No	No	No	No	No	Yes	Other	Facebook	1	10	0	2	gsd	female, sterilised/neutered	kg	37	Yes	Yes	No	Yes	Yes	No	Yes	No	No	No	Yes	Yes	No	No	No	No	No	Yes	No	No	No	No	No	Yes	No	Yes	No	No	No
2096	United Kingdom	30 - 65 years	Female	No	Yes	No	No	No	No	No	Other	Facebook	9	3	0	0	German Shorthaired Pointer	female, sterilised/neutered	kg	25	Yes	Yes	Yes	Yes	Yes	No	Yes	Yes	No	No	Yes	Yes	No	No	No	No	No	Yes	No	No	No	No	No	No	No	No	No	No	No
2098	United Kingdom	30 - 65 years	Female	Yes	No	No	No	No	No	No	Other	facebook	7	5	0	2	tri border collie	female, sterilised/neutered	kg	19	Yes	Yes	Yes	Yes	Yes	No	Yes	No	No	No	Yes	No	Yes	No	No	No	No	Yes	No	No	No	No	No	No	No	No	No	No	No
2102	United Kingdom	30 - 65 years	Male	No	No	No	No	No	No	Yes	Other	facebook	7	5	0	2	Labrador	female, sterilised/neutered	kg	26	Yes	No	No	No	No	No	No	No	No	No	Yes	No	No	No	No	No	No	No	No	No	No	No	No	No	No	No	No	No	No
2104	Other Country	30 - 65 years	Female	No	No	No	No	No	No	Yes	Other	facebook	2	2	0	4	Shitzu/Toy Poodle	female, sterilised/neutered	kg	4 approx	No	Yes	No	Yes	Yes	No	No	No	No	No	No	Yes	No	No	No	No	No	No	No	No	No	No	No	No	No	No	No	No	No
2107	Canada	18 - 30 years	Female	No	No	No	No	No	No	Yes	Other	Facebook	2	2	1	0	Boarder collie/Great Pyrenees	female, sterilised/neutered	lbs	55	No	Yes	No	Yes	Yes	No	No	No	No	No	No	Yes	No	No	No	No	No	No	No	No	Yes	No	No	No	No	No	Yes	No	No
2108	United Kingdom	30 - 65 years	Female	No	No	No	No	No	No	Yes	Other	facebook	9	7	0	2	lagotto romagnolo	male, sterilised/neutered	kg	14	Yes	Yes	No	Yes	Yes	No	No	No	No	No	No	Yes	No	No	No	No	No	Yes	No	No	No	No	No	No	No	No	No	No	No
2111	Other Country	18 - 30 years	Female	No	No	No	No	No	No	Yes	Other	facebook share	10	1	0	1	German shepard cross	female, sterilised/neutered	kg	35	Yes	Yes	No	Yes	No	No	Yes	No	No	No	Yes	Yes	No	No	No	No	No	Yes	No	No	Yes	No	No	No	No	No	No	No	No
2114	United Kingdom	18 - 30 years	Female	No	No	No	No	Yes	No	No	Other	Facebook	2	4	0	2	labrador retriever x	female, sterilised/neutered	kg	29	Yes	Yes	No	Yes	No	No	Yes	No	No	No	Yes	Yes	No	No	No	No	No	Yes	No	No	No	No	No	No	No	No	No	No	No
2117	Canada	18 - 30 years	Female	Yes	No	No	No	No	No	No	Other	Facebook	6	9	0	2	Mixed breed	female, intact	lbs	40	Yes	Yes	No	Yes	Yes	No	No	No	No	No	Yes	Yes	No	No	No	No	No	No	No	No	No	No	No	No	No	No	No	No	No
2118	United Kingdom	18 - 30 years	Female	No	No	No	No	No	No	Yes	Other	Facebook	8	6	0	2	Whippet	female, sterilised/neutered	kg	9.6	Yes	Yes	Yes	Yes	Yes	No	Yes	No	No	No	Yes	Yes	No	No	No	No	No	Yes	No	No	No	No	No	No	No	No	No	No	No
2119	Other Country	> 65 years	Male	No	No	No	No	No	No	Yes	Other	Facebook	10	1	0	2	Nova Scotia Duck Tolling Retriever	male, sterilised/neutered	kg	22.5	Yes	Yes	Yes	Yes	Yes	No	Yes	Yes	No	No	Yes	No	No	No	No	No	No	Yes	No	No	No	No	No	No	No	No	No	Yes	No
2122	Other Country	30 - 65 years	Female	No	No	No	No	No	No	Yes	Other	Facebook	9	9	0	7	Border Collie	female, sterilised/neutered	kg	15	No	No	No	Yes	No	No	No	No	No	No	No	Yes	No	No	No	No	No	Yes	No	No	No	No	No	No	No	No	No	Yes	No
2123	Other Country	30 - 65 years	Female	No	No	No	No	No	Yes	No	Other	facebook	5	1	0	2	golden retriever	female, intact	kg	23	Yes	Yes	Yes	Yes	No	No	Yes	Yes	No	No	Yes	No	No	No	No	No	No	No	No	No	No	No	No	No	No	No	No	No	No
2125	United Kingdom	30 - 65 years	Female	Yes	No	No	No	No	No	No	Other	facebook	5	4	0	9	mixed breed	female, sterilised/neutered	kg	20	Yes	Yes	Yes	Yes	Yes	No	No	No	No	No	Yes	Yes	No	Yes	No	No	No	Yes	No	No	No	No	No	No	No	No	No	No	No
2128	Other Country	30 - 65 years	Female	No	Yes	No	No	No	No	No	Other	facebook friend	1	5	0	2	working cocker spaniel	male, intact	kg	14	Yes	Yes	No	Yes	Yes	No	Yes	Yes	No	No	Yes	No	No	No	No	No	No	Yes	No	No	No	No	No	No	No	No	No	Yes	No
2130	Canada	30 - 65 years	Female	No	No	No	No	No	No	Yes	Other	Facebook	1	6	0	2	Pit bull	male, sterilised/neutered	lbs	65	Yes	No	Yes	No	No	No	No	No	No	No	Yes	No	No	No	No	No	No	Yes	No	No	No	No	No	No	No	No	No	No	No
2132	United Kingdom	30 - 65 years	Female	No	No	No	No	No	No	Yes	Other	Fb	0	7	0	2	Vizsla	female, intact	kg	20	Yes	Yes	Yes	Yes	No	No	No	No	No	No	No	Yes	Yes	No	No	No	No	No	No	No	No	No	No	No	No	No	No	No	No
2133	Canada	30 - 65 years	Female	No	No	No	No	No	No	Yes	Other	facebook	12	9	0	2	mixed breed, poodle/schnauzer	female, sterilised/neutered	lbs	18	Yes	Yes	Yes	Yes	No	No	Yes	No	No	No	Yes	No	No	No	No	No	No	No	No	No	No	No	No	No	No	No	No	No	No
2134	United States of America	30 - 65 years	Male	No	No	No	No	No	No	Yes	Other	FB	5	6	0	4	Vizsla	male, sterilised/neutered	lbs	55	No	Yes	No	Yes	No	No	Yes	No	No	No	No	Yes	No	No	No	No	No	No	No	Yes	Yes	No	Yes	No	No	No	No	No	No
2135	United Kingdom	30 - 65 years	Female	No	No	No	No	No	No	Yes	Other	facebook	6	11	0	1.5	jack russell /greyhound/alsation/collie cross	male, sterilised/neutered	kg	10	Yes	Yes	No	Yes	Yes	No	Yes	Yes	No	No	No	Yes	No	Yes	No	No	No	Yes	No	No	No	No	No	Yes	No	Yes	No	Yes	No
2136	United States of America	18 - 30 years	Male	No	No	No	No	No	No	Yes	Other	facebook post	5	4	1	6	mixed breed, unknown (hound, shepard possibly)	male, sterilised/neutered	lbs	50	Yes	Yes	No	Yes	Yes	No	Yes	No	No	No	No	Yes	Yes	No	No	No	No	Yes	No	No	No	No	No	No	No	No	Yes	No	No
2141	Canada	30 - 65 years	Female	No	No	No	No	No	No	Yes	Other	facebook	7	3	1	6	mixed breed/Japanese chin X	female, sterilised/neutered	lbs	9	Yes	Yes	Yes	Yes	Yes	No	Yes	No	No	No	Yes	No	No	No	No	No	No	No	No	No	No	No	No	No	No	No	No	No	No
2143	United Kingdom	18 - 30 years	Female	Yes	No	Yes	No	No	No	No	Other	Friend via Facebook	3	2	0	2	Border Collie	female, intact	kg	18	Yes	Yes	Yes	Yes	Yes	No	No	No	No	No	No	Yes	No	No	No	No	No	Yes	No	No	No	No	No	No	No	No	No	Yes	No
2146	Other Country	30 - 65 years	Male	No	No	No	No	No	No	Yes	Other	Facebook dog groups	1	4	0	2	Siberian Husky, Labrador Retriever & Australian Kelpie	male, intact	kg	19.8 24 26	Yes	No	Yes	No	No	No	Yes	No	No	No	No	No	No	No	No	Yes	No	No	No	No	No	No	No	No	No	No	No	Yes	No
2151	United Kingdom	30 - 65 years	Female	No	No	No	No	No	No	Yes	Other	Facebook	1	8	0	2	Bichon Frise	male, intact	lbs	18	Yes	No	No	Yes	No	No	No	No	No	No	Yes	No	No	No	No	No	No	Yes	No	No	No	No	No	No	No	No	No	No	No
2153	United Kingdom	30 - 65 years	Female	No	No	No	No	No	No	Yes	Other	Facebook	6	8	0	2	Cocker spaniel	female, sterilised/neutered	kg	12	Yes	Yes	Yes	Yes	Yes	No	Yes	Yes	No	No	Yes	No	No	No	No	Yes	No	Yes	No	No	No	No	No	No	No	No	No	No	No
2154	United States of America	30 - 65 years	Female	No	No	No	No	No	No	Yes	Other	twitter	6	6	0	2	mixed breed	female, sterilised/neutered	lbs	72	Yes	Yes	Yes	Yes	No	No	Yes	No	No	No	Yes	Yes	No	Yes	No	No	No	No	No	No	No	No	No	No	No	No	No	No	No
2156	United States of America	30 - 65 years	Female	Yes	No	No	No	No	No	No	Other	facebook	3	3	0	2	Catahoula Leopard Dog mix	female, sterilised/neutered	lbs	65	Yes	Yes	Yes	Yes	Yes	Yes	Yes	Yes	No	No	Yes	Yes	Yes	Yes	No	No	No	Yes	No	No	No	No	No	No	No	No	No	No	No
2158	United Kingdom	30 - 65 years	Female	No	No	No	No	No	No	Yes	Other	Facebook	6	5	0	8	Mixed breed	female, sterilised/neutered	kg	26	Yes	Yes	Yes	Yes	No	No	Yes	No	No	No	Yes	Yes	No	Yes	No	No	No	Yes	No	No	No	No	No	No	No	No	No	No	No
2161	United Kingdom	30 - 65 years	Female	No	No	No	No	No	No	Yes	Other	facebook	2	4	0	3	Lhasa Apso	male, sterilised/neutered	kg	8.45	Yes	Yes	No	Yes	No	No	Yes	No	No	No	Yes	Yes	Yes	No	No	No	No	Yes	No	No	No	No	No	No	No	No	No	No	No
2162	Other Country	30 - 65 years	Female	No	No	Yes	No	No	No	No	Other	Twitter	10	6	4	0	Maltese terrier	male, sterilised/neutered	kg	2.2kg	No	Yes	No	Yes	No	No	Yes	No	No	No	No	Yes	No	No	No	No	No	Yes	No	No	No	No	No	No	No	No	No	No	No
2163	United States of America	30 - 65 years	Female	No	No	No	No	No	No	Yes	Other	Facebook	4	8	0	2	Basset Hound	male, intact	lbs	48	Yes	No	No	Yes	Yes	No	Yes	Yes	No	No	No	Yes	No	No	No	No	No	No	No	No	No	No	No	No	No	No	No	No	No
2164	United Kingdom	30 - 65 years	Female	No	No	No	No	No	No	Yes	Other	Facebook	1	2	0	2	Rhodesian Ridgeback	male, intact	kg	45	Yes	Yes	Yes	Yes	Yes	No	Yes	No	No	No	No	Yes	No	No	No	No	No	No	No	No	No	No	No	No	No	Yes	No	No	No
2165	United Kingdom	30 - 65 years	Female	No	No	No	No	No	No	Yes	Other	Fb	0	3	0	1	Boxer	female, intact	kg	10	No	Yes	Yes	Yes	Yes	No	Yes	No	No	No	No	Yes	No	No	No	No	No	No	No	No	No	No	No	No	No	No	No	No	No
2167	Other Country	30 - 65 years	Female	No	No	No	No	No	No	Yes	Other	Facebook group	3	7	0	2	Parson Russell Terrier	male, sterilised/neutered	kg	12	Yes	Yes	Yes	Yes	Yes	No	No	No	No	No	Yes	Yes	No	No	No	No	No	Yes	No	No	No	No	No	Yes	No	No	No	No	No
2168	Other Country	30 - 65 years	Female	No	No	No	No	No	No	Yes	Other	Twitter	5	6	0	4	labrador	male, sterilised/neutered	kg	28.5	Yes	Yes	No	No	No	No	No	No	No	No	Yes	Yes	No	No	No	No	No	Yes	No	No	No	No	No	No	No	No	No	No	No
2171	Other Country	30 - 65 years	Female	Yes	No	No	No	No	No	No	Other	Post on Facebook	3	9	0	11	American Pitbull Terrier	female, sterilised/neutered	kg	24	Yes	Yes	Yes	Yes	Yes	No	No	No	No	No	Yes	Yes	No	No	No	No	No	Yes	No	No	No	No	No	No	No	No	No	No	No
2172	United States of America	30 - 65 years	Female	Yes	No	No	No	No	No	No	Other	Facebook	2	5	0	4.5	American Eskimo	female, sterilised/neutered	lbs	30	Yes	Yes	Yes	Yes	Yes	No	Yes	No	No	No	Yes	Yes	Yes	No	No	No	No	No	No	No	No	No	No	No	No	No	No	No	No
2174	Canada	30 - 65 years	Female	No	No	No	No	No	No	Yes	Other	Facebook group	0	4	0	2	Shepherd/Husky	male, intact	lbs	31.5	Yes	Yes	No	Yes	No	No	Yes	No	No	No	Yes	Yes	No	No	No	No	No	Yes	No	No	No	Yes	No	No	No	No	No	No	No
2175	United States of America	18 - 30 years	Female	No	No	No	No	Yes	No	No	Other	Twitter	5	4	1	0	mixed breed / English Pointer	male, sterilised/neutered	kg	22.5	Yes	Yes	No	Yes	No	No	Yes	No	No	No	Yes	Yes	No	No	No	No	No	No	No	No	Yes	No	No	No	No	No	No	No	No
2204	United States of America	> 65 years	Female	No	No	No	No	No	No	Yes	Other	facebook	6	8	5	6	english mastiff	female, sterilised/neutered	lbs	140	No	Yes	No	Yes	No	No	Yes	No	No	No	No	No	No	No	No	No	No	No	No	No	No	No	No	No	No	No	No	No	Yes
2178	United States of America	18 - 30 years	Female	Yes	No	No	No	No	No	No	Other	Social Media	7	2	2	6	Poodle chihuahua mix	male, sterilised/neutered	lbs	10	Yes	Yes	Yes	Yes	Yes	No	Yes	Yes	No	No	Yes	No	No	No	No	No	No	Yes	No	No	No	No	No	No	No	No	No	No	No
2203	United States of America	30 - 65 years	Female	No	No	No	No	No	No	Yes	Email		9	9	0	2	Vizsla	female, sterilised/neutered	lbs	38.6	Yes	Yes	Yes	Yes	No	No	Yes	No	No	No	No	Yes	Yes	No	No	No	No	Yes	No	No	Yes	Yes	No	No	No	No	No	No	No
2180	Canada	30 - 65 years	Female	No	No	No	No	No	No	Yes	Other	Facebook	8	6	5	0	Mixed breed malamute/Pyrenees	male, sterilised/neutered	lbs	130	Yes	Yes	No	Yes	No	No	No	No	No	No	No	Yes	No	No	No	No	No	No	No	No	No	No	No	No	No	No	No	No	No
2181	United States of America	30 - 65 years	Female	No	No	No	No	No	No	Yes	Other	Facebook	7	4	0	2	Labradoodle	male, sterilised/neutered	lbs	46	Yes	Yes	Yes	Yes	No	No	Yes	No	No	No	Yes	Yes	No	Yes	No	Yes	No	Yes	No	No	No	No	No	No	No	No	No	No	No
2183	Other Country	18 - 30 years	Female	No	No	No	No	No	No	Yes	Other	facebook	8	7	1	0	dachshund x	male, sterilised/neutered	kg	8.6	Yes	Yes	No	Yes	Yes	No	No	No	No	No	No	Yes	No	No	No	No	No	No	No	No	No	No	No	No	No	No	No	No	No
2187	Other Country	30 - 65 years	Female	No	No	No	No	No	No	Yes	Other	Facebook	10	1	0	3	German Shepherd Dog	male, sterilised/neutered	kg	39	Yes	Yes	Yes	Yes	Yes	No	No	Yes	No	No	Yes	No	No	No	No	No	No	No	No	No	No	No	No	No	No	No	No	No	No
2189	United States of America	18 - 30 years	Female	Yes	Yes	No	No	Yes	No	No	Other	facebook	9	3	5	0	English Mastiff	female, sterilised/neutered	lbs	120	Yes	Yes	Yes	Yes	Yes	No	Yes	Yes	No	No	Yes	Yes	Yes	Yes	No	Yes	No	Yes	No	No	No	No	No	No	No	No	No	No	No
2194	United States of America	30 - 65 years	Female	No	No	No	No	No	No	Yes	Other	Facebook	13	6	6	11	Labrador Retriever	male, sterilised/neutered	lbs	82	Yes	Yes	Yes	Yes	Yes	No	Yes	Yes	No	No	Yes	No	No	No	No	No	No	No	No	No	No	No	No	No	No	No	No	No	No
2201	United States of America	30 - 65 years	Female	No	No	No	No	No	No	Yes	Email		9	6	0	4	Vizsla	male, intact	lbs	50	Yes	Yes	No	Yes	Yes	No	Yes	No	No	No	No	Yes	No	No	No	No	No	Yes	No	No	No	No	No	No	No	No	No	No	No
2202	United States of America	30 - 65 years	Female	No	No	No	No	No	No	Yes	Other	Twitter	4	0	2	5	Puli	female, sterilised/neutered	lbs	27	Yes	Yes	No	Yes	No	No	No	No	No	No	No	Yes	No	No	No	No	No	No	No	No	No	No	No	No	No	No	No	No	No
2205	United States of America	30 - 65 years	Female	Yes	No	No	No	No	No	No	Email		0	11	0	3	Nova Scotia Duck Tolling Retiever	female, intact	lbs	31	No	Yes	Yes	Yes	Yes	No	Yes	Yes	No	No	Yes	Yes	Yes	No	No	No	No	No	No	No	No	No	No	No	No	No	No	No	No
2206	Canada	30 - 65 years	Female	Yes	No	No	No	No	No	No	Other	Facebook	2	4	0	2	Large Munsterlander	male, sterilised/neutered	lbs	66	No	No	No	Yes	Yes	No	Yes	No	No	No	No	Yes	No	Yes	No	No	No	Yes	No	No	No	No	No	No	No	No	Yes	No	No
2207	United States of America	30 - 65 years	Female	No	Yes	No	No	No	No	No	Other	facebook	10	8	1	0	Mixed breed	female, sterilised/neutered	lbs	55	Yes	Yes	Yes	Yes	Yes	No	Yes	Yes	No	No	Yes	No	No	No	No	No	No	Yes	No	No	No	No	No	No	No	No	No	Yes	No
2208	United States of America	30 - 65 years	Female	No	No	No	No	No	Yes	No	Other	facebook	1	9	0	10	mixed breed	female, sterilised/neutered	lbs	52.2	Yes	Yes	Yes	Yes	Yes	No	No	No	No	No	Yes	No	Yes	No	No	No	No	Yes	No	No	No	No	No	No	No	No	No	No	No
2209	United States of America	30 - 65 years	Female	No	No	No	No	No	No	Yes	Other	facebook page	2	6	0	0	fox wire hair terrier and jack russell	female, sterilised/neutered	lbs	19	Yes	Yes	No	Yes	No	No	Yes	No	No	No	No	Yes	No	No	No	No	No	No	No	No	Yes	No	No	No	No	No	Yes	No	No
2213	Canada	30 - 65 years	Female	Yes	No	No	No	No	No	No	Other	Facebook	12	11	0	2	Large Munsterlander	male, sterilised/neutered	lbs	74	No	Yes	No	Yes	No	No	Yes	No	No	No	No	Yes	No	No	No	No	No	Yes	No	No	No	No	No	No	No	No	Yes	No	No
2214	United States of America	18 - 30 years	Female	No	No	Yes	No	Yes	No	No	Other	Facebook	4	7	0	10	lab	female, sterilised/neutered	lbs	55	Yes	Yes	No	Yes	Yes	No	Yes	Yes	No	No	Yes	Yes	No	Yes	No	No	No	Yes	No	No	Yes	No	No	No	No	No	No	No	No
2215	Canada	30 - 65 years	Female	No	No	No	No	No	No	Yes	Other	Twitter	6	1	0	2	German shepherd	male, sterilised/neutered	lbs	85	No	Yes	No	Yes	No	No	Yes	No	No	No	No	Yes	No	No	No	No	No	No	No	No	No	No	No	No	No	No	No	No	No
2217	Other Country	18 - 30 years	Female	No	No	No	No	Yes	No	No	Other	Facebook	2	0	0	2	Miniature australian bulldog	female, sterilised/neutered	kg	14 kg	Yes	Yes	No	Yes	Yes	No	Yes	No	No	No	No	Yes	No	No	No	Yes	No	Yes	No	No	Yes	No	No	No	No	No	No	No	No
2221	Other Country	18 - 30 years	Female	No	No	No	No	No	No	Yes	Other	facebook	0	7	0	1	blue cattle x Chihuahua	female, intact	kg	5	Yes	Yes	No	Yes	Yes	No	Yes	Yes	No	No	Yes	Yes	No	Yes	No	Yes	No	Yes	No	No	Yes	Yes	No	No	No	Yes	Yes	No	No
2223	Canada	18 - 30 years	Female	Yes	No	No	No	Yes	Yes	No	Other	Modern dog training Facebook Page	0	9	0	1.5	Mixed Breed (golden ret x border collie)	female, sterilised/neutered	lbs	65	Yes	Yes	Yes	Yes	Yes	No	No	No	No	No	Yes	Yes	No	No	No	No	No	No	No	No	No	Yes	No	No	No	No	No	No	No
2226	Other Country	30 - 65 years	Female	No	No	No	No	No	Yes	No	Other	facebook (do you believe in dog)	7	2	0	2	fox terrier cross	female, sterilised/neutered	kg	8	Yes	Yes	No	Yes	Yes	No	Yes	No	No	No	No	Yes	No	Yes	No	No	No	No	No	No	No	No	No	No	No	No	No	No	No
2227	United Kingdom	30 - 65 years	Female	Yes	No	No	No	No	No	No	Other	Facebook	5	9	0	2	border collide	female, sterilised/neutered	kg	18	Yes	Yes	Yes	Yes	Yes	No	Yes	Yes	No	No	Yes	Yes	No	No	No	No	No	No	No	No	No	No	No	No	No	No	No	No	No
2228	United States of America	30 - 65 years	Female	No	No	No	No	No	No	Yes	Other	Facebook	13	11	0	2	Dachshund	female, sterilised/neutered	lbs	22	Yes	Yes	No	Yes	No	No	Yes	No	No	No	Yes	Yes	No	No	No	No	No	Yes	No	No	No	No	No	No	No	No	No	No	No
2229	Other Country	18 - 30 years	Male	No	No	No	No	Yes	No	No	Other	facebook	1	0	0	2	German Shorthaired Pointer	female, intact	kg	20	Yes	Yes	No	Yes	Yes	Yes	Yes	No	Yes	No	Yes	No	Yes	No	No	Yes	No	No	No	No	No	No	No	No	No	No	Yes	No	No
2232	Switzerland	30 - 65 years	Female	Yes	No	No	No	No	No	No	Other		11	3	0	1	Mischling	male, sterilised/neutered	kg	32	Yes	No	Yes	Yes	No	No	Yes	Yes	No	No	Yes	No	No	No	No	No	No	No	No	No	No	No	No	No	No	No	No	No	No
2234	Other Country	30 - 65 years	Female	Yes	No	No	No	No	No	No	Other	Facebook	0	5	0	2	Border Collie	male, intact	kg	17kg	Yes	Yes	Yes	Yes	Yes	No	Yes	Yes	No	No	Yes	No	No	Yes	No	No	No	No	No	No	No	No	No	No	No	No	No	Yes	No
2235	United States of America	18 - 30 years	Female	Yes	No	No	No	Yes	No	No	Other	facebook	4	6	1	2	Mixed breed lab x weimeraner	male, sterilised/neutered	lbs	70.2	Yes	Yes	Yes	Yes	Yes	No	Yes	Yes	No	No	Yes	No	No	No	No	No	No	Yes	No	No	No	No	No	No	No	No	No	No	No
2236	Other Country	30 - 65 years	Female	No	No	No	No	No	No	Yes	Other	online FB	3	6	0	2	NZ Heading Dog	male, sterilised/neutered	kg	25	Yes	Yes	Yes	Yes	Yes	No	Yes	Yes	Yes	No	Yes	Yes	No	No	No	No	No	No	No	No	No	No	No	No	No	No	No	No	No
2237	Germany	18 - 30 years	Female	Yes	No	No	No	No	No	No	Other	Facebook	5	4	0	2	Eurasier	male, intact	kg	23	No	No	Yes	No	No	Yes	No	No	No	No	No	No	No	No	No	No	No	No	No	No	No	No	No	No	No	No	No	Yes	Yes
2238	United States of America	18 - 30 years	Female	Yes	No	No	No	Yes	No	No	Other	Facebook	6	0	0	6	collie	male, sterilised/neutered	lbs	60	No	Yes	No	Yes	No	No	Yes	No	No	No	No	Yes	No	No	No	No	No	No	No	No	No	No	Yes	No	No	No	Yes	No	No
2239	Canada	30 - 65 years	Female	Yes	No	No	No	No	No	No	Other	FB post	9	0	4	11	German Shepherd	female, sterilised/neutered	lbs	72	Yes	No	No	Yes	No	No	Yes	No	No	No	No	No	No	No	No	No	No	Yes	No	No	No	No	No	No	No	No	No	No	No
2240	United States of America	30 - 65 years	Female	Yes	No	No	No	No	No	No	Other	fb	1	5	0	2	aussie	female, intact	lbs	47	Yes	Yes	Yes	Yes	Yes	No	Yes	Yes	No	No	Yes	Yes	No	No	No	No	No	Yes	No	No	No	No	No	No	No	No	No	No	No
2241	United States of America	18 - 30 years	Female	Yes	Yes	No	No	No	No	No	Other	Facebook	7	1	0	3	French Bulldog	female, sterilised/neutered	lbs	26	Yes	Yes	Yes	Yes	Yes	No	Yes	Yes	No	No	Yes	No	No	No	No	No	No	No	No	No	No	No	No	No	No	No	No	No	No
2246	Other Country	30 - 65 years	Female	No	No	No	No	No	No	Yes	Other	Facebook	5	10	0	3	Whippet	male, sterilised/neutered	kg	20	Yes	Yes	Yes	Yes	Yes	No	Yes	Yes	No	No	Yes	Yes	No	No	No	No	No	Yes	No	No	No	No	No	No	No	No	No	No	No
2243	Other Country	30 - 65 years	Female	No	Yes	No	No	No	No	No	Other	FB	10	5	0	2	Siberian Husky	female, sterilised/neutered	kg	24	Yes	Yes	Yes	Yes	No	No	Yes	Yes	No	No	No	No	No	No	No	No	No	No	No	No	No	No	No	No	No	No	No	No	Yes
2244	United States of America	30 - 65 years	Female	No	No	No	No	No	No	Yes	Other	facebook	14	3	3	1	Italian Greyhound	male, sterilised/neutered	lbs	9	Yes	Yes	No	Yes	No	No	No	No	No	No	No	No	No	No	No	No	No	No	No	No	No	Yes	No	No	No	No	Yes	No	No
2245	United States of America	30 - 65 years	Female	No	No	No	No	No	No	Yes	Other	Facebook	2	6	0	1.5	Chiweenie - mixed breed	male, sterilised/neutered	lbs	10	No	Yes	No	No	No	No	No	No	No	No	No	Yes	No	No	No	No	No	No	No	No	No	No	No	No	No	No	No	No	No
2247	Other Country	30 - 65 years	Female	No	No	No	No	No	No	Yes	Other	Facebook	13	4	0	2	Whippet	female, sterilised/neutered	kg	11	Yes	Yes	No	Yes	No	No	No	No	No	No	Yes	Yes	Yes	No	No	No	No	No	No	No	No	No	No	No	No	No	No	No	No
2249	United States of America	30 - 65 years	Female	Yes	No	No	No	No	No	No	Other	fellow trainer	3	2	0	3	Great Pyrenees	male, intact	lbs	110lbs	Yes	Yes	Yes	Yes	Yes	No	No	No	No	No	No	No	No	No	No	No	No	Yes	No	No	No	No	No	No	No	No	No	No	No
2251	United States of America	30 - 65 years	Female	Yes	Yes	No	No	No	No	No	Other		4	5	0	0.85	Doberman	male, intact	lbs	73	No	No	No	Yes	Yes	No	Yes	No	Yes	No	No	Yes	No	No	No	No	No	Yes	Yes	No	No	No	No	No	Yes	No	No	Yes	No
2252	United Kingdom	30 - 65 years	Female	Yes	No	No	No	No	No	No	Email		3	3	0	2	Hovawart	female, sterilised/neutered	kg	34	Yes	Yes	Yes	Yes	Yes	No	Yes	Yes	No	No	Yes	Yes	No	No	No	No	No	No	No	No	No	No	No	No	No	No	No	No	No
2253	United States of America	30 - 65 years	Female	No	No	No	No	No	No	Yes	Other	facebook	16	6	0	6	beagle (lemon)	female, sterilised/neutered	lbs	36	Yes	Yes	Yes	Yes	No	No	Yes	Yes	Yes	No	Yes	No	No	No	No	No	No	No	No	No	No	No	No	No	No	No	No	No	No
2254	United States of America	30 - 65 years	Female	Yes	Yes	No	No	No	No	No	Other	facebook	1	10	0	2	Belgian Malinois	male, intact	lbs	60	Yes	Yes	Yes	Yes	Yes	Yes	Yes	Yes	No	No	Yes	Yes	No	No	Yes	Yes	No	Yes	Yes	No	Yes	No	No	No	No	No	No	No	No
2255	Germany	30 - 65 years	Female	No	No	No	No	No	No	Yes	Other	Facebook	6	4	0	3	Mischling	female, sterilised/neutered	kg	20	Yes	Yes	No	Yes	No	No	Yes	Yes	No	No	Yes	No	No	No	No	No	No	Yes	No	No	No	No	No	No	No	No	No	No	No
2256	Germany	18 - 30 years	Female	Yes	No	No	No	No	No	No	Other	Facebook	2	9	1	9	Malinois	female, intact	kg	26	Yes	No	No	Yes	No	Yes	No	No	No	No	No	No	No	No	No	No	No	No	No	No	Yes	No	No	Yes	Yes	No	No	No	No
2259	Canada	18 - 30 years	Female	Yes	No	No	No	No	No	No	Other	Facebook	6	5	0	0	Pure bred Doberman Pinscher	male, sterilised/neutered	lbs	70	No	Yes	No	Yes	Yes	No	Yes	Yes	No	No	No	Yes	No	Yes	No	No	No	No	No	No	Yes	No	No	No	No	No	Yes	No	No
2263	United Kingdom	30 - 65 years	Female	No	No	Yes	No	No	No	No	Other	Facebook	7	3	0	1.5	Lurcher (mixed breed)	male, intact	kg	19.5	Yes	Yes	No	Yes	No	No	No	No	No	No	Yes	No	No	No	No	No	No	Yes	No	No	No	No	No	No	No	No	No	No	No
2264	Austria	18 - 30 years	Female	No	No	No	No	No	No	Yes	Other	Internet	1	18	0	5	Mischling	male, intact	kg	25	Yes	No	Yes	Yes	Yes	No	No	Yes	No	No	No	No	No	No	No	No	No	No	No	No	No	No	No	No	No	No	No	No	Yes
2266	Germany	18 - 30 years	Female	No	No	No	No	No	No	Yes	Other	Facebook	1	0	0	2	Tschechoslowakischer Wolfshund	female, intact	kg	30	Yes	Yes	No	Yes	Yes	No	Yes	Yes	No	No	Yes	No	No	No	Yes	Yes	No	Yes	No	No	Yes	No	No	No	No	No	No	Yes	No
2268	Other Country	30 - 65 years	Female	No	No	No	No	No	No	Yes	Other	Facebook	3	10	0	2.5	Vizla	female, sterilised/neutered	kg	25	Yes	Yes	Yes	Yes	No	No	No	No	No	No	No	Yes	No	No	No	No	No	No	No	No	No	Yes	No	No	No	Yes	No	No	No
2269	Germany	18 - 30 years	Female	No	No	No	No	No	No	Yes	Other	Facebook	2	7	1	8	Mischling	female, sterilised/neutered	kg	8kg	Yes	No	Yes	No	No	No	No	Yes	No	No	No	No	No	No	No	No	No	Yes	No	No	Yes	No	No	No	No	No	No	No	No
2272	Canada	18 - 30 years	Female	Yes	No	No	No	No	No	No	Other	Facebook	2	9	0	0	Pure bred Staffordshire Bull Terrier	female, sterilised/neutered	lbs	30	No	Yes	No	Yes	Yes	No	Yes	Yes	No	No	No	Yes	No	Yes	No	No	No	No	No	No	Yes	No	No	No	No	No	Yes	No	No
2273	United Kingdom	30 - 65 years	Female	No	No	No	No	No	No	Yes	Other	Facebook	6	9	0	4	Working sheepdog	male, sterilised/neutered	kg	19.4	Yes	Yes	Yes	Yes	Yes	No	Yes	Yes	No	No	Yes	No	No	No	No	No	No	No	No	No	No	No	No	No	No	No	No	No	No
2274	Other Country	30 - 65 years	Female	No	No	No	No	No	No	Yes	Other	Facebook	7	11	1	1	Whippet	male, sterilised/neutered	kg	12	Yes	No	No	Yes	No	No	No	No	No	No	Yes	Yes	No	No	No	No	No	Yes	No	No	No	No	No	No	No	No	No	No	No
2275	Other Country	30 - 65 years	Female	No	No	No	No	No	No	Yes	Other	Facebook	5	10	0	2	Dobermann	female, sterilised/neutered	kg	32	Yes	No	No	Yes	Yes	No	No	No	No	No	Yes	Yes	No	No	No	No	No	No	No	No	No	No	No	No	No	No	No	No	No
2276	United Kingdom	30 - 65 years	Female	No	No	No	No	No	No	Yes	Other	Facebook	11	1	6	1	Greyhound	male, sterilised/neutered	kg	32 kilos	No	No	No	Yes	No	No	No	No	No	No	No	Yes	No	No	No	No	No	No	No	No	No	No	No	No	No	No	No	No	No
2277	Germany	30 - 65 years	Female	Yes	Yes	No	No	No	No	No	Other	Facebook	2	6	0	2	Labrador retriever	female, intact	kg	25	Yes	Yes	Yes	Yes	Yes	Yes	Yes	Yes	Yes	No	No	No	No	No	No	No	No	No	No	No	No	No	No	No	No	No	No	Yes	No
2279	Canada	18 - 30 years	Female	Yes	No	No	No	No	No	No	Other	Facebook	9	8	0	4	pure bred Toy Poodle	female, sterilised/neutered	lbs	5	No	Yes	No	Yes	Yes	No	Yes	Yes	No	No	No	Yes	No	No	No	No	No	No	No	No	No	No	No	No	No	No	Yes	No	No
2280	Other Country	30 - 65 years	Female	No	No	No	No	No	No	Yes	Other	facebook	2	2	0	3	whippet	female, sterilised/neutered	kg	16	No	Yes	No	Yes	No	No	No	No	No	No	No	Yes	No	No	No	No	No	No	No	No	No	No	No	No	No	No	No	No	No
2281	Other Country	30 - 65 years	Female	No	No	No	No	No	No	Yes	Other	facebook	4	0	2	0	mixed breed	female, sterilised/neutered	kg	37	Yes	Yes	No	Yes	No	No	No	No	No	No	No	Yes	No	No	No	No	No	Yes	No	No	No	No	No	No	No	No	No	No	No
2283	Other Country	30 - 65 years	Male	No	No	No	No	No	No	Yes	Other	Facebook	0	8	0	2	Viszla	male, intact	kg	25	Yes	Yes	No	Yes	Yes	No	No	No	No	No	Yes	Yes	No	No	No	No	No	No	No	No	Yes	No	No	No	No	No	No	No	No
2284	Germany	30 - 65 years	Female	Yes	Yes	No	No	No	No	No	Other	Facebook	9	6	5	0	Bordercollie-Mix	female, sterilised/neutered	kg	16,5	Yes	Yes	Yes	Yes	Yes	Yes	Yes	Yes	No	No	Yes	No	No	No	No	No	No	No	No	No	No	No	No	No	No	No	No	No	No
2286	Germany	30 - 65 years	Female	No	No	No	No	No	No	Yes	Other	Facebook	4	9	0	7	Mischling	female, sterilised/neutered	kg	32	Yes	Yes	Yes	Yes	Yes	No	Yes	Yes	No	No	No	No	No	No	No	No	No	Yes	No	No	No	No	No	No	No	No	No	No	No
2288	Austria	18 - 30 years	Female	No	No	No	No	No	No	Yes	Other	facebook	5	0	3	0	Mischling	female, sterilised/neutered	kg	22	Yes	Yes	No	Yes	No	No	No	No	No	No	Yes	Yes	No	No	No	No	No	Yes	No	No	No	No	No	No	No	No	No	No	No
2289	Germany	30 - 65 years	Female	Yes	No	No	No	No	No	No	Other	Facebook	10	7	1	5	Podenco-Mix	female, sterilised/neutered	kg	19,5	Yes	No	Yes	Yes	No	No	No	Yes	No	No	No	No	No	No	No	No	No	No	No	No	No	No	No	No	No	No	No	No	Yes
2291	Other Country	18 - 30 years	Female	Yes	No	No	No	No	No	No	Other	Facebook	3	1	0	2	Mixed breed	female, sterilised/neutered	kg	14	Yes	Yes	Yes	Yes	Yes	No	Yes	Yes	No	No	Yes	Yes	No	No	No	No	No	No	No	No	No	No	No	No	No	No	No	No	No
2292	Germany	30 - 65 years	Female	No	No	No	No	No	No	Yes	Other	facebook	9	5	0	2	Border Collie	female, sterilised/neutered	kg	17	Yes	Yes	Yes	Yes	Yes	No	Yes	No	No	No	No	No	No	No	No	No	No	No	No	No	No	No	No	No	No	No	No	Yes	No
2303	Germany	30 - 65 years	Female	Yes	Yes	No	No	No	No	No	Other	Facebook	6	7	0	3	Deutsche Dogge	male, intact	kg	70	Yes	Yes	Yes	Yes	Yes	No	Yes	Yes	No	No	Yes	No	No	No	No	No	No	Yes	No	No	No	No	No	No	No	No	No	No	No
2294	Germany	18 - 30 years	Female	No	No	No	No	No	No	Yes	Other	Facebook	8	7	4	5	stabijhound	female, intact	kg	20	Yes	Yes	Yes	Yes	No	No	No	No	No	No	Yes	Yes	No	Yes	No	No	No	Yes	No	No	No	No	No	Yes	No	No	No	No	No
2295	Germany	18 - 30 years	Female	No	No	No	No	No	No	Yes	Other	Internet	2	6	0	2	Australian Shepherd	male, intact	kg	22,10	Yes	Yes	Yes	Yes	Yes	No	No	Yes	No	No	Yes	No	No	No	No	No	No	Yes	No	No	Yes	No	No	Yes	No	No	No	No	No
2296	Canada	30 - 65 years	Female	No	No	No	No	Yes	No	No	Other	Facebook	1	2	0	8	pit bull mix	male, sterilised/neutered	lbs	60	Yes	Yes	Yes	Yes	Yes	No	No	Yes	No	No	Yes	No	No	Yes	No	No	No	Yes	No	No	No	No	No	No	No	No	No	No	No
2297	Germany	30 - 65 years	Female	No	No	No	No	No	No	Yes	Other	Fb	1	4	0	3	Irish Wolfhound	female, intact	kg	40	Yes	Yes	Yes	Yes	Yes	No	No	Yes	No	No	No	No	No	No	No	No	No	No	No	No	No	No	No	No	No	No	No	Yes	No
2298	Switzerland	30 - 65 years	Female	Yes	Yes	No	No	No	No	No	Other		6	6	0	0	Deutsche Dogge	female, intact	kg	65	Yes	Yes	Yes	Yes	No	No	Yes	Yes	No	No	No	No	No	No	No	No	No	No	No	No	No	No	No	No	No	No	No	Yes	Yes
2299	Germany	30 - 65 years	Male	No	No	No	No	No	No	Yes	Other	Facebook	1	7	0	2	Rhodesian Ridgeback	female, intact	kg	35	Yes	No	Yes	Yes	No	No	No	No	No	No	Yes	No	No	No	No	No	No	No	No	No	No	No	No	No	No	No	No	No	No
2301	Germany	30 - 65 years	Female	Yes	No	No	No	No	No	No	Other	Facebook	7	9	0	2	Mischling	female, intact	kg	28	Yes	Yes	Yes	Yes	Yes	Yes	Yes	Yes	No	No	Yes	No	No	No	No	No	No	No	No	No	No	No	No	No	No	No	No	Yes	No
2302	Germany	30 - 65 years	Female	No	No	No	No	No	No	Yes	Other	facebook	2	11	1	4	Mischling	female, sterilised/neutered	kg	23	Yes	Yes	No	Yes	No	No	Yes	Yes	No	No	Yes	No	No	No	No	No	No	Yes	No	No	No	No	No	No	No	No	No	No	No
2307	United States of America	18 - 30 years	Female	No	No	No	No	No	No	Yes	Other	facebook	13	1	0	2	mixed breed,wisdom panel test indicated mostly gsd/sheltie	male, sterilised/neutered	lbs	43	Yes	Yes	Yes	Yes	No	No	Yes	Yes	No	No	Yes	Yes	No	Yes	No	No	No	Yes	No	No	No	No	No	No	No	No	No	No	No
2308	Germany	30 - 65 years	Female	No	No	No	No	No	Yes	No	Other	facebook	2	8	1	1	Mischling Husky Airedale-Terrier	male, sterilised/neutered	kg	25	Yes	No	Yes	Yes	Yes	No	No	Yes	No	No	No	No	No	No	No	No	No	No	No	No	No	No	No	No	No	No	No	No	Yes
2309	United Kingdom	30 - 65 years	Female	No	No	No	No	No	No	Yes	Other	friend	8	8	0	0	Staffordshire Bull Terrier	female, sterilised/neutered	lbs	28	Yes	Yes	No	Yes	Yes	No	Yes	Yes	No	No	Yes	Yes	Yes	Yes	No	No	No	Yes	No	Yes	Yes	No	No	No	No	No	No	No	No
2311	Germany	30 - 65 years	Female	No	No	No	No	No	No	Yes	Other	facebook	12	7	1	5	Labrador	female, sterilised/neutered	kg	33	Yes	No	No	Yes	No	No	No	No	No	No	No	No	No	No	No	No	No	Yes	No	No	No	No	No	No	No	No	No	No	No
2312	Other Country	30 - 65 years	Female	No	No	Yes	Yes	No	No	No	Other	Told me a colleague	2	0	0	2	Chow-Chow	female, sterilised/neutered	kg	25	Yes	Yes	No	Yes	Yes	No	Yes	No	No	No	No	Yes	No	No	No	No	No	Yes	No	No	No	No	No	No	No	No	No	No	No
2313	United Kingdom	18 - 30 years	Female	Yes	Yes	No	No	No	No	No	Other	facebook	3	7	0	2	German Shorthaired Pointer	male, intact	kg	27	Yes	Yes	Yes	Yes	Yes	Yes	Yes	Yes	No	No	Yes	No	No	Yes	No	No	No	Yes	No	No	No	No	No	No	No	No	No	No	No
2314	Austria	18 - 30 years	Female	No	No	No	No	No	No	Yes	Other	facebook	8	5	0	2	Bearded Collie	female, sterilised/neutered	kg	19	Yes	No	Yes	Yes	Yes	No	No	Yes	No	No	Yes	No	No	Yes	No	No	No	Yes	No	No	No	No	No	No	No	No	No	No	No
2315	Germany	30 - 65 years	Female	No	No	No	No	No	No	Yes	Other	Facebook	2	5	0	5	Dalmatiner	male, intact	kg	ca. 25 kg	Yes	Yes	Yes	Yes	Yes	Yes	Yes	Yes	No	No	Yes	No	No	No	No	No	No	No	No	No	No	No	No	No	No	No	No	No	No
2316	Other Country	30 - 65 years	Male	No	No	No	No	No	No	Yes	Other	Facebook	0	3	0	2	Airedale terrier	female, intact	kg	6	Yes	Yes	Yes	Yes	Yes	No	No	No	No	No	No	Yes	No	Yes	No	No	No	No	No	No	No	No	No	No	No	No	Yes	No	No
2317	Austria	30 - 65 years	Female	Yes	No	No	No	No	No	No	Other	Facebook	2	1	0	3	Zwergpinscher	male, sterilised/neutered	kg	7	Yes	No	Yes	Yes	No	No	No	No	No	No	Yes	Yes	No	Yes	No	No	No	Yes	No	No	No	No	No	No	No	No	No	No	No
2318	Germany	18 - 30 years	Female	No	No	No	No	No	No	Yes	Other	Facebook	1	6	0	3	Cavalier King Charles Spaniel	female, sterilised/neutered	kg	10	Yes	Yes	Yes	Yes	Yes	Yes	Yes	Yes	No	No	No	No	No	No	No	No	No	No	No	No	No	No	No	No	No	No	No	No	Yes
2319	Switzerland	30 - 65 years	Female	No	No	No	No	No	No	Yes	Other	durch eine Freundin	10	2	1	0	Mischling	male, sterilised/neutered	kg	20,3	Yes	No	Yes	Yes	Yes	No	No	No	No	No	Yes	No	No	No	No	No	No	No	No	No	No	No	No	No	No	No	No	No	No
2320	Germany	30 - 65 years	Female	No	No	No	No	No	No	Yes	Other	fb	1	11	0	2	Magyar Vizsla	male, sterilised/neutered	kg	27	Yes	No	Yes	Yes	Yes	Yes	Yes	Yes	No	No	No	No	No	Yes	No	No	No	Yes	No	No	No	No	No	No	No	No	No	No	No
2321	Other Country	30 - 65 years	Female	No	No	Yes	No	No	No	No	Other	Facebook	11	5	0	2	Border terrier	female, intact	kg	6,5	Yes	Yes	Yes	Yes	Yes	No	Yes	Yes	No	No	Yes	Yes	No	No	No	No	No	No	No	No	No	No	No	No	No	No	No	No	No
2322	Germany	30 - 65 years	Female	No	No	No	No	No	No	Yes	Other	Facebook	0	7	0	2	Yorkie/Zwergschnauzer Mix	male, intact	kg	6	Yes	Yes	No	Yes	No	No	No	No	No	No	Yes	No	No	No	No	No	No	Yes	No	No	No	No	No	No	No	No	No	No	No
2324	Germany	30 - 65 years	Female	No	No	No	No	No	No	Yes	Other	Faebook	7	8	0	2	Golden Retriever	female, intact	kg	32	No	Yes	No	Yes	No	No	Yes	No	No	No	No	Yes	No	No	No	No	No	No	No	No	No	No	No	No	No	No	No	No	No
2325	United Kingdom	18 - 30 years	Female	No	No	No	No	No	No	Yes	Other	facebook	7	9	0	0	Border Collie	male, sterilised/neutered	kg	20	Yes	Yes	Yes	Yes	Yes	No	Yes	Yes	No	No	Yes	No	No	No	No	No	No	No	No	No	No	No	No	No	No	No	No	No	No
2327	Switzerland	18 - 30 years	Female	No	No	No	No	Yes	No	No	Flyer		12	7	0	3	Gos d'Atura (Katalanischer Schäferhund)	male, sterilised/neutered	kg	25	Yes	No	Yes	Yes	Yes	Yes	Yes	No	No	No	Yes	No	No	No	No	No	No	No	No	No	No	No	No	No	No	No	No	No	No
2330	Germany	30 - 65 years	Female	No	No	No	No	No	No	Yes	Other	facebook	3	4	0	7	Mischling	female, sterilised/neutered	kg	21	Yes	Yes	Yes	No	No	No	No	No	No	No	No	No	No	No	No	No	No	Yes	No	No	No	No	No	Yes	No	No	No	No	No
2331	Germany	30 - 65 years	Female	Yes	No	No	No	No	No	No	Other	Facebook	2	11	1	1	Schäferhund-Mischling	female, sterilised/neutered	kg	30	No	No	Yes	No	No	No	No	No	No	No	Yes	No	No	No	No	No	No	No	No	No	No	No	No	No	No	No	No	No	No
2332	Austria	18 - 30 years	Female	No	No	No	No	No	No	Yes	Other	facebook	2	7	2	0	mischling	male, sterilised/neutered	kg	14	Yes	Yes	Yes	Yes	Yes	No	No	No	No	No	No	No	No	No	No	No	No	No	No	No	No	No	No	No	No	No	No	Yes	Yes
2333	Austria	30 - 65 years	Female	No	No	No	No	No	No	Yes	Other	von m hundetrainerin	5	9	0	3	Beagle	female, intact	kg	10	Yes	Yes	Yes	Yes	No	No	No	No	No	No	Yes	No	No	No	No	No	No	Yes	No	No	No	No	No	No	No	No	No	No	No
2335	Other Country	30 - 65 years	Female	No	No	No	No	No	No	Yes	Other	Internet	2	10	0	2	Eurasier	male, sterilised/neutered	kg	20	Yes	Yes	No	Yes	Yes	No	Yes	No	No	No	No	No	No	No	No	No	No	No	No	No	No	No	No	No	No	No	No	No	Yes
2338	Switzerland	30 - 65 years	Female	No	No	No	No	No	No	Yes	Other	Facebook Freund	8	1	1	10	Terriermischling	female, sterilised/neutered	kg	9	Yes	Yes	No	Yes	No	No	No	No	No	No	Yes	No	No	No	No	No	No	No	No	No	Yes	No	No	No	No	Yes	No	No	No
2340	Switzerland	30 - 65 years	Male	No	No	Yes	No	No	Yes	No	Other	Intern...	8	1	6	9	Magyar Viszla	female, sterilised/neutered	kg	24	No	Yes	Yes	Yes	Yes	No	No	No	No	No	No	No	No	No	No	No	No	No	No	Yes	No	No	No	No	No	No	No	No	No
2342	Germany	30 - 65 years	Female	No	No	No	No	No	No	Yes	Other	Facebook	2	11	0	2	Rhodesian Ridgeback	female, intact	kg	36	Yes	Yes	Yes	Yes	Yes	No	Yes	Yes	No	No	No	Yes	No	No	No	No	No	Yes	No	No	No	No	No	No	No	No	No	No	No
2344	Other Country	30 - 65 years	Female	No	No	No	No	No	No	Yes	Other	Facebook	0	4	0	0.2	miniature poodle	male, intact	kg	5	Yes	Yes	No	Yes	No	No	No	No	No	No	No	Yes	No	No	No	No	No	No	No	No	No	No	No	Yes	No	No	No	No	No
2346	Switzerland	30 - 65 years	Female	Yes	No	No	No	No	No	No	Other	Web	5	3	0	3	Siberian Husky	female, sterilised/neutered	kg	18	No	No	Yes	No	No	No	No	No	No	No	No	No	No	No	No	No	No	No	No	No	No	No	No	No	No	No	No	No	Yes
2348	Germany	18 - 30 years	Female	Yes	Yes	Yes	Yes	No	Yes	No	Other	Facebook	1	3	0	2	Kleinpudel	female, intact	kg	8,1	Yes	No	Yes	No	Yes	No	Yes	Yes	No	No	Yes	No	No	No	No	No	No	Yes	No	No	No	No	No	No	No	No	No	No	No
2349	Germany	30 - 65 years	Female	Yes	No	No	No	No	No	No	Other	Social Media	6	9	0	2	Parson Russell Terrier	female, sterilised/neutered	kg	7	Yes	Yes	Yes	Yes	Yes	No	No	Yes	No	No	Yes	No	No	No	No	No	No	No	No	No	No	No	No	No	No	No	No	Yes	No
2350	Germany	30 - 65 years	Female	No	No	No	No	No	No	Yes	Other	facebook	5	1	0	2	Parson Jack Russel	female, intact	kg	6,0	Yes	Yes	No	Yes	No	No	Yes	No	No	No	Yes	No	No	No	No	No	No	Yes	No	No	No	No	No	No	No	No	No	No	No
2351	United Kingdom	30 - 65 years	Female	No	No	No	No	No	No	Yes	Other	facebook - agilitynet	8	0	1	6	labrador	male, sterilised/neutered	kg	27	Yes	Yes	Yes	Yes	Yes	No	Yes	Yes	No	No	Yes	Yes	No	No	No	No	No	No	No	No	No	No	No	No	No	No	No	No	No
2352	Germany	30 - 65 years	Female	No	No	No	No	No	No	Yes	Other	facebook	1	0	0	10	Epagneul Breton	female, intact	kg	9	Yes	Yes	Yes	Yes	No	No	No	No	No	No	No	No	No	No	No	No	No	Yes	No	No	Yes	No	No	No	No	No	No	No	No
2353	Germany	30 - 65 years	Female	No	No	No	No	No	No	Yes	Other	Facebook	2	6	0	2	Berner Sennenhund	female, intact	kg	37	Yes	Yes	Yes	Yes	Yes	No	Yes	Yes	No	No	Yes	No	No	No	No	No	No	No	No	No	No	No	No	No	No	No	No	No	No
2354	Switzerland	18 - 30 years	Female	Yes	No	No	No	No	No	No	Other	Kollegin	2	9	0	3	Australian Shepherd	male, sterilised/neutered	kg	20	No	No	Yes	No	No	No	No	No	No	No	No	No	No	No	No	No	No	No	No	No	No	No	No	No	No	No	No	No	Yes
2356	Switzerland	30 - 65 years	Female	No	No	No	No	No	Yes	No	Flyer		9	5	0	4	Mischling	male, sterilised/neutered	kg	30	No	Yes	No	No	No	No	Yes	No	No	No	No	Yes	No	No	No	No	No	No	No	No	No	No	No	No	No	No	No	No	No
2357	Germany	18 - 30 years	Female	No	No	No	No	Yes	No	No	Other	Facebook	2	11	1	3	Mischling	female, sterilised/neutered	kg	6.3	Yes	Yes	Yes	Yes	Yes	Yes	No	No	No	No	Yes	Yes	No	No	No	No	No	No	No	No	No	No	No	No	No	No	No	No	No
2358	Germany	18 - 30 years	Female	No	No	No	No	No	No	Yes	Other	Facebook	3	11	2	4	Mischling	male, intact	kg	11,5	Yes	Yes	No	Yes	Yes	No	Yes	Yes	No	No	Yes	Yes	No	Yes	No	No	No	Yes	No	No	No	No	No	No	No	No	No	No	No
2359	United States of America	> 65 years	Male	No	No	No	No	No	No	Yes	Other	facebook	8	1	0	0	Scottish Terrier	male, sterilised/neutered	lbs	24	No	No	No	Yes	No	No	No	No	No	No	No	Yes	No	No	No	No	No	No	No	No	No	No	No	No	No	No	No	No	No
2362	Germany	18 - 30 years	Female	No	No	No	No	No	No	Yes	Other	Facebook	1	3	0	2	Miniatur Bullterrier	male, intact	kg	17,5	Yes	Yes	Yes	Yes	Yes	No	Yes	Yes	No	No	Yes	No	No	No	No	No	No	Yes	No	No	No	No	No	No	No	No	No	No	No
2363	Other Country	30 - 65 years	Female	No	No	No	No	No	No	Yes	Other	facebook	1	3	0	8	scottish terrier	male, intact	kg	10	Yes	No	Yes	Yes	No	No	No	No	No	No	Yes	Yes	No	No	No	No	No	No	No	No	No	No	No	No	No	No	No	No	No
2364	United States of America	> 65 years	Female	No	No	No	No	No	No	Yes	Email		12	0	10	0	Weimaraner	male, intact	lbs	90 lbs	Yes	Yes	No	Yes	Yes	No	Yes	No	No	No	No	Yes	No	Yes	No	No	No	No	No	No	No	No	No	No	No	Yes	No	No	No
2365	Germany	30 - 65 years	Female	Yes	Yes	No	No	No	No	No	Other	Facebook	2	6	0	2	Australian Shepherd	female, intact	kg	25	Yes	Yes	Yes	Yes	Yes	Yes	Yes	No	No	No	Yes	No	No	No	No	No	No	Yes	No	No	No	No	No	No	No	No	No	No	No
2366	Switzerland	30 - 65 years	Male	No	No	Yes	No	No	No	No	Email		5	2	0	2	Parson Russell	female, sterilised/neutered	kg	9 kg	No	Yes	Yes	Yes	No	No	No	No	No	No	No	Yes	No	No	No	No	No	No	No	No	No	No	No	No	No	No	No	No	No
2367	Germany	30 - 65 years	Female	Yes	Yes	No	No	No	No	No	Other	facebook	1	8	0	2	Flat coated retriever	male, intact	kg	28	Yes	Yes	Yes	Yes	Yes	No	Yes	Yes	No	No	Yes	No	No	No	No	No	No	No	No	No	No	No	No	No	No	No	No	No	No
2368	Other Country	30 - 65 years	Female	No	No	No	No	No	No	Yes	Other	Facebook	3	0	0	2	Scottish terrier	female, sterilised/neutered	kg	6.8	Yes	Yes	Yes	Yes	Yes	No	No	No	No	No	No	Yes	No	Yes	No	No	No	No	No	No	Yes	No	No	No	No	No	No	No	No
2370	United Kingdom	> 65 years	Female	No	No	No	No	No	No	Yes	Other	facebook	6	6	0	2	boxer	male, sterilised/neutered	kg	24	Yes	Yes	No	Yes	No	No	No	No	No	No	No	Yes	No	No	No	No	No	Yes	No	No	No	No	No	No	No	No	No	No	No
2371	Switzerland	> 65 years	Female	Yes	No	No	No	No	No	No	Email		16	0	16	1	Mischling	male, sterilised/neutered	kg	29	Yes	No	No	Yes	No	No	No	Yes	No	No	No	No	No	No	No	No	No	Yes	No	No	No	No	No	No	No	No	No	No	No
2372	Germany	30 - 65 years	Female	No	Yes	No	No	No	No	No	Other	FB	10	2	0	2	Malinoi	female, sterilised/neutered	kg	25	Yes	Yes	No	Yes	Yes	Yes	Yes	No	No	No	Yes	No	No	No	No	No	No	No	No	No	No	No	No	No	No	No	No	Yes	No
2373	Other Country	30 - 65 years	Female	No	No	No	No	No	No	Yes	Other	facebook	2	4	0	2	border collie	female, intact	kg	14	Yes	No	Yes	Yes	Yes	No	No	Yes	No	No	Yes	Yes	No	No	No	No	No	Yes	No	No	No	No	No	No	No	No	No	No	No
2374	Other Country	30 - 65 years	Female	No	No	No	No	No	No	Yes	Other	Facebook	12	8	0	1	Scottish. Terrier	female, sterilised/neutered	kg	11	Yes	No	No	Yes	Yes	No	No	No	No	No	No	Yes	No	No	No	No	No	Yes	No	No	Yes	No	No	No	No	No	No	No	No
2375	Switzerland	30 - 65 years	Female	No	No	No	No	No	No	Yes	Other	Facebook	12	2	0	3	Tervueren	female, sterilised/neutered	kg	23	Yes	Yes	Yes	Yes	No	No	No	No	No	No	No	Yes	No	No	No	No	No	Yes	No	No	No	No	No	No	No	No	No	Yes	No
2377	Other Country	30 - 65 years	Female	Yes	Yes	No	No	No	No	No	Other	Facebook	6	6	0	3	Whippet x Fox Terrier	male, sterilised/neutered	kg	9.1 kg	Yes	No	Yes	Yes	Yes	No	Yes	Yes	No	No	Yes	No	No	Yes	No	No	No	Yes	No	No	No	No	No	No	No	No	No	No	No
2383	United Kingdom	> 65 years	Female	Yes	No	No	No	No	No	No	Other	facebook	1	9	0	3	Blue Merle Border Collie	male, intact	kg	17kg	Yes	No	Yes	Yes	Yes	No	Yes	No	No	No	Yes	Yes	No	No	No	No	No	Yes	No	No	No	No	No	No	No	No	No	No	No
2384	United Kingdom	30 - 65 years	Female	No	Yes	No	No	No	No	No	Other	Friend	3	10	0	2	labrador	female, intact	kg	28kg	Yes	Yes	No	Yes	Yes	No	Yes	No	No	No	No	Yes	No	No	No	No	No	Yes	No	No	No	No	No	No	No	No	No	No	No
2385	United States of America	30 - 65 years	Female	Yes	No	No	No	No	No	No	Other	Facebook friend	8	8	0	2	West Highland White Terrier	male, sterilised/neutered	lbs	20	Yes	No	Yes	Yes	Yes	No	Yes	No	Yes	No	Yes	Yes	No	No	No	No	No	No	No	No	No	No	No	No	No	No	No	No	No
2386	Other Country	30 - 65 years	Female	Yes	Yes	No	No	No	No	No	Other	Facebook link	5	0	0	9	Chihuahua Cross	female, sterilised/neutered	kg	3.8	Yes	No	Yes	Yes	Yes	No	No	No	No	No	Yes	No	No	No	No	No	No	No	No	No	No	No	No	No	No	No	No	No	No
2387	Other Country	30 - 65 years	Female	Yes	Yes	No	No	No	No	No	Other	Facebook	10	1	0	8	Canaan Dog	female, intact	kg	17	Yes	Yes	Yes	Yes	Yes	No	Yes	Yes	No	No	Yes	Yes	No	No	No	No	No	Yes	No	No	No	No	No	No	No	No	No	No	No
2388	Germany	30 - 65 years	Female	Yes	No	No	No	No	No	No	Other	Facebook	11	2	4	3	Schapendoes	female, sterilised/neutered	kg	15	Yes	No	Yes	Yes	No	No	No	No	No	No	No	No	No	No	No	No	No	No	No	No	No	No	No	No	No	No	No	No	Yes
2391	Germany	30 - 65 years	Female	No	No	No	No	No	No	Yes	Other	FB	2	6	0	4	Mischling	female, intact	kg	5	Yes	Yes	No	Yes	No	No	No	No	No	No	Yes	No	Yes	No	No	No	No	Yes	No	No	No	No	No	No	No	No	No	No	No
2393	Switzerland	30 - 65 years	Female	No	No	No	No	No	No	Yes	Other	Facebook	7	7	0	3	Mischling Eurasier x Wolfsspitz	female, sterilised/neutered	kg	29	Yes	No	No	Yes	Yes	No	No	No	No	No	Yes	No	No	No	No	No	No	No	No	No	No	No	No	No	No	No	No	No	No
2397	Germany	30 - 65 years	Female	No	No	No	No	No	No	Yes	Other	Facebook	4	2	2	2	mischling	female, sterilised/neutered	kg	25	No	No	Yes	No	No	No	No	No	No	No	No	No	No	No	No	No	No	No	No	No	No	No	No	No	No	No	No	No	Yes
2398	Switzerland	30 - 65 years	Female	No	No	No	No	No	No	Yes	Other	FB	2	6	1	0	Langhaar-Collie	male, sterilised/neutered	kg	29	Yes	Yes	Yes	Yes	Yes	Yes	No	Yes	No	No	No	No	No	No	No	No	No	No	No	No	No	No	No	No	No	No	No	No	Yes
2400	Germany	30 - 65 years	Female	No	No	No	No	No	No	Yes	Other	facebook	5	5	1	1	American Staffordshire-Mischling	female, sterilised/neutered	kg	28 geschätzt	Yes	Yes	Yes	Yes	Yes	No	No	Yes	No	No	Yes	No	No	Yes	No	Yes	No	No	No	No	No	No	No	No	No	No	No	No	No
2401	United Kingdom	30 - 65 years	Female	No	No	No	No	No	No	Yes	Other	Facebook	10	3	0	3	Yorkshire terrier	female, sterilised/neutered	lbs	7	Yes	Yes	No	Yes	Yes	No	No	No	No	No	No	Yes	No	No	No	No	No	Yes	No	No	No	No	No	No	No	No	Yes	No	No
2402	Germany	30 - 65 years	Female	No	Yes	No	No	No	No	No	Other	Facebook	2	0	0	2	Wolfhund	male, sterilised/neutered	kg	37	Yes	Yes	Yes	Yes	No	No	Yes	Yes	No	No	Yes	No	No	No	No	No	No	Yes	No	No	No	No	No	No	No	No	No	No	No
2403	Switzerland	30 - 65 years	Female	No	No	No	No	No	No	Yes	Other	facebook	2	7	0	2	Australian Shepherd	male, intact	kg	26.5	Yes	No	Yes	Yes	Yes	No	No	No	No	No	Yes	No	Yes	Yes	No	No	No	Yes	No	No	No	No	No	No	No	No	No	No	No
2405	Germany	18 - 30 years	Female	No	No	No	No	Yes	No	No	Other	Facebook	4	1	0	10	Mischling	male, sterilised/neutered	kg	3,6	Yes	Yes	No	Yes	No	No	No	No	No	No	No	Yes	No	Yes	No	No	No	No	No	No	No	No	No	No	No	No	No	No	No
2406	United States of America	30 - 65 years	Female	No	No	No	No	No	No	Yes	Other	Facebook	9	4	0	0	scottish terrier	male, sterilised/neutered	lbs	21	Yes	Yes	No	Yes	Yes	No	No	No	No	No	No	Yes	No	No	No	No	No	No	No	No	No	No	No	No	No	Yes	No	No	No
2408	Switzerland	30 - 65 years	Female	Yes	No	No	No	No	No	No	Other	Facebook	9	5	5	0	Galgo Español	female, sterilised/neutered	kg	20	Yes	Yes	Yes	Yes	Yes	No	Yes	Yes	No	No	Yes	No	No	No	No	No	No	No	No	No	No	No	No	No	No	No	No	No	No
2409	Switzerland	30 - 65 years	Female	Yes	Yes	No	No	No	No	No	Other	Facebook	3	6	0	5.5	Kleiner Münsterländer	male, intact	kg	24	Yes	Yes	Yes	Yes	No	No	Yes	Yes	No	No	Yes	Yes	No	Yes	Yes	No	No	No	No	Yes	No	No	No	Yes	No	Yes	Yes	No	No
2410	Switzerland	18 - 30 years	Female	No	No	No	No	Yes	No	No	Other	Vortrag	3	1	0	2.5	Mischling	male, sterilised/neutered	kg	28	Yes	Yes	No	Yes	Yes	No	Yes	Yes	No	No	Yes	Yes	No	No	No	Yes	No	Yes	No	No	No	No	No	No	No	No	Yes	No	No
2411	Switzerland	30 - 65 years	Female	No	No	No	No	No	No	Yes	Other	facebook	8	2	0	11	Mischling	male, sterilised/neutered	kg	24 kg	Yes	Yes	No	Yes	Yes	No	No	Yes	No	No	Yes	Yes	No	No	No	No	No	Yes	No	No	Yes	No	No	No	No	No	No	No	No
2414	Switzerland	30 - 65 years	Female	No	No	No	No	No	No	Yes	Email		4	11	0	2	Mischling	female, sterilised/neutered	kg	12.6	No	No	No	Yes	No	No	No	No	No	No	No	Yes	No	No	No	No	No	No	No	No	No	No	No	No	No	No	No	No	No
2416	Other Country	30 - 65 years	Female	No	No	No	No	No	No	Yes	Other	Facebook	1	10	0	2	malinois	female, intact	kg	21	Yes	Yes	Yes	Yes	Yes	No	No	No	No	No	Yes	Yes	No	No	No	No	No	No	No	No	No	No	Yes	No	No	No	No	No	No
2418	Other Country	30 - 65 years	Female	No	No	No	No	No	No	Yes	Other	facebook	0	4	0	2	German Shepherd Dog (LSC)	male, intact	kg	18	Yes	Yes	Yes	Yes	Yes	No	No	No	No	No	Yes	Yes	No	No	No	Yes	No	Yes	No	No	No	No	No	No	No	No	No	No	No
2420	Switzerland	> 65 years	Female	No	No	No	No	No	No	Yes	Email		5	6	0	3	Cairn-Terrier	female, sterilised/neutered	kg	7	Yes	Yes	No	Yes	No	No	No	No	No	No	Yes	Yes	No	No	No	Yes	No	No	No	No	No	No	No	No	No	No	No	No	No
2421	Other Country	18 - 30 years	Male	Yes	Yes	No	No	No	No	No	Other	facebook	4	8	0	2	czechoslovakian wolfdog	male, intact	kg	40	Yes	Yes	Yes	Yes	Yes	Yes	Yes	Yes	Yes	No	Yes	Yes	No	Yes	No	No	No	Yes	No	No	No	No	No	Yes	No	No	No	Yes	No
2425	Germany	18 - 30 years	Female	No	No	Yes	No	Yes	No	No	Other	Facebook	5	6	1	3	Mischling	male, sterilised/neutered	kg	25	Yes	No	Yes	Yes	Yes	No	No	Yes	No	No	Yes	No	No	No	No	No	No	No	No	No	No	No	No	No	No	No	No	No	No
2427	United Kingdom	30 - 65 years	Male	No	No	No	No	Yes	No	No	Other	FB	2	6	0	4	Scottish Terrier	female, sterilised/neutered	kg	11.5	Yes	Yes	Yes	Yes	Yes	No	Yes	No	No	No	Yes	Yes	Yes	No	No	No	No	Yes	No	No	No	No	No	No	No	No	No	No	No
2429	Other Country	30 - 65 years	Female	Yes	Yes	No	No	No	No	No	Other	Facebook	2	5	0	6	Working Border Collie	male, sterilised/neutered	kg	20.1kg	Yes	Yes	Yes	Yes	Yes	No	Yes	Yes	No	No	Yes	No	No	Yes	No	No	No	Yes	No	No	No	No	No	No	No	No	No	No	No
2431	Germany	30 - 65 years	Female	No	No	No	No	No	No	Yes	Other	Facebook	11	0	1	0	Border-Collie-Mix	female, intact	kg	24	Yes	Yes	Yes	Yes	No	Yes	No	No	No	No	Yes	No	No	No	No	No	No	No	No	No	No	No	No	No	No	No	No	No	No
2432	Germany	30 - 65 years	Female	No	No	No	No	No	No	Yes	Other	facebook link	7	2	0	11	Mischling	male, sterilised/neutered	kg	26	Yes	Yes	No	Yes	Yes	No	Yes	No	No	No	No	No	No	No	No	No	No	Yes	No	No	No	No	No	No	No	No	No	Yes	No
2434	Germany	18 - 30 years	Female	No	No	No	No	No	No	Yes	Other	Facebook	2	6	0	2	Eurasier	male, intact	kg	22	Yes	Yes	No	Yes	No	No	Yes	No	No	No	Yes	Yes	No	No	No	No	No	Yes	No	No	No	No	No	No	No	No	No	No	No
2438	Switzerland	30 - 65 years	Male	No	No	No	No	No	No	Yes	Flyer		6	2	0	3	Flat Coated Retriever	female, sterilised/neutered	kg	32	Yes	Yes	No	Yes	No	No	Yes	No	No	No	No	Yes	No	No	No	No	No	No	No	No	Yes	Yes	No	No	No	No	No	No	No
2442	Austria	18 - 30 years	Female	No	No	No	No	No	No	Yes	Other	Facebook	3	10	0	3	american akita	female, sterilised/neutered	kg	40	Yes	Yes	Yes	Yes	Yes	No	Yes	Yes	No	No	Yes	Yes	No	No	No	No	No	No	No	Yes	Yes	No	No	No	No	No	No	No	No
2443	Germany	30 - 65 years	Female	No	Yes	No	No	No	No	No	Other	fb	10	2	0	7	gemischt	female, sterilised/neutered	kg	32kg	Yes	No	Yes	Yes	Yes	No	Yes	No	No	No	No	No	No	No	No	Yes	No	Yes	No	No	No	No	No	No	No	No	No	Yes	No
2445	United States of America	> 65 years	Female	Yes	No	No	No	No	No	No	Other	facebook	9	8	0	2	Scottish Terrier	female, sterilised/neutered	lbs	21	Yes	No	Yes	Yes	Yes	No	No	No	No	No	No	Yes	Yes	No	No	No	No	No	No	No	No	No	No	No	No	No	No	No	No
2446	Germany	30 - 65 years	Female	No	No	No	No	No	No	Yes	Other	Facebook	2	7	0	2	Labrador	male, sterilised/neutered	kg	31kg	Yes	Yes	Yes	Yes	Yes	No	Yes	No	No	No	No	Yes	No	No	No	No	No	No	No	Yes	No	No	No	No	No	No	No	No	No
2447	Switzerland	30 - 65 years	Female	No	No	No	No	No	No	Yes	Other	Online forum	10	2	1	1	mixed - husky, shiba, jindo?	female, sterilised/neutered	kg	21	Yes	Yes	No	Yes	No	No	Yes	No	No	No	No	Yes	No	No	No	No	No	No	No	No	No	No	No	No	No	No	No	Yes	No
2448	Germany	30 - 65 years	Female	No	No	No	No	No	No	Yes	Other	Facebook	8	4	0	2	Jack Russell Terrier	male, sterilised/neutered	kg	8,2	Yes	No	Yes	Yes	Yes	No	Yes	Yes	No	No	No	No	No	No	No	No	No	No	No	No	No	No	No	No	No	No	No	No	Yes
2449	Germany	30 - 65 years	Female	No	No	No	No	No	No	Yes	Other	Freunde	12	9	0	3	Eurasier	female, sterilised/neutered	kg	20	Yes	Yes	No	Yes	No	No	No	No	No	No	No	No	No	No	No	No	No	No	No	No	No	No	No	No	No	No	No	No	Yes
2472	United Kingdom	30 - 65 years	Female	No	No	No	No	No	No	Yes	Other	facebook	7	4	0	6	Cairn Terrier	male, sterilised/neutered	kg	9 kg	Yes	No	No	Yes	No	No	No	No	No	No	No	No	Yes	No	No	No	No	Yes	No	No	No	No	No	No	No	No	No	No	No
2452	Other Country	30 - 65 years	Female	No	No	No	No	No	No	Yes	Other	Facebook post	8	6	0	4	Scottish Terrier	female, sterilised/neutered	kg	10	Yes	Yes	No	Yes	No	No	Yes	Yes	No	No	No	Yes	No	No	No	No	No	Yes	No	No	No	No	No	No	No	No	No	No	No
2453	Germany	30 - 65 years	Female	No	No	No	No	No	No	Yes	Other	Facebook	2	2	0	3	Mischling	female, intact	kg	22	Yes	No	Yes	Yes	No	No	Yes	Yes	No	No	Yes	No	No	No	No	No	No	No	No	No	No	No	No	No	No	No	No	No	No
2455	Germany	18 - 30 years	Female	Yes	No	No	No	No	No	No	Email		1	5	0	2	Mischling	male, intact	kg	30	Yes	Yes	Yes	Yes	Yes	No	Yes	Yes	No	No	Yes	No	No	No	No	No	No	Yes	No	No	No	No	No	No	No	No	No	No	No
2457	Germany	30 - 65 years	Female	No	No	No	No	No	No	Yes	Other	Facebook	3	0	0	3	Mischling	female, sterilised/neutered	kg	27	Yes	No	Yes	Yes	No	No	No	Yes	No	No	No	No	No	No	No	No	No	No	No	No	No	No	No	No	No	No	No	No	Yes
2458	United Kingdom	30 - 65 years	Female	No	No	No	No	No	No	Yes	Other	FB	3	7	0	2	min pin	male, sterilised/neutered	kg	2.3	No	No	No	Yes	No	No	No	No	No	No	No	Yes	No	No	No	No	No	No	No	No	No	No	No	No	No	No	No	No	No
2471	Switzerland	30 - 65 years	Female	No	No	No	No	No	No	Yes	Other	Englishforum.ch	9	4	3	0	Mixed breed	female, sterilised/neutered	kg	25	Yes	Yes	Yes	Yes	No	No	Yes	No	No	No	No	Yes	No	No	No	No	No	Yes	No	No	No	No	No	No	No	No	No	No	No
2460	Other Country	30 - 65 years	Male	Yes	No	No	No	No	No	No	Email		8	10	0	2	Mini Poodle	female, sterilised/neutered	kg	7.5	Yes	Yes	Yes	Yes	Yes	No	Yes	Yes	No	No	Yes	Yes	No	No	No	No	No	No	No	No	No	No	No	No	No	No	No	No	No
2461	Germany	30 - 65 years	Female	No	No	No	No	No	No	Yes	Other	FB	9	2	4	7	Labrador	female, sterilised/neutered	kg	29	Yes	Yes	No	Yes	No	No	Yes	Yes	No	No	Yes	Yes	No	No	No	No	No	No	No	No	No	No	No	No	No	No	No	No	No
2463	Germany	30 - 65 years	Female	No	No	No	No	No	No	Yes	Other	Facebook	4	9	0	3	Eurasier	female, intact	kg	22kg	Yes	Yes	No	Yes	Yes	No	Yes	No	No	No	Yes	Yes	No	No	No	No	No	No	No	No	No	No	No	No	No	No	No	No	No
2464	Germany	18 - 30 years	Female	No	No	No	No	No	No	Yes	Other	Facebook	2	2	0	6	Malinois-Galgo-Mischling	female, sterilised/neutered	kg	25	Yes	Yes	Yes	Yes	Yes	No	No	Yes	No	No	No	No	No	No	No	No	No	No	No	No	No	No	No	No	No	No	No	No	Yes
2465	Canada	30 - 65 years	Female	No	No	No	No	No	No	Yes	Other	Facebook	5	2	0	2	golden retriever	male, sterilised/neutered	lbs	72	No	No	No	Yes	No	No	Yes	No	No	No	No	Yes	No	No	No	No	No	No	No	No	Yes	No	Yes	No	No	No	No	No	No
2467	Austria	30 - 65 years	Female	Yes	No	No	No	No	Yes	No	Other	facebook	8	5	0	2	Mischling	male, intact	kg	14	Yes	Yes	Yes	Yes	No	Yes	No	No	No	No	Yes	No	No	No	No	No	No	No	No	No	No	No	No	No	No	No	No	No	No
2468	Germany	30 - 65 years	Female	No	No	No	No	No	No	Yes	Other	Facebook/Markertraining	12	11	0	7	Mischling	male, sterilised/neutered	kg	20	Yes	No	Yes	Yes	No	No	No	Yes	No	No	Yes	No	No	No	No	No	No	No	No	No	No	No	No	No	No	No	No	Yes	No
2473	Germany	18 - 30 years	Female	No	No	No	No	No	Yes	No	Email		11	0	11	0	Foxterrier	male, sterilised/neutered	kg	9,5	Yes	No	Yes	Yes	No	No	No	No	No	No	Yes	No	No	No	No	No	No	Yes	No	No	No	No	No	No	No	No	No	No	No
2474	Switzerland	18 - 30 years	Female	No	No	No	No	Yes	No	No	Other	Vortrag	4	1	0	3	Mischling (Labrador x Collie)	male, sterilised/neutered	kg	28	Yes	Yes	No	Yes	No	No	No	No	No	No	No	Yes	No	No	No	Yes	No	Yes	No	No	No	No	No	No	No	No	Yes	No	No
2475	Germany	30 - 65 years	Female	Yes	No	No	No	No	No	No	Other	Facebook Gruppe	4	8	1	1	pitbull	male, sterilised/neutered	kg	30	Yes	Yes	Yes	Yes	Yes	No	Yes	Yes	No	No	Yes	No	No	No	No	No	No	No	No	No	No	No	No	No	No	No	No	No	No
2476	Austria	30 - 65 years	Female	Yes	No	No	No	No	Yes	No	Other	facebok	1	0	0	2	Lagotto romagnolo	male, intact	kg	16	Yes	No	Yes	Yes	Yes	Yes	No	Yes	No	No	Yes	No	No	No	No	No	No	No	No	No	No	No	No	No	No	No	No	No	No
2478	Germany	30 - 65 years	Female	No	No	No	No	No	No	Yes	Other	Facebook	2	6	1	0	Lt. DNA-Analyse 35 % Kanaan Dog, 35 % Cairn Terrier	female, sterilised/neutered	kg	11 kg	Yes	No	Yes	Yes	No	No	No	No	No	No	No	No	No	No	No	Yes	No	No	No	No	No	No	No	No	No	No	No	No	No
2480	Germany	30 - 65 years	Female	Yes	No	No	No	No	No	No	Email		3	8	0	3	Mischling	female, sterilised/neutered	kg	25,25 kg.	Yes	No	No	Yes	Yes	No	No	No	No	No	Yes	No	No	No	No	No	No	No	No	Yes	No	No	No	Yes	No	No	No	No	No
2481	Switzerland	18 - 30 years	Female	No	No	Yes	No	No	No	No	Email		5	11	1	0	Mischling	female, sterilised/neutered	kg	19	Yes	Yes	Yes	Yes	Yes	Yes	Yes	Yes	Yes	No	Yes	No	No	No	No	No	No	No	No	No	No	No	No	No	No	No	No	Yes	No
2483	Switzerland	18 - 30 years	Female	No	No	Yes	No	No	No	No	Email		9	7	0	2	Neufundländer	male, intact	lbs	58	Yes	Yes	No	Yes	No	No	No	No	No	No	Yes	Yes	No	No	No	No	No	Yes	No	No	No	No	No	Yes	No	No	No	No	No
2485	Other Country	30 - 65 years	Female	No	No	No	No	No	No	Yes	Other	facebook	5	1	0	2	Scottish Terrier	female, sterilised/neutered	kg	10	Yes	Yes	No	Yes	Yes	No	Yes	Yes	No	No	No	Yes	No	No	No	No	No	No	No	No	Yes	No	No	Yes	No	No	No	No	No
2486	Other Country	30 - 65 years	Female	No	No	No	No	No	No	Yes	Other	Social network	6	2	0	2	Mixed breed	female, intact	kg	7	Yes	Yes	No	Yes	No	No	No	No	No	No	No	Yes	No	No	No	No	No	No	No	No	No	No	No	No	No	No	No	No	No
2487	Switzerland	30 - 65 years	Female	Yes	No	No	No	No	No	No	Other	Facebook	4	5	0	2	Australian-Shepherd/Hovawart	male, sterilised/neutered	kg	25	Yes	Yes	Yes	Yes	Yes	No	Yes	Yes	Yes	No	No	No	No	No	No	No	No	No	No	No	No	No	No	No	No	No	No	No	Yes
2491	Switzerland	30 - 65 years	Female	No	No	No	No	No	No	Yes	Other	english ch forum	8	9	0	3	shiba inu	female, sterilised/neutered	kg	9	Yes	Yes	No	Yes	No	No	Yes	No	No	No	Yes	Yes	No	Yes	No	No	No	No	No	No	No	No	No	No	No	No	No	No	No
2493	Switzerland	30 - 65 years	Male	No	No	No	No	No	No	Yes	Other	online forum	9	11	0	5	mixed breed - Bernese mountain and collie	male, sterilised/neutered	kg	32	Yes	Yes	No	Yes	No	No	Yes	No	No	No	No	Yes	No	No	No	No	No	No	No	No	No	No	No	No	No	No	No	No	No
2497	Canada	18 - 30 years	Female	No	No	No	No	No	No	Yes	Other		5	5	0	6	German Shepherd	female, sterilised/neutered	lbs	90	No	Yes	No	Yes	Yes	No	Yes	Yes	No	No	No	Yes	No	Yes	Yes	Yes	No	No	No	No	No	No	No	No	No	No	Yes	No	No
2498	Germany	30 - 65 years	Female	No	No	No	No	No	No	Yes	Other	Facebook	1	3	0	8	Mischling	female, intact	kg	14	Yes	No	No	Yes	No	No	No	No	No	No	No	No	No	No	No	No	No	Yes	No	No	Yes	No	No	No	No	No	No	No	No
2499	Switzerland	30 - 65 years	Female	No	No	No	No	No	No	Yes	Other	english ch forum	8	2	0	8	shiba inu	male, sterilised/neutered	kg	9	Yes	Yes	No	Yes	Yes	No	Yes	No	No	No	Yes	Yes	No	Yes	No	No	No	No	No	No	No	No	No	No	No	No	No	No	No
2500	Germany	18 - 30 years	Female	No	No	No	No	No	No	Yes	Other	über Facebook	3	0	0	5	Mischling	male, intact	kg	5	Yes	Yes	Yes	No	Yes	No	Yes	No	No	No	Yes	No	No	No	No	No	No	Yes	No	No	No	No	No	No	No	No	No	No	No
2501	Canada	18 - 30 years	Female	No	No	No	No	No	No	Yes	Other	Friend on Facebook	3	3	2	0	Mixed breed	male, sterilised/neutered	lbs	6	Yes	Yes	No	Yes	Yes	No	Yes	No	No	No	No	Yes	No	Yes	No	No	No	No	No	No	No	No	No	No	No	No	Yes	No	No
2503	Germany	30 - 65 years	Female	No	No	No	No	No	No	Yes	Other	Facebook	2	10	0	2	Elo	female, intact	kg	23	Yes	No	Yes	No	Yes	No	No	Yes	No	No	Yes	No	No	No	No	No	No	No	No	No	No	No	No	No	No	No	No	No	No
2504	Germany	30 - 65 years	Female	No	No	No	No	No	No	Yes	Other	Facebook	8	3	0	2	Border Collie	male, intact	kg	18	Yes	Yes	Yes	Yes	Yes	No	Yes	No	No	No	Yes	Yes	No	Yes	No	No	No	Yes	No	No	No	Yes	No	No	No	No	No	No	No
2505	United States of America	30 - 65 years	Female	No	No	No	No	No	No	Yes	Other	Scottish Terrier Rescue North West	8	8	0	2	Scottish Terrier	male, sterilised/neutered	lbs	27 pounds	No	No	No	Yes	No	No	Yes	No	No	No	No	Yes	No	No	No	No	No	No	No	No	No	No	No	No	No	No	No	No	No
2507	Germany	30 - 65 years	Female	Yes	No	No	No	No	No	No	Other	Facebook	7	0	0	2	Perro de Agua Espagnol	female, sterilised/neutered	kg	16	Yes	Yes	Yes	No	Yes	No	Yes	Yes	Yes	No	Yes	No	No	No	No	No	No	No	No	No	No	No	No	No	No	No	No	No	No
2508	Germany	30 - 65 years	Female	Yes	No	No	No	No	No	No	Other	Facebook	1	0	0	3	Mittelspitz	female, intact	kg	6	Yes	Yes	Yes	Yes	Yes	Yes	Yes	Yes	Yes	No	Yes	No	No	No	No	No	No	No	No	No	No	No	No	No	No	No	No	Yes	No
2511	United States of America	30 - 65 years	Female	No	No	No	No	No	No	Yes	Other	Facebook Post	6	6	5	0	Airedale Terrier	male, sterilised/neutered	lbs	65	Yes	No	No	Yes	No	No	No	No	No	No	No	Yes	No	No	No	Yes	No	No	No	No	No	No	No	No	No	No	No	No	No
2514	Other Country	18 - 30 years	Female	No	No	No	No	No	No	Yes	Other	facebook	2	5	0	2	Eurasier	female, intact	kg	18.4	Yes	Yes	No	Yes	No	No	No	No	No	No	Yes	Yes	No	No	No	No	No	No	No	No	No	No	No	No	No	No	No	No	No
2516	United States of America	18 - 30 years	Female	No	No	No	No	No	No	Yes	Other	Facebook	2	9	0	2	Boston terrier	female, sterilised/neutered	lbs	23	Yes	Yes	No	Yes	Yes	No	Yes	No	No	No	Yes	Yes	No	No	No	No	No	No	No	No	No	No	No	No	No	No	Yes	No	No
2517	Germany	30 - 65 years	Female	Yes	Yes	No	No	No	No	No	Other	Facebook	7	0	4	1	Mischling	male, sterilised/neutered	kg	23	Yes	Yes	No	Yes	Yes	No	Yes	Yes	Yes	No	No	No	No	No	No	No	No	No	No	No	No	No	No	No	No	No	No	No	Yes
2518	Canada	30 - 65 years	Female	No	No	No	No	No	No	Yes	Other	friend	3	9	1	0	Pitbull terrier mix	female, sterilised/neutered	kg	24.5	Yes	Yes	Yes	Yes	No	No	Yes	No	No	No	Yes	Yes	No	No	No	Yes	No	No	No	No	No	No	No	No	No	No	No	No	No
2520	Switzerland	30 - 65 years	Female	No	No	No	No	No	No	Yes	Other	via SKG	4	6	0	2	Chesapeake Bay Retriever	male, intact	kg	34	Yes	Yes	No	Yes	Yes	No	No	Yes	No	No	Yes	Yes	No	Yes	No	No	No	Yes	No	No	Yes	No	No	No	No	No	Yes	No	No
2521	United Kingdom	30 - 65 years	Female	No	No	No	No	No	No	Yes	Other	Facebook	3	4	0	2	mixed breed	male, intact	kg	15	Yes	Yes	No	Yes	No	No	Yes	No	No	No	No	No	No	No	No	No	No	Yes	No	No	No	No	No	Yes	No	No	No	No	No
2524	Germany	30 - 65 years	Female	No	No	No	No	No	No	Yes	Other	Facebook	2	10	0	2	Mischling Australien Shepherd Dalmatiner	female, intact	kg	22,5	Yes	Yes	Yes	Yes	Yes	No	No	Yes	No	No	No	No	No	No	No	No	No	No	No	No	No	No	No	No	No	No	No	No	Yes
2525	United Kingdom	30 - 65 years	Female	No	No	No	No	No	No	Yes	Other	facebook	1	11	0	2	border collie	male, sterilised/neutered	kg	23	Yes	Yes	No	Yes	No	No	No	No	No	No	Yes	Yes	No	No	No	No	No	No	No	No	No	No	No	No	No	No	No	No	No
2526	Canada	30 - 65 years	Female	No	No	No	No	No	No	Yes	Other	Facebook	10	3	0	3	scottish terrier	male, sterilised/neutered	lbs	21	Yes	Yes	Yes	Yes	Yes	No	Yes	No	No	No	Yes	No	No	No	No	No	No	No	No	No	No	No	No	Yes	No	No	No	No	No
2527	Germany	30 - 65 years	Female	Yes	No	No	No	No	No	No	Other	facebook	5	6	0	1	Mitteldeutsche Gelbbacke	female, intact	kg	24	No	No	Yes	No	No	No	No	No	No	No	Yes	No	No	No	No	No	No	No	No	No	No	No	No	No	No	No	No	No	No
2531	Germany	30 - 65 years	Female	No	No	No	No	No	No	Yes	Other	Facebook	3	6	2	2	old english bulldog	female, intact	kg	33,5	Yes	Yes	Yes	Yes	No	No	Yes	No	No	No	Yes	No	No	No	No	No	No	No	No	No	No	No	No	No	No	No	No	No	No
2532	Switzerland	30 - 65 years	Female	No	No	No	No	No	No	Yes	Other	facebook	1	7	0	2	altdeutscher Schäferhund	female, intact	kg	30	Yes	Yes	Yes	Yes	Yes	No	No	No	No	No	Yes	Yes	No	No	No	No	No	No	No	Yes	No	No	No	No	No	No	No	Yes	No
2534	Other Country	18 - 30 years	Female	Yes	No	No	No	No	No	No	Other	Facebook	6	0	0	2	Whippet	female, sterilised/neutered	kg	13	Yes	Yes	Yes	Yes	Yes	No	Yes	No	No	No	Yes	No	No	No	No	No	No	No	Yes	No	Yes	No	Yes	No	No	No	No	No	No
2535	Germany	30 - 65 years	Female	No	No	No	No	No	No	Yes	Other	facebook	6	3	0	4	Mischling	male, sterilised/neutered	kg	25	Yes	No	Yes	Yes	Yes	No	Yes	Yes	No	No	No	No	No	No	No	No	No	Yes	No	No	No	No	No	No	No	No	No	No	No
2536	Switzerland	30 - 65 years	Female	Yes	No	No	No	No	No	No	Other	Facebook	9	1	0	2	Working Kelpie	female, sterilised/neutered	kg	17,5	Yes	Yes	Yes	Yes	Yes	No	No	No	No	No	Yes	Yes	No	No	No	No	No	Yes	No	No	No	No	No	No	No	No	No	No	No
2540	United States of America	30 - 65 years	Female	No	No	No	No	No	No	Yes	Other	Facebook	0	9	0	2	Mixed breed hound/great pyrenees	male, sterilised/neutered	lbs	67	Yes	Yes	Yes	Yes	Yes	No	Yes	Yes	No	No	Yes	Yes	No	No	No	Yes	No	Yes	No	No	No	No	No	No	No	No	No	No	No
2538	United States of America	> 65 years	Female	No	No	No	No	No	No	Yes	Other	facebook	8	0	6	0	scottish terrier	female, sterilised/neutered	lbs	27.4	Yes	No	No	Yes	No	No	Yes	Yes	No	No	No	Yes	No	No	No	No	No	No	No	No	No	No	No	No	No	No	No	Yes	No
2542	Canada	18 - 30 years	Female	No	No	No	No	No	No	Yes	Other	Facebook	9	9	0	2	pomeranian	male, sterilised/neutered	lbs	14.5	No	Yes	No	No	No	No	No	No	No	No	No	Yes	No	No	No	No	No	No	No	No	No	No	No	No	No	No	No	No	No
2543	Germany	30 - 65 years	Male	Yes	No	No	No	No	No	No	Other	Facebook	10	11	0	3	Mischling	female, sterilised/neutered	kg	20	Yes	No	Yes	Yes	Yes	No	No	Yes	No	No	Yes	No	No	No	No	No	No	Yes	No	No	No	No	No	No	No	No	No	No	No
2544	Other Country	30 - 65 years	Female	No	No	No	No	No	No	Yes	Other	facebook	2	11	0	6	staffordshire bull terrier	female, intact	kg	14,5	Yes	Yes	Yes	Yes	Yes	No	No	No	No	No	Yes	Yes	No	No	No	No	No	Yes	No	No	No	No	No	No	No	No	No	No	No
2546	Switzerland	30 - 65 years	Female	Yes	Yes	No	No	No	No	No	Other	Facebook	3	7	0	3	Spinone Italiano	female, intact	kg	32	Yes	No	No	Yes	Yes	No	No	Yes	No	No	No	No	No	No	No	No	No	No	No	No	No	No	No	No	No	No	No	Yes	No
2547	United States of America	30 - 65 years	Female	No	No	No	No	No	No	Yes	Other	friend	3	0	0	2	Doberman Pinscher	male, sterilised/neutered	lbs	86	Yes	Yes	No	Yes	No	No	Yes	No	No	No	No	Yes	No	Yes	No	No	No	Yes	Yes	No	No	No	No	No	No	No	No	No	No
2548	Switzerland	30 - 65 years	Female	Yes	No	No	No	No	Yes	No	Email		8	1	1	0	Lagotto	male, sterilised/neutered	kg	18	No	No	Yes	Yes	No	No	Yes	Yes	No	No	No	No	No	No	No	No	No	No	No	No	No	No	No	No	No	No	No	No	Yes
2550	Switzerland	30 - 65 years	Female	No	No	No	No	No	No	Yes	Other		7	9	0	2	Mixed breed	female, sterilised/neutered	lbs	75	Yes	Yes	No	Yes	No	No	No	No	No	No	Yes	Yes	No	No	No	No	No	No	No	No	No	No	No	No	No	No	No	No	No
2551	Switzerland	30 - 65 years	Female	No	No	No	No	No	No	Yes	Flyer		7	10	3	3	Australian Shepherd	female, sterilised/neutered	kg	22,2	Yes	Yes	Yes	Yes	Yes	No	Yes	No	No	No	No	No	No	No	No	No	No	No	No	No	No	No	No	No	No	No	No	No	Yes
2553	Switzerland	> 65 years	Female	No	No	No	No	No	No	Yes	Email		7	11	7	2	Border Collie Blue Silver	male, sterilised/neutered	kg	18	Yes	Yes	Yes	Yes	Yes	Yes	Yes	No	No	No	Yes	Yes	Yes	Yes	No	No	No	No	No	No	No	No	No	No	No	No	No	No	No
2554	Germany	30 - 65 years	Female	No	No	No	No	No	No	Yes	Other	Facebook	2	6	0	3	Eurasier	female, intact	kg	22,0kg	Yes	No	Yes	Yes	No	No	No	No	No	No	No	Yes	No	No	No	No	No	No	No	No	No	No	No	No	No	No	No	No	No
2555	United States of America	30 - 65 years	Female	No	No	No	No	No	No	Yes	Other	Facebook	7	11	5	0	Scottish Terrier	female, sterilised/neutered	lbs	26	Yes	Yes	Yes	Yes	No	No	Yes	No	No	No	Yes	No	No	No	No	No	No	Yes	No	No	No	No	No	No	No	No	No	Yes	No
2556	Germany	18 - 30 years	Female	No	No	No	No	No	No	Yes	Other	facebook	5	10	4	3	mischling (podenco-mix)	female, sterilised/neutered	kg	16	Yes	Yes	Yes	Yes	Yes	No	Yes	Yes	No	No	Yes	Yes	No	No	No	No	No	No	No	No	No	No	No	No	No	No	No	No	No
2558	Switzerland	30 - 65 years	Female	No	No	No	No	No	Yes	No	Other	Forum	5	1	0	2	Mixed breed	female, sterilised/neutered	kg	5.7	Yes	Yes	No	Yes	No	No	No	No	No	No	No	Yes	No	No	No	No	No	No	No	No	No	Yes	No	No	No	No	No	No	No
2560	Switzerland	18 - 30 years	Female	No	No	No	No	No	No	Yes	Flyer		1	4	0	3	Mischling	male, sterilised/neutered	kg	14.8	Yes	Yes	Yes	Yes	No	Yes	Yes	Yes	No	No	No	Yes	No	Yes	No	No	No	Yes	No	No	No	No	No	No	No	No	No	No	No
2561	Switzerland	30 - 65 years	Female	No	No	No	No	No	No	Yes	Other	facebook	2	9	0	4	Border Colli	male, intact	kg	20	Yes	Yes	No	Yes	Yes	No	Yes	No	No	No	Yes	Yes	No	No	No	No	No	No	No	No	No	No	No	No	No	No	No	No	No
2563	United States of America	30 - 65 years	Female	No	No	No	No	No	No	Yes	Other	Facebook	3	11	0	2	schnoodle	female, sterilised/neutered	lbs	14	Yes	Yes	Yes	Yes	Yes	No	Yes	Yes	No	No	Yes	Yes	No	Yes	No	Yes	No	Yes	No	No	No	No	No	No	No	No	No	No	No
2566	United States of America	30 - 65 years	Female	No	No	No	No	No	No	Yes	Other	my dog's training instructor FB page	0	11	0	2.5	pomeranian	male, intact	lbs	6.6 lbs	Yes	Yes	Yes	Yes	Yes	No	Yes	Yes	No	No	Yes	Yes	No	No	No	No	No	No	No	No	No	No	No	Yes	No	No	No	No	No
2567	Canada	30 - 65 years	Female	No	No	No	No	No	Yes	No	Other	colleague posted on Facebook	8	5	2	3	Puli	female, sterilised/neutered	lbs	20	Yes	Yes	No	Yes	Yes	No	Yes	No	No	No	No	Yes	No	Yes	No	No	No	No	No	No	No	No	No	No	No	No	No	No	No
2569	Germany	30 - 65 years	Female	No	No	No	No	No	No	Yes	Other	FB	2	11	0	3	Australian Shepherd	female, intact	kg	22,9	Yes	Yes	Yes	Yes	No	No	No	No	No	No	No	No	No	Yes	No	No	No	Yes	No	No	No	No	No	Yes	No	No	No	Yes	No
2571	Germany	30 - 65 years	Female	No	No	No	No	No	No	Yes	Other	facebook	8	6	0	2	Australian Shepherd	female, intact	kg	20	Yes	Yes	Yes	Yes	No	No	No	No	No	No	No	Yes	No	No	Yes	No	No	No	No	No	No	Yes	No	Yes	No	No	No	No	No
2574	Germany	30 - 65 years	Female	No	No	No	No	No	No	Yes	Other	Facebook	3	11	0	3	Puli	male, intact	kg	13,5	Yes	Yes	Yes	Yes	Yes	No	No	Yes	No	No	Yes	No	No	No	No	No	No	Yes	No	No	No	No	No	No	No	No	No	No	No
2597	Canada	30 - 65 years	Female	No	No	No	No	No	No	Yes	Other	twitter	11	1	5	6	field English Setter	male, sterilised/neutered	kg	25	Yes	No	Yes	Yes	No	Yes	Yes	Yes	No	No	Yes	No	No	No	No	No	No	No	No	No	No	No	No	No	No	No	No	No	No
2576	Switzerland	> 65 years	Female	Yes	No	No	No	No	No	No	Email		7	10	7	2	Border collie Blue silver	male, sterilised/neutered	kg	18	Yes	Yes	Yes	Yes	Yes	Yes	Yes	No	No	No	Yes	Yes	Yes	Yes	No	No	No	No	No	No	No	No	No	No	No	No	No	No	No
2577	Other Country	30 - 65 years	Male	No	No	No	No	No	No	Yes	Other	website	0	10	0	2	Chow-Chow	male, intact	kg	29	Yes	No	Yes	Yes	No	No	No	No	No	No	No	Yes	No	Yes	No	No	No	No	No	No	No	No	No	No	No	No	No	No	No
2578	Other Country	18 - 30 years	Female	No	No	No	No	No	No	Yes	Other	Facebook	2	8	0	3	Beagle	female, intact	kg	12	Yes	Yes	Yes	Yes	Yes	No	Yes	Yes	No	No	Yes	Yes	Yes	No	No	No	No	Yes	No	No	No	No	No	No	No	No	No	No	No
2580	Other Country	30 - 65 years	Female	No	No	No	No	No	No	Yes	Other	facebook	10	11	7	0	Mischling	male, intact	kg	22	Yes	Yes	No	Yes	No	No	Yes	No	No	No	No	Yes	No	No	No	No	No	No	No	No	Yes	No	No	Yes	No	No	No	No	No
2581	Germany	30 - 65 years	Female	Yes	Yes	No	No	No	No	No	Other	Facebook	6	6	0	3	Golden Retriever	female, intact	kg	27	Yes	Yes	No	Yes	Yes	No	Yes	Yes	No	No	Yes	Yes	No	No	No	No	No	Yes	No	No	Yes	No	No	No	No	No	No	No	No
2582	Switzerland	30 - 65 years	Female	No	No	No	No	No	No	Yes	Other	Facebook	3	0	0	3	Flat Coated Retriever	female, sterilised/neutered	kg	23,5	Yes	Yes	Yes	Yes	Yes	Yes	Yes	No	No	No	Yes	No	No	No	No	No	No	No	No	No	No	No	No	No	No	No	No	No	No
2583	Switzerland	30 - 65 years	Female	Yes	No	No	No	No	Yes	No	Email		4	0	0	8	Lagotto	male, sterilised/neutered	kg	12	Yes	No	No	No	No	No	Yes	Yes	No	No	No	No	No	No	No	No	No	No	No	No	No	No	No	No	No	No	No	No	Yes
2584	United Kingdom	30 - 65 years	Female	Yes	No	No	No	No	No	No	Other	twitter	4	4	0	2	Labrador Retriever	female, sterilised/neutered	kg	29	Yes	Yes	Yes	Yes	Yes	Yes	Yes	Yes	Yes	No	Yes	No	No	No	No	No	No	Yes	No	No	No	No	No	No	No	No	No	Yes	No
2585	Switzerland	30 - 65 years	Female	No	No	No	No	No	No	Yes	Other	Forum	1	7	0	3	Cavalier King Charles spaniel	male, sterilised/neutered	kg	8	Yes	Yes	No	Yes	Yes	No	Yes	No	No	No	No	Yes	No	No	No	No	No	No	No	No	No	No	No	No	No	No	No	No	No
2586	United Kingdom	30 - 65 years	Female	No	No	No	No	No	No	Yes	Other	facebook	4	9	0	2.5	scottish terrier	male, intact	kg	12.8	Yes	Yes	Yes	Yes	Yes	No	Yes	No	No	No	No	No	No	No	No	No	No	No	No	No	No	No	No	No	No	No	No	No	Yes
2587	Switzerland	30 - 65 years	Female	No	No	No	No	No	No	Yes	Other	Facebook	9	7	1	5	Mischling	female, sterilised/neutered	kg	22	Yes	Yes	Yes	Yes	No	No	No	No	No	No	Yes	No	No	Yes	No	No	No	Yes	No	No	No	No	No	No	No	No	No	No	No
2589	Germany	30 - 65 years	Female	No	No	No	No	No	No	Yes	Other	facebook	0	10	0	2	BorderCollie	female, intact	kg	15	Yes	Yes	Yes	Yes	Yes	No	Yes	No	No	No	Yes	No	No	No	No	No	No	Yes	No	No	No	No	No	No	No	No	No	No	No
2591	United States of America	30 - 65 years	Female	No	No	No	No	No	No	Yes	Other	Facebook	7	0	4	0	Cocker Spaniel	female, sterilised/neutered	lbs	27	Yes	Yes	Yes	Yes	Yes	No	Yes	No	No	No	Yes	No	No	No	No	No	No	Yes	No	No	No	No	No	No	No	No	No	No	No
2596	United States of America	30 - 65 years	Female	No	No	No	No	No	No	Yes	Other	facebook	12	0	2	0	Aussie Mix	male, sterilised/neutered	lbs	49	Yes	No	No	Yes	Yes	No	Yes	Yes	No	No	No	No	No	No	No	No	No	No	No	No	No	No	No	No	No	No	No	Yes	No
2592	United Kingdom	30 - 65 years	Female	No	No	No	No	No	No	Yes	Email		5	5	0	2	springer staffie cross	male, sterilised/neutered	kg	20	Yes	No	No	Yes	Yes	No	Yes	No	No	No	Yes	Yes	No	Yes	No	No	No	Yes	No	No	No	No	No	No	No	No	No	No	No
2593	United Kingdom	18 - 30 years	Female	No	No	No	No	Yes	No	No	Other	Friend posted on Facebook	13	2	0	3	mixed breed	male, intact	kg	35	Yes	Yes	No	Yes	No	No	No	No	No	No	Yes	No	Yes	No	No	No	No	No	No	No	No	No	No	No	No	No	No	No	No
2594	United Kingdom	30 - 65 years	Female	No	No	No	No	No	Yes	No	Other	Facebook	6	2	0	2	Cavalier King Charles spaniel	female, sterilised/neutered	kg	7	Yes	Yes	Yes	Yes	No	No	Yes	Yes	No	No	No	Yes	Yes	No	No	No	No	Yes	No	No	No	No	No	No	No	No	No	No	No
2595	Switzerland	30 - 65 years	Female	Yes	No	No	No	No	No	No	Other		10	2	0	2.5	Cão de Agua Português	male, sterilised/neutered	kg	23	No	No	Yes	No	No	No	No	No	No	No	No	No	No	No	No	No	No	Yes	No	No	No	No	No	No	No	No	No	No	No
2598	United States of America	30 - 65 years	Female	Yes	Yes	No	No	No	Yes	No	Other	facebook	6	11	0	2	Akita	female, sterilised/neutered	lbs	75	Yes	Yes	Yes	Yes	Yes	No	Yes	Yes	No	No	Yes	No	Yes	Yes	No	No	No	Yes	No	No	No	No	No	No	No	No	No	No	No
2599	Switzerland	> 65 years	Female	Yes	No	No	No	No	No	No	Email		7	10	7	10	Border Collie Blue Silver	male, sterilised/neutered	kg	18	Yes	Yes	Yes	Yes	Yes	Yes	No	No	No	No	Yes	Yes	Yes	Yes	No	No	No	No	No	No	No	No	No	No	No	No	No	No	No
2600	Switzerland	30 - 65 years	Female	No	No	No	No	No	No	Yes	Other	Hunde-Trainerin	4	10	0	3	Labrador	male, sterilised/neutered	kg	30	Yes	No	Yes	Yes	Yes	No	No	No	No	No	Yes	Yes	No	No	No	No	No	No	No	No	No	No	No	No	No	No	No	No	No
2602	Other Country	30 - 65 years	Female	Yes	Yes	No	No	No	No	No	Other	Facebook	1	6	0	2	Mini Schnauzer	male, intact	kg	7,3	Yes	Yes	Yes	Yes	Yes	No	Yes	Yes	No	No	Yes	Yes	No	No	No	Yes	No	Yes	No	No	Yes	No	No	Yes	No	No	No	No	No
2603	Other Country	30 - 65 years	Female	No	No	No	No	No	No	Yes	Other	facebook	1	6	0	2	Golden Retriever	female, intact	kg	33	Yes	Yes	Yes	No	No	No	Yes	Yes	No	No	Yes	Yes	Yes	No	No	No	No	Yes	No	No	No	No	No	No	No	No	No	No	No
2605	United States of America	30 - 65 years	Female	No	No	No	No	No	No	Yes	Other	dog trainer	2	6	0	3	mixed breed	male, sterilised/neutered	lbs	13.5	Yes	Yes	Yes	Yes	Yes	No	Yes	No	No	No	No	Yes	No	Yes	No	No	No	No	No	Yes	No	Yes	No	No	No	No	No	No	No
2607	Other Country	18 - 30 years	Female	No	No	No	No	No	No	Yes	Other	Facebook	2	11	0	2.5	kooikerhondje	male, sterilised/neutered	kg	14	Yes	No	Yes	Yes	Yes	No	No	No	No	No	Yes	Yes	No	No	No	No	No	Yes	No	No	No	No	No	No	No	No	No	No	No
2608	Switzerland	30 - 65 years	Female	No	No	No	No	No	No	Yes	Other	Vortrag am Tierspital	1	3	0	2	Mischling	female, intact	kg	24	No	No	No	Yes	No	No	Yes	No	No	No	No	Yes	No	No	Yes	No	No	No	No	Yes	No	No	No	No	No	No	No	No	No
2611	Germany	18 - 30 years	Female	No	No	No	No	No	No	Yes	Other	facebook	2	8	0	2	Australian Shepherd	female, sterilised/neutered	kg	16	Yes	No	Yes	Yes	Yes	No	No	No	No	No	Yes	No	No	No	No	No	No	No	No	No	No	No	No	No	No	No	No	Yes	No
2613	Germany	30 - 65 years	Female	Yes	Yes	Yes	No	No	No	No	Other	Empfehlung	7	0	0	15	Bordercollie	male, sterilised/neutered	kg	21,3	Yes	Yes	No	Yes	Yes	No	No	No	No	No	No	Yes	No	No	No	Yes	No	No	No	No	No	No	No	Yes	No	No	No	No	No
2617	Germany	30 - 65 years	Male	No	No	No	No	No	No	Yes	Email		3	8	0	2	Border Collie x Australian Shepherd	female, sterilised/neutered	kg	21	Yes	No	Yes	Yes	No	No	No	No	No	No	Yes	Yes	No	Yes	No	No	No	No	No	No	No	No	No	No	No	No	No	No	No
2627	Switzerland	30 - 65 years	Female	No	No	Yes	No	No	No	No	Other	Facebook	10	8	0	4	Australian Cattle Dog	female, sterilised/neutered	kg	15kg	Yes	Yes	Yes	Yes	Yes	No	Yes	Yes	No	No	Yes	Yes	No	No	No	No	No	Yes	No	No	No	No	No	No	No	No	No	No	No
2620	Switzerland	30 - 65 years	Female	Yes	No	No	No	No	No	No	Other	fb	4	10	0	2.5	Bolonka Zwetna	female, sterilised/neutered	kg	3.9	No	No	Yes	Yes	No	No	Yes	No	No	No	Yes	No	No	No	No	No	No	Yes	No	No	No	No	No	No	No	No	No	No	No
2621	United Kingdom	30 - 65 years	Female	No	No	No	No	No	No	Yes	Other	Facebook, Agilitynet	7	8	0	2	Pyrenean Sheepdog	male, intact	kg	10.4	Yes	Yes	Yes	Yes	Yes	No	Yes	No	No	No	No	Yes	No	No	No	No	No	No	No	No	No	No	No	No	No	No	No	No	No
2622	Other Country	30 - 65 years	Female	No	Yes	No	No	No	No	No	Other	facebook	3	5	1	5	mixed breed	male, sterilised/neutered	kg	46	Yes	No	Yes	Yes	Yes	No	No	Yes	No	No	Yes	Yes	No	No	No	No	No	Yes	No	No	No	No	No	No	No	No	No	No	No
2628	United States of America	30 - 65 years	Female	No	No	No	No	No	No	Yes	Other	friend	2	9	0	5	mixed breed	male, sterilised/neutered	lbs	18	Yes	Yes	No	Yes	Yes	No	Yes	Yes	No	No	No	Yes	No	No	No	No	No	No	No	No	No	No	No	No	No	No	No	No	No
2633	Germany	30 - 65 years	Female	No	No	No	No	No	No	Yes	Other	Facebook	4	4	0	3	MISCHLING	female, sterilised/neutered	kg	28	Yes	Yes	Yes	Yes	Yes	No	Yes	Yes	No	No	No	No	No	No	No	No	No	Yes	No	No	No	No	No	No	No	No	No	No	No
2634	Germany	18 - 30 years	Female	No	No	No	No	Yes	No	No	Other		7	11	1	6	Mischling	male, sterilised/neutered	kg	11,6	Yes	No	Yes	Yes	No	No	Yes	No	No	No	No	Yes	No	No	No	No	No	Yes	No	No	No	No	No	No	No	No	No	No	No
2635	United Kingdom	30 - 65 years	Female	No	No	No	No	No	No	Yes	Other	Facebook, Agilitynet	2	9	0	2	Pyrenean Sheepdog	male, intact	kg	10.9	Yes	Yes	Yes	Yes	Yes	No	Yes	No	No	No	No	Yes	No	No	No	No	No	No	No	No	No	No	No	No	No	No	No	No	No
2636	Other Country	30 - 65 years	Female	No	No	No	No	No	No	Yes	Other	Friend	2	0	0	2	Appenzeller sennenhund	male, intact	kg	29	Yes	No	Yes	Yes	Yes	No	No	No	No	No	No	Yes	No	Yes	No	No	No	Yes	No	No	No	No	No	No	No	No	No	No	No
2638	Germany	18 - 30 years	Female	No	Yes	No	No	No	No	No	Other	Facebook	3	11	0	3	Italienisches Windspiel	male, intact	kg	4,3	Yes	Yes	Yes	Yes	Yes	Yes	Yes	Yes	No	No	Yes	No	No	No	No	No	No	No	No	No	No	No	No	No	No	No	No	No	No
2639	United States of America	30 - 65 years	Female	No	No	No	No	No	No	Yes	Other	Pawsitive Feedback's facebook	4	4	0	8	Mixed breed	female, sterilised/neutered	lbs	17	Yes	Yes	No	Yes	No	No	No	No	No	No	No	Yes	No	No	No	No	No	No	No	No	No	No	No	No	No	No	No	No	No
2640	United Kingdom	18 - 30 years	Female	No	No	No	No	No	No	Yes	Other	Agilitynet	2	6	0	3	Kelpie	male, intact	kg	26	Yes	Yes	No	Yes	Yes	No	Yes	No	No	No	Yes	No	No	No	No	No	No	Yes	No	No	No	No	No	No	No	No	No	No	No
2641	United Kingdom	30 - 65 years	Female	Yes	No	Yes	No	No	No	No	Other	facebook link	7	11	0	2	Working Sheepdog	female, sterilised/neutered	kg	16.8	Yes	No	Yes	Yes	Yes	No	No	No	No	No	Yes	Yes	Yes	No	No	No	No	No	No	No	No	No	No	No	No	No	No	No	No
2642	United Kingdom	18 - 30 years	Female	Yes	No	No	No	No	No	No	Other	facebook	6	2	1	4	Lurcher	male, sterilised/neutered	kg	28.8	Yes	Yes	Yes	Yes	Yes	No	Yes	No	No	No	Yes	No	No	No	No	No	No	Yes	No	No	No	No	No	No	No	No	No	No	No
2643	Switzerland	30 - 65 years	Female	No	No	No	No	No	No	Yes	Other	Facebook	9	5	0	2	Border Collie	female, intact	kg	14	Yes	Yes	Yes	Yes	Yes	No	Yes	Yes	No	No	No	No	No	No	No	No	No	No	No	No	No	No	No	No	No	No	No	No	Yes
2644	United States of America	30 - 65 years	Female	No	No	No	No	No	No	Yes	Other	friend	8	11	4	3	malinois	female, sterilised/neutered	lbs	60	Yes	Yes	Yes	Yes	Yes	No	Yes	Yes	No	No	Yes	Yes	No	No	No	Yes	No	No	No	No	No	No	No	No	No	No	No	No	No
2645	United States of America	30 - 65 years	Female	No	No	No	No	No	No	Yes	Other	Facebook	9	1	0	2	Boston terrier	male, sterilised/neutered	lbs	23	Yes	No	No	Yes	No	No	No	No	No	No	No	Yes	No	No	No	No	No	No	No	No	No	No	No	No	No	No	No	No	No
2647	Other Country	30 - 65 years	Male	Yes	Yes	No	No	No	No	No	Other	facebook	4	0	0	2	golden retriever	male, sterilised/neutered	kg	40	Yes	Yes	No	Yes	Yes	No	Yes	Yes	Yes	No	Yes	Yes	No	No	No	No	No	No	No	No	No	No	No	No	No	No	No	No	No
2648	United States of America	30 - 65 years	Female	No	No	No	No	No	No	Yes	Other	facebook	9	9	0	3	west highland terrier	male, intact	lbs	19	Yes	Yes	No	Yes	Yes	No	Yes	No	No	No	No	Yes	No	No	No	No	No	Yes	No	No	No	No	No	No	No	No	No	No	No
2650	Switzerland	30 - 65 years	Female	Yes	No	No	No	No	No	No	Other	facebook	8	2	0	2	zwergpudel	female, sterilised/neutered	kg	4	Yes	Yes	No	Yes	No	No	No	No	No	No	Yes	No	No	No	No	No	No	No	No	No	No	No	No	No	No	No	No	No	No
2652	Canada	30 - 65 years	Female	No	No	No	No	No	No	Yes	Other	Facebook friend	9	9	6	1	Mixed Breed (Shepherd/Border Collie)	female, sterilised/neutered	lbs	65	Yes	Yes	Yes	Yes	Yes	No	No	No	No	No	Yes	Yes	Yes	No	No	No	No	Yes	No	No	No	No	No	No	No	No	No	No	No
2653	Germany	30 - 65 years	Female	No	No	No	No	No	No	Yes	Other		2	0	0	2	Mischling	male, intact	kg	15	Yes	Yes	Yes	Yes	Yes	No	Yes	Yes	No	No	No	No	No	No	No	No	No	Yes	No	No	No	No	No	No	No	No	No	Yes	No
2655	United Kingdom	30 - 65 years	Female	No	No	No	No	No	No	Yes	Other	Facebook	8	11	0	4	Border Collie	male, sterilised/neutered	kg	18.5	Yes	Yes	Yes	Yes	Yes	No	No	No	No	No	Yes	Yes	Yes	No	No	No	No	Yes	No	No	No	No	No	No	No	No	No	No	No
2656	Austria	30 - 65 years	Female	Yes	No	No	No	No	No	Yes	Other	facebook	2	8	0	2	Labrador	male, intact	kg	35	Yes	Yes	Yes	Yes	Yes	No	No	Yes	No	No	Yes	No	No	No	No	No	No	Yes	No	No	No	No	No	No	No	No	No	No	No
2660	United Kingdom	18 - 30 years	Female	No	No	No	No	No	No	Yes	Other	social media	2	6	2	4	mixed breed	female, intact	kg	7kg	Yes	Yes	No	Yes	Yes	No	No	No	No	No	Yes	Yes	No	Yes	No	No	No	No	No	No	No	Yes	No	No	No	No	No	No	No
2661	United Kingdom	18 - 30 years	Female	Yes	No	No	No	No	No	No	Other	facebook	2	3	0	2	border collie	male, intact	kg	19.3	Yes	Yes	Yes	Yes	Yes	No	Yes	Yes	No	No	Yes	No	No	No	No	No	No	No	No	No	No	No	No	No	No	No	No	Yes	No
2663	Switzerland	30 - 65 years	Female	No	No	No	No	No	No	Yes	Other	Facebook	1	1	0	2	Mini Australien Shepherd	female, intact	kg	4.7	Yes	Yes	Yes	Yes	Yes	No	Yes	Yes	No	No	No	No	No	No	No	No	No	Yes	No	No	No	No	No	No	No	No	No	No	No
2665	United Kingdom	30 - 65 years	Female	No	No	No	No	No	No	Yes	Other	facebook	1	1	0	2	pug	female, sterilised/neutered	kg	8	Yes	Yes	No	Yes	Yes	No	Yes	No	No	No	No	Yes	Yes	No	No	No	No	No	No	No	No	No	No	No	No	No	No	No	No
2666	Germany	30 - 65 years	Female	No	No	No	No	No	No	Yes	Other	Facebook	8	0	7	0	Mischling	female, sterilised/neutered	kg	26	Yes	Yes	No	Yes	No	No	Yes	No	No	No	No	No	No	No	No	No	No	No	No	No	No	No	No	No	No	No	No	Yes	No
2672	United Kingdom	30 - 65 years	Female	No	No	No	No	No	No	Yes	Other	facebook	2	5	2	3	Dalmation	female, intact	kg	26.1	Yes	Yes	No	Yes	No	No	Yes	No	No	No	Yes	No	No	No	No	No	No	No	No	No	No	No	No	No	No	No	No	No	No
2674	Other Country	30 - 65 years	Female	Yes	Yes	No	No	No	No	No	Other	facebook	11	2	1	9	Mischling	male, sterilised/neutered	lbs	30	Yes	Yes	No	Yes	No	No	No	No	No	No	Yes	No	No	No	No	No	No	Yes	No	No	No	No	No	No	No	No	No	No	No
2675	Other Country	30 - 65 years	Female	No	No	No	No	No	No	Yes	Other	facebook	3	4	0	2	german shepherd	female, intact	kg	30	No	Yes	No	Yes	No	No	No	No	No	No	No	Yes	No	No	No	No	No	No	No	No	No	No	No	No	No	No	No	No	No
2678	Switzerland	30 - 65 years	Male	No	No	No	No	No	No	Yes	Other	Facebook Wunderwelt Hund	5	11	5	1	Weimaraner	female, intact	kg	33	No	Yes	No	Yes	No	No	Yes	No	No	No	No	Yes	No	No	No	No	No	Yes	No	No	No	No	No	No	No	No	No	Yes	No
2676	United States of America	30 - 65 years	Female	No	No	No	No	No	No	Yes	Other	Friend	5	7	0	2	Scottish Terrier	female, sterilised/neutered	lbs	18	Yes	No	No	Yes	No	No	No	No	No	No	No	Yes	No	No	No	No	No	No	No	No	No	No	No	No	No	No	No	No	No
2677	Canada	30 - 65 years	Female	No	No	No	No	No	No	Yes	Other	Facebook	3	2	1	2	Saluki	male, sterilised/neutered	kg	28	Yes	Yes	Yes	Yes	No	No	Yes	Yes	No	No	Yes	Yes	No	No	No	No	No	Yes	No	No	No	No	No	No	No	No	No	No	No
2680	Canada	30 - 65 years	Female	Yes	No	No	No	No	No	No	Other	Facebook	13	3	0	6	Border Collie/Karelian Bear Dog	female, sterilised/neutered	lbs	65	No	No	No	No	No	No	Yes	No	No	No	No	No	No	No	No	No	No	No	No	No	No	No	No	No	No	No	No	Yes	No
2681	Switzerland	30 - 65 years	Female	No	No	Yes	No	No	No	No	Other	Facebook	5	10	0	2	Parson Russell Terrier	female, sterilised/neutered	kg	7,2	Yes	No	Yes	Yes	Yes	No	No	No	No	No	Yes	Yes	No	No	No	No	No	Yes	No	No	No	No	No	No	No	Yes	No	No	No
2682	United States of America	30 - 65 years	Female	Yes	Yes	No	No	No	No	No	Other	Facebook	9	3	0	3	Australian Shepherd	female, sterilised/neutered	lbs	42	Yes	Yes	Yes	No	Yes	No	Yes	Yes	Yes	No	Yes	No	No	Yes	No	No	No	Yes	No	No	No	No	No	No	No	No	No	No	No
2683	Switzerland	30 - 65 years	Female	Yes	No	No	No	No	No	No	Other	Facebook	2	10	0	2.5	Border Collie	male, intact	kg	21	No	No	No	Yes	No	No	No	No	No	No	Yes	No	No	No	No	No	No	No	No	No	No	No	No	No	No	No	No	No	No
2686	United States of America	30 - 65 years	Female	No	No	No	No	No	Yes	No	Other	Facebook post	13	5	0	4	Mixed breed, mostly shepherd	male, sterilised/neutered	lbs	47	Yes	Yes	No	Yes	No	No	Yes	No	No	No	No	Yes	No	No	No	No	No	No	No	No	Yes	No	No	No	No	No	No	No	No
2687	United States of America	> 65 years	Male	No	No	No	No	No	No	Yes	Other	Info on Facebook	0	10	0	2	Mixed Breed	female, sterilised/neutered	lbs	42	Yes	No	No	Yes	Yes	No	Yes	Yes	Yes	No	Yes	Yes	No	Yes	No	No	No	No	No	No	No	No	No	No	No	No	No	No	No
2688	Other Country	18 - 30 years	Female	No	No	No	No	No	No	Yes	Other	Maxime Lullier - Cynoccitan	5	1	0	2	SIBERIAN HUSKY	female, sterilised/neutered	kg	21	Yes	Yes	No	Yes	No	No	No	No	No	No	No	Yes	No	No	No	No	No	No	No	Yes	No	No	No	No	No	No	No	No	No
2690	United Kingdom	30 - 65 years	Female	No	No	No	No	No	No	Yes	Other	facebook	1	6	0	5	australian shepherd	female, intact	kg	20	Yes	Yes	Yes	Yes	No	No	No	No	No	No	Yes	Yes	No	No	No	No	No	No	No	No	No	No	No	No	No	No	No	No	No
2691	United Kingdom	30 - 65 years	Female	Yes	Yes	No	No	No	No	No	Other	facebook group	5	10	0	0	Border Collie	female, sterilised/neutered	kg	14	Yes	Yes	Yes	Yes	Yes	No	Yes	Yes	No	No	Yes	No	No	No	No	No	No	Yes	No	No	No	No	No	No	No	No	No	Yes	No
2692	Canada	18 - 30 years	Female	No	No	No	No	Yes	No	No	Other	Facebook	3	1	0	3	St Bernard X Malamute	female, sterilised/neutered	kg	34	Yes	No	Yes	Yes	Yes	No	Yes	No	No	No	Yes	No	Yes	No	No	Yes	No	Yes	No	No	Yes	No	No	Yes	No	No	No	No	No
2693	Other Country	> 65 years	Female	No	No	No	No	No	No	Yes	Other	Facebook	11	11	3	4	Labradoe Retriever	female, sterilised/neutered	kg	22.5	No	Yes	No	Yes	No	No	Yes	No	No	No	No	Yes	No	No	No	No	No	No	No	No	No	No	No	No	No	No	No	No	No
2694	United States of America	30 - 65 years	Female	No	No	No	No	No	No	Yes	Other	Facebook	5	2	0	7	Boxer	male, sterilised/neutered	lbs	68 lbs	Yes	Yes	Yes	No	Yes	No	Yes	Yes	Yes	No	No	No	No	No	No	No	No	Yes	No	No	No	No	No	No	No	No	No	Yes	No
2697	United States of America	18 - 30 years	Female	Yes	No	No	No	Yes	Yes	No	Email		5	1	3	0	Australian Cattle Dog	female, sterilised/neutered	lbs	25	Yes	Yes	Yes	Yes	Yes	Yes	Yes	Yes	No	No	Yes	No	No	Yes	No	No	No	Yes	No	No	No	No	No	No	No	No	No	No	No
2698	United States of America	30 - 65 years	Female	No	No	No	No	No	No	Yes	Email		11	10	0	2	Labrador retriever	female, sterilised/neutered	lbs	70	No	No	No	Yes	No	No	No	No	No	No	No	Yes	No	No	No	No	No	No	No	No	No	No	No	No	No	No	No	No	No
2699	United States of America	30 - 65 years	Female	No	No	No	No	No	No	Yes	Other	Facebook	3	8	0	5	mixed breed	male, sterilised/neutered	lbs	18.2	Yes	Yes	Yes	Yes	No	No	No	Yes	No	No	Yes	Yes	No	No	No	Yes	No	Yes	No	No	No	No	No	No	No	No	No	No	No
2700	United States of America	30 - 65 years	Female	No	No	Yes	No	No	No	No	Other	Facebook	9	5	0	2	Labrador retriever	female, sterilised/neutered	lbs	72	Yes	Yes	Yes	Yes	Yes	No	Yes	Yes	No	No	Yes	No	No	No	No	No	No	No	No	No	No	No	No	No	No	No	No	No	No
2702	United States of America	30 - 65 years	Female	No	No	No	No	No	No	Yes	Other	Facebook	6	8	0	2	Australian Shepherd	female, intact	lbs	43	Yes	Yes	No	Yes	Yes	No	Yes	No	No	No	Yes	Yes	No	No	No	No	No	Yes	No	No	No	No	No	No	No	No	No	No	No
2704	United States of America	> 65 years	Female	No	No	No	No	No	No	Yes	Other	facebook	12	0	0	2	Vizsla	female, sterilised/neutered	lbs	45 lb	Yes	Yes	No	Yes	No	No	No	No	No	No	Yes	Yes	No	No	No	No	No	Yes	No	No	No	Yes	No	No	No	Yes	Yes	No	No
2707	United Kingdom	18 - 30 years	Female	No	No	No	No	No	No	Yes	Other	facebook	2	1	0	10	mixed breed- lurcher cross german shepard	female, sterilised/neutered	kg	25	Yes	Yes	Yes	Yes	Yes	No	Yes	Yes	No	No	No	Yes	No	No	No	No	No	Yes	No	No	No	No	No	No	No	No	No	No	No
2708	United States of America	30 - 65 years	Female	No	No	No	No	No	No	Yes	Other	Facebook	5	0	0	2	Labrador retriever	male, intact	lbs	80	Yes	Yes	No	Yes	No	No	Yes	No	No	No	No	Yes	No	No	No	No	No	No	No	No	No	No	No	No	No	No	No	No	No
2712	Canada	30 - 65 years	Female	No	No	No	No	No	No	Yes	Other		8	4	2	11	greyhound	male, sterilised/neutered	lbs	68	Yes	Yes	No	Yes	Yes	No	Yes	No	No	No	No	Yes	No	No	No	No	No	Yes	No	No	No	No	No	No	No	No	No	No	No
2715	United States of America	30 - 65 years	Female	Yes	No	No	No	No	No	No	Other	Facebook	11	4	0	2	Border Collie	male, sterilised/neutered	lbs	56	Yes	No	Yes	Yes	Yes	No	No	Yes	No	No	Yes	No	No	No	No	No	No	No	No	No	No	No	No	No	No	No	No	No	No
2717	Canada	30 - 65 years	Female	No	No	No	No	No	No	Yes	Other	Social Media	6	10	0	2	Standard Poodle	male, sterilised/neutered	lbs	58 lbs	Yes	Yes	No	Yes	Yes	No	Yes	No	No	No	Yes	Yes	No	Yes	No	No	No	Yes	No	No	No	No	No	No	No	No	No	No	No
2718	United States of America	30 - 65 years	Female	No	No	No	No	No	Yes	No	Other	Facebook	7	0	2	0	Mixed breed	male, sterilised/neutered	lbs	85	Yes	Yes	No	Yes	No	No	Yes	No	No	No	No	Yes	No	No	No	No	No	Yes	No	No	No	No	No	No	No	No	No	No	No
2721	Canada	30 - 65 years	Female	No	No	No	No	No	No	Yes	Other	facebook	6	0	3	1	puggle	female, sterilised/neutered	lbs	28	No	No	No	Yes	No	No	No	No	No	No	No	Yes	No	No	No	No	No	No	No	No	No	No	No	No	No	No	No	No	No
2722	United States of America	30 - 65 years	Female	No	No	No	No	No	Yes	No	Other	Facebook	7	0	2	0	Mixed breed	female, sterilised/neutered	lbs	55	Yes	Yes	No	Yes	No	No	Yes	No	No	No	No	Yes	No	No	No	No	No	Yes	No	No	No	No	No	No	No	No	No	No	No
2723	Canada	18 - 30 years	Female	No	No	No	No	Yes	No	No	Other	Facebook	6	0	3	0	dachshund	female, sterilised/neutered	lbs	17	No	Yes	No	Yes	No	No	Yes	No	No	No	No	Yes	No	No	No	No	No	No	No	No	Yes	No	No	No	No	No	No	No	No
2724	United States of America	30 - 65 years	Female	No	No	No	No	No	Yes	No	Other	Facebook	4	10	0	1.5	English Springer Spaniel	female, sterilised/neutered	lbs	46	Yes	Yes	Yes	Yes	No	No	No	No	No	No	Yes	No	No	No	No	No	No	No	No	No	No	No	No	No	No	No	No	No	No
2727	United States of America	30 - 65 years	Female	Yes	Yes	No	No	No	No	No	Other	Facebook	5	0	0	4	Mixed breed	female, sterilised/neutered	lbs	18	Yes	Yes	Yes	Yes	Yes	No	Yes	Yes	No	No	Yes	No	No	No	No	No	No	Yes	No	No	No	No	No	No	No	No	No	No	No
2729	Other Country	30 - 65 years	Female	No	No	No	No	Yes	No	No	Other	Facebook group	1	7	0	2	Scottish Terrier	female, sterilised/neutered	kg	8.5	Yes	Yes	No	Yes	No	No	No	No	No	No	Yes	Yes	No	No	No	No	No	No	No	No	No	No	No	No	No	No	No	No	No
2732	Canada	30 - 65 years	Female	Yes	No	No	No	No	No	No	Other	Facebook	6	0	3	0	American Staffordshire Terrier	female, sterilised/neutered	lbs	51	No	Yes	No	Yes	No	No	Yes	Yes	No	No	Yes	Yes	No	No	No	Yes	No	No	No	No	No	No	No	No	No	No	No	No	No
2736	United Kingdom	30 - 65 years	Female	Yes	No	No	No	No	No	No	Other	agilty net facebook	6	3	0	2	dalmatian	female, sterilised/neutered	kg	23	Yes	Yes	No	Yes	Yes	No	No	No	No	No	Yes	Yes	No	No	No	No	No	No	No	No	No	No	No	No	No	No	No	No	No
2738	Switzerland	30 - 65 years	Female	Yes	Yes	No	No	No	No	No	Other	facebook	12	6	2	6	Mischling	female, sterilised/neutered	kg	18	Yes	No	Yes	Yes	Yes	No	Yes	Yes	No	No	No	No	No	No	No	No	No	No	No	No	No	No	No	No	No	No	No	No	Yes
2742	Germany	30 - 65 years	Female	No	No	No	No	No	No	Yes	Other	Facebook	4	9	1	8	Mischling	female, sterilised/neutered	kg	23	Yes	Yes	Yes	Yes	Yes	No	Yes	No	No	No	No	No	Yes	Yes	No	No	No	Yes	No	No	No	No	No	No	No	No	No	No	No
2745	Switzerland	30 - 65 years	Female	Yes	No	No	No	No	No	No	Other	Facebook	7	3	0	3	Border Collie	female, sterilised/neutered	kg	15.2	Yes	Yes	Yes	Yes	Yes	No	No	No	No	No	No	No	No	No	No	No	No	No	No	No	No	No	No	No	No	No	No	No	Yes
2747	Germany	18 - 30 years	Female	No	No	No	No	No	No	Yes	Other		2	6	0	3	Eurasier	male, intact	kg	27	Yes	Yes	No	Yes	Yes	No	No	No	No	No	No	Yes	Yes	No	No	No	No	Yes	No	No	No	No	No	No	No	No	No	No	No
2749	United Kingdom	30 - 65 years	Female	No	No	No	No	No	No	Yes	Email		2	5	0	4	Shetland sheepdog	male, intact	kg	8.1	Yes	Yes	Yes	Yes	Yes	No	No	No	No	No	Yes	No	No	No	No	No	No	Yes	No	No	No	No	No	No	No	No	No	No	No
2750	United States of America	30 - 65 years	Female	No	No	No	No	No	No	Yes	Other	Facebook	7	9	6	9	Mixed breed	female, sterilised/neutered	lbs	50	No	Yes	No	Yes	No	No	Yes	Yes	No	No	No	Yes	No	No	No	No	No	No	No	No	Yes	Yes	No	No	No	No	No	No	No
2752	Canada	30 - 65 years	Female	No	No	No	No	No	No	Yes	Other	Facebook	4	0	0	8	Chocolate Lab	male, sterilised/neutered	lbs	70	No	Yes	No	Yes	No	No	Yes	No	No	No	No	Yes	No	No	No	No	No	No	No	No	No	No	No	No	No	No	No	No	No
2754	Switzerland	18 - 30 years	Female	Yes	No	No	No	No	No	No	Other	facebook	6	0	4	0	cattle dog	male, sterilised/neutered	kg	24	Yes	No	Yes	Yes	Yes	No	No	No	No	No	Yes	No	Yes	Yes	No	No	No	Yes	No	No	No	No	No	No	No	No	No	No	No
2755	Other Country	18 - 30 years	Female	No	No	No	No	Yes	No	No	Other	Friend	3	2	0	2	Mixed breed	female, intact	kg	40	Yes	Yes	Yes	Yes	Yes	No	Yes	No	No	No	Yes	Yes	No	No	No	No	No	Yes	No	No	No	No	No	No	No	No	No	No	No
2756	United Kingdom	30 - 65 years	Female	No	No	No	No	No	No	Yes	Other	Agilitynet fb	4	1	1	10	border collie	female, sterilised/neutered	kg	18kg	Yes	Yes	No	Yes	Yes	No	No	No	No	No	Yes	No	No	No	No	No	No	No	No	No	No	No	No	No	No	No	No	No	No
2757	Germany	18 - 30 years	Female	No	No	No	No	No	No	Yes	Other	Facebook	1	0	0	2	Mischling (Weimaraner-Gr. Münsterländer)	female, intact	kg	28	Yes	Yes	No	Yes	Yes	No	Yes	Yes	No	No	Yes	Yes	No	Yes	Yes	No	No	Yes	No	No	Yes	Yes	No	Yes	No	No	No	No	No
2758	Switzerland	30 - 65 years	Female	Yes	Yes	No	No	No	No	No	Other	FB	9	11	0	3	Vizsla	male, sterilised/neutered	kg	31	No	No	Yes	No	No	No	No	No	No	No	No	No	No	No	No	No	No	Yes	No	No	No	No	No	No	No	No	No	No	No
2761	Switzerland	30 - 65 years	Female	Yes	No	No	No	No	No	No	Other	facebook	10	1	2	6	Flat coated retriever	male, sterilised/neutered	kg	ca. 40 kg	Yes	No	Yes	Yes	Yes	No	No	No	No	No	Yes	No	No	No	No	No	No	No	No	No	No	No	No	No	No	No	No	No	No
2763	Germany	30 - 65 years	Female	No	No	No	No	No	No	Yes	Other	Facebook	1	9	0	2	Labrador Retriever	female, intact	kg	27	Yes	Yes	Yes	Yes	Yes	Yes	Yes	Yes	No	No	No	No	No	No	No	No	No	No	No	No	No	No	No	No	No	No	No	No	Yes
2764	United Kingdom	30 - 65 years	Female	No	No	No	No	No	No	Yes	Other	Facebook	2	1	0	1.5	Rottweiler x old tyme bulldog	male, intact	kg	54	Yes	No	Yes	Yes	Yes	No	Yes	Yes	No	No	Yes	Yes	No	No	No	No	No	Yes	No	No	No	No	No	No	No	No	No	No	No
2765	Switzerland	30 - 65 years	Female	No	No	No	No	No	Yes	No	Flyer		12	9	1	0	Mischling	female, sterilised/neutered	kg	13	No	No	No	Yes	No	No	No	No	No	No	No	Yes	No	No	No	No	No	No	No	No	No	No	No	No	No	No	No	No	No
2766	Germany	30 - 65 years	Female	No	No	No	No	Yes	No	No	Other	Facebook Gruppe	7	6	0	2	Australian Shepherd	male, sterilised/neutered	kg	21	Yes	No	Yes	Yes	Yes	Yes	Yes	Yes	No	No	Yes	No	No	No	No	No	No	No	No	No	Yes	No	No	No	No	No	No	No	No
2768	Switzerland	30 - 65 years	Female	Yes	No	No	No	No	No	No	Other	facebook	7	6	0	2	Irish Setter Red and White	female, intact	kg	25	Yes	No	No	Yes	No	No	No	Yes	No	No	Yes	Yes	No	No	No	No	No	Yes	No	No	No	No	No	No	No	No	No	No	No
2769	United Kingdom	30 - 65 years	Female	No	No	No	No	No	No	Yes	Other	face book	4	6	4	6	mixed breed	female, sterilised/neutered	lbs	14 but not sure . xx	Yes	Yes	No	Yes	No	No	No	No	No	No	Yes	Yes	Yes	No	No	No	No	No	No	No	No	Yes	No	No	No	No	No	No	No
2770	Germany	30 - 65 years	Female	Yes	Yes	No	No	No	No	No	Other	facebook	6	11	0	2	Tibet-Terrier-Mix	female, intact	kg	10,5	Yes	No	Yes	Yes	No	No	No	No	No	No	No	No	No	No	No	No	No	Yes	No	No	No	No	No	No	No	No	No	No	No
2772	Germany	30 - 65 years	Female	No	No	No	No	No	No	Yes	Other	facebook	10	9	10	3	Mischling	female, sterilised/neutered	kg	15	Yes	Yes	No	Yes	No	No	No	No	No	No	Yes	No	No	Yes	No	No	No	Yes	No	No	Yes	No	No	No	No	No	No	No	No
2774	Other Country	30 - 65 years	Male	No	No	No	No	No	No	Yes	Other	facebook	5	6	0	3	staffordshire bull terrier	male, intact	kg	22	Yes	Yes	No	No	No	No	No	No	No	No	No	Yes	Yes	No	No	No	No	No	No	No	No	No	No	No	No	No	Yes	No	No
2775	Switzerland	30 - 65 years	Female	Yes	No	No	No	No	No	No	Other	Facebook auf Hundeherz.ch	4	8	0	9	Rhodesian Ridgeback	female, sterilised/neutered	kg	30	Yes	No	Yes	No	No	No	No	Yes	No	No	Yes	No	No	No	No	No	No	Yes	No	No	No	No	No	No	No	No	No	No	No
2777	Switzerland	30 - 65 years	Female	No	No	No	No	No	No	Yes	Other	hundeherz.ch	5	2	0	2	Alaskan Malamute	male, intact	kg	39	Yes	No	No	Yes	No	No	Yes	No	No	No	Yes	Yes	Yes	No	No	No	No	Yes	No	No	No	No	No	No	No	No	No	No	No
2778	Switzerland	30 - 65 years	Female	No	No	No	No	No	No	Yes	Other	Facebook	10	4	0	2	Labrador Retriever	female, sterilised/neutered	kg	27	Yes	No	No	Yes	No	Yes	Yes	Yes	No	No	No	No	No	Yes	No	No	No	No	No	Yes	No	No	No	No	No	No	No	No	No
2781	Switzerland	> 65 years	Female	No	No	No	No	No	No	Yes	Other	facebook	9	2	0	2	Magyar Vizsla	female, sterilised/neutered	kg	25,6	Yes	No	Yes	Yes	No	No	No	No	No	No	Yes	Yes	No	No	No	No	No	No	No	No	No	No	No	No	No	No	No	No	No
2782	Germany	30 - 65 years	Female	No	No	No	No	No	No	Yes	Other	Facebook	1	2	0	2	Australian Shepherd	male, intact	kg	22	Yes	Yes	Yes	Yes	No	No	No	No	No	No	Yes	Yes	Yes	Yes	No	No	No	No	No	No	No	No	No	No	No	No	No	No	No
2788	Switzerland	30 - 65 years	Female	No	No	No	No	No	No	Yes	Flyer		8	10	0	3	Goldenretriever	female, sterilised/neutered	kg	27	Yes	No	No	No	No	No	No	No	No	No	Yes	No	No	No	No	No	No	No	No	No	No	No	No	No	No	No	No	No	No
2789	Switzerland	30 - 65 years	Female	No	No	No	No	No	No	Yes	Other	facebook	7	8	1	2	deutscher schäffer x mallinois	male, sterilised/neutered	kg	30	Yes	Yes	Yes	Yes	Yes	No	No	Yes	No	No	Yes	No	No	No	No	No	No	Yes	No	No	No	No	No	Yes	No	Yes	No	No	No
2791	Switzerland	> 65 years	Female	Yes	No	No	No	No	No	No	Email		7	10	7	2	Border Collie Blue Silver	male, sterilised/neutered	kg	18	Yes	Yes	Yes	Yes	Yes	Yes	No	No	No	No	Yes	Yes	Yes	Yes	No	No	No	No	No	No	No	No	No	No	No	No	No	No	No
2792	Switzerland	30 - 65 years	Female	No	No	No	No	No	No	Yes	Other	facebook	2	4	0	3	Mini Australian Shepherd	female, intact	kg	19	Yes	Yes	Yes	Yes	Yes	No	No	Yes	No	No	Yes	Yes	No	No	No	No	No	No	No	No	No	Yes	No	No	No	No	No	No	No
2793	Switzerland	30 - 65 years	Female	No	No	No	No	No	No	Yes	Other		9	7	0	3	Mischling	male, sterilised/neutered	kg	11.5	Yes	No	No	Yes	No	No	No	No	No	No	No	No	No	No	No	No	No	No	No	Yes	No	No	No	No	No	No	No	No	No
2794	Switzerland	30 - 65 years	Female	No	No	No	No	No	No	Yes	Other	Facebook	3	9	0	11	Mischling	male, sterilised/neutered	kg	28	No	No	No	No	No	No	Yes	No	No	No	No	No	No	No	No	No	No	Yes	No	No	No	No	No	No	No	No	No	No	No
2795	United Kingdom	18 - 30 years	Female	No	No	No	No	No	Yes	No	Other	twitter	9	0	0	2	Bernese Mountain Dog	female, sterilised/neutered	kg	35	Yes	No	Yes	Yes	Yes	No	Yes	No	No	No	Yes	No	No	No	No	No	No	No	No	No	No	No	No	No	No	No	No	No	No
2796	United Kingdom	30 - 65 years	Female	No	No	No	No	No	No	Yes	Other	facebook	5	3	0	2	Welsh Sheepdog	female, intact	kg	14.8kg	Yes	Yes	Yes	Yes	No	No	Yes	No	No	No	Yes	Yes	No	No	No	No	No	No	No	No	No	No	No	No	No	No	No	No	No
2799	Switzerland	30 - 65 years	Female	No	No	No	No	No	No	Yes	Other	Facebook	1	0	0	2	Weimaraner	female, sterilised/neutered	kg	28 kg	Yes	Yes	Yes	Yes	Yes	No	No	No	No	No	Yes	Yes	No	No	No	No	No	Yes	No	No	No	No	No	Yes	No	Yes	No	No	No
2800	Germany	18 - 30 years	Female	No	No	No	No	No	No	Yes	Other	facebook	3	8	0	3	Mischling (Terrier)	female, sterilised/neutered	kg	12	Yes	No	Yes	Yes	Yes	Yes	Yes	Yes	No	No	Yes	No	No	No	No	No	No	No	No	No	No	No	No	No	No	No	No	No	No
2801	Germany	30 - 65 years	Female	No	No	No	No	No	No	Yes	Other	Facebook	4	7	0	3	Lagotto Romagnolo	female, sterilised/neutered	kg	13,4	Yes	No	No	Yes	No	No	No	Yes	No	No	Yes	No	No	No	No	No	No	No	No	No	No	No	No	No	No	No	No	No	No
2802	Switzerland	30 - 65 years	Female	Yes	No	No	No	No	No	No	Other	Facebook	5	1	0	3	Jack Russell	male, intact	kg	6.7	Yes	Yes	Yes	Yes	Yes	No	Yes	No	No	No	Yes	Yes	No	No	No	No	No	Yes	No	No	No	No	No	No	No	No	No	No	No
2803	Germany	30 - 65 years	Female	Yes	Yes	No	No	No	No	No	Other	Facebook	1	10	0	3	Beauceron	female, sterilised/neutered	kg	36	Yes	Yes	Yes	Yes	Yes	No	Yes	Yes	No	No	Yes	No	No	No	No	No	No	Yes	No	No	No	No	No	No	No	Yes	No	No	No
2809	Switzerland	30 - 65 years	Female	No	No	No	No	No	No	Yes	Other	facebook	1	4	0	3	Rhodesian Ridgeback	male, sterilised/neutered	kg	39	Yes	No	No	Yes	Yes	No	Yes	No	No	No	No	Yes	No	No	No	No	No	Yes	No	No	Yes	No	No	No	No	No	No	Yes	No
2810	Other Country	30 - 65 years	Female	No	No	No	No	No	No	Yes	Other	Facebook link	5	5	0	2	Scottish Terrier	female, sterilised/neutered	kg	9.7	Yes	Yes	No	Yes	No	No	Yes	No	No	No	No	Yes	No	No	No	No	No	No	No	No	No	No	No	No	No	No	No	No	No
2813	Other Country	30 - 65 years	Female	Yes	Yes	No	No	No	No	No	Other	Facebook	1	8	0	2	Vizsla	female, sterilised/neutered	kg	17	Yes	No	Yes	Yes	No	No	No	No	No	No	Yes	Yes	No	No	No	No	No	No	No	No	No	No	No	No	No	No	No	No	No
2814	Switzerland	30 - 65 years	Female	No	No	No	No	No	No	Yes	Other	facebook	5	2	0	3	Golden Retriever	female, intact	kg	24,5	Yes	Yes	Yes	Yes	No	Yes	Yes	No	No	No	No	No	No	No	No	No	No	No	No	No	No	No	No	No	No	No	No	No	Yes
2815	Switzerland	30 - 65 years	Female	No	No	No	No	No	No	Yes	Other	Facebook	1	8	0	2.5	Beagle	male, intact	kg	15 kg	Yes	No	No	Yes	No	No	No	No	No	No	No	Yes	No	No	No	No	No	No	No	No	No	No	No	No	No	Yes	No	No	No
2816	Switzerland	18 - 30 years	Female	No	No	No	No	No	No	Yes	Other	Facebook	13	8	0	4	Weimaraner	female, sterilised/neutered	kg	30kg	No	No	Yes	No	No	No	No	No	No	No	No	No	No	No	No	Yes	No	No	No	No	No	No	No	No	No	No	No	No	No
2821	Other Country	30 - 65 years	Female	No	No	No	No	No	No	Yes	Other	Facebook link	6	4	0	2	Mixed breed	male, sterilised/neutered	kg	41.2	Yes	Yes	No	Yes	No	No	Yes	Yes	No	No	Yes	Yes	Yes	No	No	No	No	No	No	Yes	Yes	No	No	No	No	No	No	No	No
2822	Switzerland	30 - 65 years	Female	No	No	No	No	No	No	Yes	Other	Facebook	4	5	1	5	Mischling	male, sterilised/neutered	kg	37	Yes	No	No	Yes	No	No	Yes	No	No	No	Yes	Yes	No	No	No	No	No	Yes	No	No	No	No	No	No	No	No	No	No	No
2825	Switzerland	30 - 65 years	Female	No	No	No	No	No	No	Yes	Other	Facebook	6	8	4	7	Mischling	female, sterilised/neutered	kg	29	Yes	Yes	No	Yes	No	Yes	No	No	No	No	Yes	No	No	No	No	Yes	No	Yes	No	No	No	No	No	No	No	No	No	No	No
2826	Switzerland	30 - 65 years	Female	No	No	No	No	No	No	Yes	Other	facebook	5	5	0	3	Labradoodle	male, sterilised/neutered	kg	30	Yes	No	No	Yes	Yes	Yes	No	No	No	No	Yes	Yes	No	No	No	No	No	No	No	Yes	Yes	No	No	Yes	No	No	No	No	No
2828	Switzerland	18 - 30 years	Female	No	No	No	No	No	No	Yes	Other	Facebook	2	4	0	8	Labrador mischling	male, sterilised/neutered	kg	22	Yes	No	Yes	Yes	No	No	No	No	No	No	Yes	No	No	Yes	No	No	No	Yes	No	No	No	No	No	No	No	No	No	No	No
2832	Switzerland	30 - 65 years	Female	No	No	No	No	No	No	Yes	Other	facebook	3	9	0	3	Bolonka Zwetna	male, sterilised/neutered	kg	3800	Yes	Yes	No	Yes	No	No	Yes	No	No	No	No	No	No	No	No	No	No	No	No	No	No	No	No	No	No	Yes	No	No	No
2833	Switzerland	30 - 65 years	Female	No	No	No	No	No	No	Yes	Other	facebook	10	3	2	1	Mischling	female, intact	kg	28	Yes	Yes	No	Yes	No	No	No	No	No	No	Yes	No	No	No	No	No	No	No	No	No	No	No	No	No	No	No	No	No	No
2834	Switzerland	30 - 65 years	Female	No	No	No	No	No	No	Yes	Other	Facebook	5	0	4	0	Mischling	male, sterilised/neutered	kg	8	Yes	No	No	Yes	No	No	No	No	No	No	Yes	No	No	No	No	No	No	No	No	No	No	No	No	No	No	No	No	No	No
2836	Switzerland	30 - 65 years	Female	No	No	No	No	No	No	Yes	Other	Facebook	7	2	4	8	Kromfohrländer-Mischling	male, sterilised/neutered	kg	13	Yes	Yes	Yes	Yes	No	No	No	No	No	No	Yes	No	No	No	No	No	No	No	No	No	No	No	No	No	No	No	No	No	No
2837	Canada	30 - 65 years	Female	No	No	No	No	No	Yes	No	Other	From a gog trainer, Donna Hill	6	1	3	0	Border collie smooth coat	male, sterilised/neutered	lbs	48	Yes	Yes	Yes	Yes	Yes	Yes	Yes	No	No	No	Yes	No	No	Yes	No	No	No	No	No	No	No	No	No	No	No	No	No	No	No
2839	Other Country	30 - 65 years	Female	No	No	No	No	No	Yes	No	Other	Twitter	1	2.5	0	2.5	Rhodesian Ridgeback	female, intact	kg	36	Yes	Yes	Yes	Yes	Yes	No	No	No	No	No	Yes	No	No	No	No	No	No	No	No	No	No	No	No	No	No	No	No	No	No
2840	Germany	30 - 65 years	Female	No	No	No	No	No	No	Yes	Email		12	2	0	2	Magyar Vizsla	male, intact	kg	26	No	Yes	No	Yes	Yes	No	No	No	No	No	No	No	No	No	No	No	No	No	No	No	No	No	No	No	No	No	No	Yes	Yes
2850	Switzerland	30 - 65 years	Female	No	No	No	No	No	No	Yes	Other	Facebook	6	7	4	4	Golden Retriever	female, intact	kg	29,9 kg	Yes	Yes	Yes	Yes	Yes	Yes	Yes	Yes	No	No	No	No	No	No	No	No	No	No	No	No	No	No	No	No	No	No	No	Yes	Yes
2846	Germany	30 - 65 years	Female	Yes	No	No	No	No	No	No	Other	Facebook	1	8	0	2	Parson Russell Terrier	female, intact	kg	7	Yes	No	No	Yes	Yes	No	No	No	No	No	No	Yes	No	No	No	No	No	No	No	No	No	No	No	Yes	No	No	No	No	No
2848	Switzerland	18 - 30 years	Female	No	No	No	No	No	No	Yes	Other	Facebook	1	4	0	2	Malinois	female, intact	kg	22.4	Yes	No	Yes	Yes	Yes	No	No	No	No	No	No	No	No	Yes	No	No	No	Yes	No	Yes	Yes	Yes	No	No	No	Yes	No	No	No
2849	Switzerland	> 65 years	Female	No	No	No	No	No	No	Yes	Flyer		9	8	0	2	Cao de Agua Portugues	female, sterilised/neutered	kg	18	Yes	Yes	Yes	Yes	No	Yes	Yes	No	No	No	No	No	No	No	No	No	No	No	No	No	No	No	No	No	No	No	No	No	Yes
2852	United States of America	18 - 30 years	Female	Yes	No	No	No	Yes	No	No	Other	facebook	0	2.25	0	1.75	Border collie	male, intact	lbs	9.5	No	Yes	Yes	Yes	No	No	No	No	No	No	No	No	No	No	No	No	No	No	No	No	No	No	No	Yes	No	No	No	Yes	No
2856	United Kingdom	30 - 65 years	Female	Yes	Yes	No	No	No	No	No	Other	Facebook	2	10	0	2	border collie	male, intact	kg	22	Yes	No	Yes	Yes	Yes	No	No	Yes	No	No	Yes	No	No	No	No	No	No	No	No	No	No	No	No	No	No	No	No	No	No
2857	Other Country	30 - 65 years	Female	No	No	No	No	No	No	Yes	Other	Facebook	11	11	1	6	greyhound	female, sterilised/neutered	lbs	51	No	Yes	No	Yes	No	No	Yes	No	No	No	No	No	No	No	No	No	No	No	No	No	No	No	No	No	No	No	No	No	Yes
2859	United States of America	> 65 years	Female	No	No	No	No	No	No	Yes	Email		4	3	0	2	Pug	female, sterilised/neutered	lbs	16 lbs	Yes	Yes	No	Yes	Yes	No	Yes	No	No	No	No	Yes	No	No	No	No	No	No	No	No	Yes	No	No	No	No	Yes	No	No	No
2860	Switzerland	18 - 30 years	Female	No	No	No	No	No	No	Yes	Other	Facebook	13	3	0	4	Parson Russel Terrier	female, sterilised/neutered	kg	10	Yes	Yes	No	Yes	No	No	No	No	No	No	No	No	No	No	No	No	No	No	No	No	No	No	No	Yes	No	No	No	No	No
2862	Switzerland	30 - 65 years	Female	No	No	No	No	No	No	Yes	Other	Facebook	4	6	0	0	Weisser Schäferhund	female, sterilised/neutered	kg	26kg	Yes	No	Yes	Yes	Yes	Yes	No	No	No	No	Yes	No	No	No	No	No	No	Yes	No	No	No	Yes	No	Yes	No	No	No	No	No
2864	Switzerland	30 - 65 years	Male	No	No	No	No	No	No	Yes	Other	Facebook	0	10	0	2	Mischling	male, intact	kg	34	No	Yes	No	Yes	No	No	No	No	No	No	No	Yes	No	No	No	No	No	No	No	No	No	No	No	No	No	No	No	No	No
2865	Switzerland	30 - 65 years	Female	No	No	No	No	No	No	Yes	Other	facebook	2	10	0	3	yorky	female, intact	kg	4,5	Yes	Yes	No	Yes	No	No	No	No	No	No	No	No	No	No	No	No	No	No	No	No	No	No	No	No	No	Yes	No	Yes	No
2866	Canada	30 - 65 years	Female	No	Yes	No	No	No	No	No	Other	FB	10	1	0	4	Rottweiler	male, intact	kg	56	Yes	Yes	Yes	Yes	Yes	Yes	Yes	Yes	No	No	Yes	Yes	No	No	No	No	No	No	No	No	No	No	No	No	No	No	No	No	No
2868	Switzerland	30 - 65 years	Female	No	No	No	No	No	No	Yes	Other	FB	11	0	1	6	Mischling	female, sterilised/neutered	kg	11	Yes	Yes	No	Yes	No	No	Yes	No	No	No	Yes	Yes	No	No	No	No	No	No	No	No	No	No	No	No	No	No	No	No	No
2869	Switzerland	30 - 65 years	Female	No	No	No	No	No	No	Yes	Other	fb	17	6	0	3	Mischling	male, sterilised/neutered	kg	16	Yes	Yes	No	Yes	No	No	Yes	No	No	No	No	No	No	No	No	No	No	Yes	No	Yes	No	No	No	No	No	No	No	No	No
2870	Switzerland	18 - 30 years	Female	No	No	No	No	Yes	No	No	Flyer		4	10	0	3	Labrador Retriever	female, sterilised/neutered	kg	26.5	No	No	No	Yes	No	No	No	No	No	No	No	Yes	No	No	No	No	No	Yes	No	No	No	No	No	No	No	No	No	No	No
2873	Switzerland	18 - 30 years	Female	No	No	No	No	No	No	Yes	Other	FB	11	0	1	0	Mischling	female, sterilised/neutered	kg	4.4	Yes	No	No	Yes	No	No	No	No	No	No	Yes	Yes	No	No	No	No	No	No	No	No	No	No	No	No	No	No	No	No	No
2874	Switzerland	30 - 65 years	Female	No	No	No	No	No	Yes	No	Other		14	7	0	4	Dobermann	female, sterilised/neutered	kg	24	Yes	Yes	No	Yes	No	No	No	No	No	No	Yes	Yes	No	No	No	No	No	No	No	No	No	No	No	No	No	No	No	No	No
2876	Switzerland	30 - 65 years	Female	Yes	No	No	No	No	No	No	Flyer		12	0	0	7	Malinois	female, sterilised/neutered	kg	33	Yes	Yes	Yes	Yes	Yes	No	Yes	No	No	No	No	Yes	No	No	No	No	No	No	No	No	Yes	No	No	No	No	No	Yes	No	No
2879	Canada	< 18 years	Female	No	No	No	No	No	No	Yes	Other	facebook	12	5	0	2	Soft coated wheaten terrier	female, sterilised/neutered	lbs	40	No	No	No	Yes	No	No	Yes	No	No	No	No	Yes	No	No	No	No	No	No	No	No	No	No	No	No	No	No	No	No	No
2880	Switzerland	18 - 30 years	Female	No	No	No	No	No	No	Yes	Other	wolfwhisper.ch	2	7	0	3	Eurasier	female, intact	kg	16.2	Yes	No	Yes	No	No	No	No	No	No	No	No	Yes	No	No	No	No	No	Yes	No	No	No	No	No	No	No	No	No	No	No
2881	Canada	30 - 65 years	Female	No	No	No	No	No	No	Yes	Other	friend	3	5	0	2	Rhodesian Ridgeback	female, intact	lbs	67	Yes	Yes	Yes	Yes	Yes	No	Yes	Yes	No	No	Yes	No	No	No	No	No	No	No	No	No	Yes	No	No	No	No	No	No	No	No
2882	Switzerland	30 - 65 years	Female	No	No	No	No	No	No	Yes	Other	facebook	5	5	5	5	Cane Corso	male, intact	kg	43	No	Yes	No	Yes	No	No	No	No	No	No	No	Yes	No	No	No	Yes	No	No	No	No	No	No	No	No	No	No	No	No	No
2883	Switzerland	30 - 65 years	Female	No	No	No	No	No	No	Yes	Other	Fb	1	7	0	3	York shire terrier	male, intact	kg	4	Yes	Yes	No	Yes	No	No	No	Yes	No	No	Yes	No	No	No	No	No	No	Yes	No	No	No	No	No	No	No	No	No	No	No
2888	Switzerland	30 - 65 years	Female	No	No	No	No	No	No	Yes	Other	FB	7	11	0	3	Chihuahua	male, intact	kg	3	No	Yes	No	Yes	No	No	Yes	Yes	No	No	No	No	No	Yes	No	No	No	Yes	No	No	No	No	No	No	No	No	No	No	No
2890	Canada	18 - 30 years	Female	No	No	No	No	No	No	Yes	Other	Facebook	0	9	0	5	Bernese mountain dog	female, sterilised/neutered	kg	29	Yes	Yes	Yes	Yes	Yes	No	Yes	Yes	No	No	Yes	Yes	No	No	No	Yes	No	Yes	No	No	Yes	No	No	No	No	No	No	No	No
2891	Canada	30 - 65 years	Female	Yes	No	No	No	No	No	No	Other	Facebook	2	3	0	2	German Shepherd	female, sterilised/neutered	lbs	65	Yes	No	Yes	Yes	Yes	No	No	No	No	No	Yes	Yes	No	No	No	No	No	No	No	No	No	No	No	No	No	No	No	No	No
2892	Germany	30 - 65 years	Female	No	No	No	No	No	No	Yes	Other	facebook	1	11	0	2	Deutscher Pinscher	female, intact	kg	15	Yes	Yes	Yes	Yes	No	No	No	No	No	No	No	Yes	No	Yes	No	Yes	No	No	No	No	Yes	No	No	No	No	Yes	No	No	No
2894	Switzerland	30 - 65 years	Female	No	No	No	No	No	No	Yes	Other	Facebook	7	5	0	2	Labrador	female, sterilised/neutered	kg	29	Yes	Yes	No	Yes	Yes	No	Yes	No	No	No	Yes	No	No	No	No	No	No	Yes	No	No	No	No	No	No	No	No	No	No	No
2896	Switzerland	30 - 65 years	Female	No	No	No	No	No	No	Yes	Other	Facebook	3	10	0	2	Goldendoodle Mischling	male, intact	kg	26	Yes	Yes	Yes	Yes	No	No	No	No	No	No	Yes	No	No	No	No	No	No	No	No	No	No	No	No	No	No	No	No	No	No
2900	Switzerland	30 - 65 years	Female	No	No	No	No	No	No	Yes	Other	Facebook	10	6	0	6	Mischling	male, sterilised/neutered	kg	23	Yes	Yes	Yes	Yes	No	No	Yes	No	No	No	Yes	Yes	No	No	No	No	No	No	No	No	No	No	No	No	No	No	No	No	No
2902	Switzerland	30 - 65 years	Female	No	No	No	No	No	No	Yes	Other	Facebook	1	8	0	3	Mini Australien Shepard	male, sterilised/neutered	kg	11	Yes	No	Yes	Yes	Yes	No	Yes	No	No	No	No	Yes	No	No	No	No	No	Yes	No	Yes	No	No	No	Yes	No	No	No	No	No
2905	Canada	18 - 30 years	Female	No	Yes	No	No	No	No	No	Other	Facebook Group	4	0	0	2	Mixed breed	male, sterilised/neutered	lbs	68	Yes	Yes	Yes	Yes	Yes	No	Yes	No	No	No	Yes	No	No	No	No	No	No	Yes	No	No	No	No	No	No	No	No	No	No	No
2907	Switzerland	30 - 65 years	Female	No	No	No	No	No	No	Yes	Other	facebook	5	7	1	0	Retriever-Mix	female, sterilised/neutered	kg	15 Kg.	Yes	No	Yes	Yes	No	No	Yes	No	No	No	Yes	No	No	No	No	No	No	No	No	No	No	No	No	No	No	No	No	No	No
2909	Germany	30 - 65 years	Female	No	No	No	No	No	No	Yes	Other	markertraining	4	10	0	6	Amerikan Akita	female, sterilised/neutered	kg	42 kg	Yes	No	No	Yes	No	No	Yes	No	No	No	No	No	No	No	No	No	No	Yes	No	No	No	No	No	No	No	No	No	No	No
2918	Canada	18 - 30 years	Female	Yes	No	No	No	No	No	No	Other	Facebook	4	6	0	2	Boxer	female, intact	lbs	45	Yes	No	Yes	Yes	Yes	Yes	No	No	No	No	Yes	Yes	No	No	No	No	No	Yes	No	No	No	No	No	No	No	No	No	No	No
2911	Other Country	30 - 65 years	Female	No	Yes	No	No	No	No	No	Other	facebook	1	3	0	5	mixed breed	female, sterilised/neutered	kg	27	Yes	Yes	Yes	Yes	Yes	Yes	Yes	Yes	No	No	Yes	Yes	No	No	No	No	No	Yes	No	No	No	No	No	No	No	No	No	No	No
2912	Other Country	18 - 30 years	Female	No	No	No	No	No	No	Yes	Other	facebook	2	28	0	3	English cocker spaniel	male, intact	kg	10	Yes	Yes	Yes	Yes	Yes	Yes	No	No	No	No	Yes	No	Yes	Yes	No	No	No	No	No	No	No	No	No	No	No	No	Yes	No	No
2914	Germany	30 - 65 years	Female	No	No	No	No	No	Yes	No	Other	Facebook	7	4	0	5	Rhodesian Ridgeback	female, sterilised/neutered	kg	34	Yes	Yes	Yes	Yes	Yes	Yes	Yes	Yes	No	No	No	No	No	No	No	No	No	No	No	No	No	No	No	No	No	No	No	No	Yes
2915	Canada	30 - 65 years	Male	No	No	No	No	No	No	Yes	Other	friend	2	1	1	0	mixed breed	female, sterilised/neutered	kg	18	Yes	Yes	No	Yes	No	No	No	Yes	No	No	No	Yes	No	No	No	Yes	No	No	Yes	Yes	Yes	No	No	No	No	No	No	No	No
2917	United Kingdom	30 - 65 years	Male	Yes	No	No	No	No	No	No	Other	facebook	5	2	1	0	Jack Russell	female, sterilised/neutered	kg	6kg	No	No	Yes	Yes	Yes	No	No	No	No	No	No	Yes	No	No	No	No	No	No	No	No	No	No	No	No	No	No	No	No	No
2919	Switzerland	> 65 years	Female	No	No	No	No	No	No	Yes	Flyer		5	6	0	3	Chinese Crested Dog Powder Puff	female, sterilised/neutered	kg	5,3	Yes	Yes	Yes	Yes	Yes	No	Yes	No	No	No	Yes	No	No	No	No	No	No	Yes	No	No	No	No	No	No	No	No	No	No	No
2920	Switzerland	30 - 65 years	Female	No	No	No	No	No	No	Yes	Other	Facebook	4	2	0	2	Labrador	female, sterilised/neutered	kg	26.5	No	No	Yes	Yes	No	No	No	No	No	No	No	No	No	No	No	No	No	No	No	Yes	No	No	No	Yes	No	No	No	No	No
2921	Canada	30 - 65 years	Female	No	No	No	No	No	No	Yes	Other	Facebook	8	1	1	0	Jack Russell Terrier	male, sterilised/neutered	lbs	18	Yes	Yes	Yes	Yes	No	No	Yes	No	No	No	Yes	No	No	Yes	No	No	No	Yes	No	No	No	No	No	No	No	No	No	No	No
2922	Switzerland	30 - 65 years	Female	No	No	No	No	No	No	Yes	Email		3	10	0	3	Chihuahua LH	male, intact	kg	3.5	Yes	Yes	No	Yes	No	No	No	No	No	No	No	No	No	No	No	No	No	Yes	No	No	No	No	No	No	No	No	No	No	No
2925	Other Country	30 - 65 years	Female	No	No	No	No	No	No	Yes	Other	facebook	1	1	0	2	Islandic sheperd	female, sterilised/neutered	kg	13,3	Yes	Yes	Yes	Yes	No	No	No	No	No	No	Yes	No	No	No	No	No	No	Yes	No	No	No	No	No	No	No	No	No	No	No
2928	Switzerland	30 - 65 years	Female	No	No	No	No	No	No	Yes	Other	FB	1	5	0	2	dalmatiner	female, sterilised/neutered	kg	25	Yes	Yes	No	Yes	Yes	No	No	No	No	No	Yes	No	No	No	No	No	No	Yes	No	No	No	No	No	Yes	No	No	No	No	No
2929	Switzerland	18 - 30 years	Female	No	No	No	No	Yes	No	No	Other	Vorlesung 11.11.14	6	11	4	3	Mischling	male, sterilised/neutered	kg	31	Yes	Yes	No	Yes	No	No	Yes	Yes	No	No	Yes	Yes	No	No	No	No	No	Yes	No	Yes	Yes	No	No	No	No	No	No	No	No
2930	Switzerland	30 - 65 years	Female	No	No	No	No	No	No	Yes	Other	Facebook	10	6	0	4	Kooikerhondje	male, intact	kg	15	Yes	Yes	Yes	Yes	No	No	Yes	Yes	No	No	Yes	Yes	No	No	No	No	No	No	No	No	No	No	No	No	No	No	No	No	No
2933	United Kingdom	30 - 65 years	Female	No	No	No	No	No	No	Yes	Other	facebook	10	2	0	1.5	mixed breed (labrador x springer spaniel)	female, sterilised/neutered	kg	18	Yes	Yes	Yes	Yes	No	No	Yes	Yes	No	No	Yes	Yes	No	No	No	No	No	No	No	No	No	No	No	No	No	No	No	No	No
2938	Canada	30 - 65 years	Female	No	No	No	No	No	No	Yes	Other	Facebook	10	1	8	0	English setter mix	male, sterilised/neutered	lbs	50	Yes	Yes	No	Yes	No	No	No	Yes	No	No	Yes	Yes	No	No	No	No	No	No	No	No	No	No	No	No	No	No	No	No	No
2939	Germany	30 - 65 years	Female	No	No	No	No	No	No	Yes	Other	Internet	7	9	0	2	Magyar Vizsla	female, sterilised/neutered	kg	25	Yes	Yes	No	Yes	No	Yes	Yes	No	No	No	No	No	No	No	No	No	No	Yes	No	No	No	No	No	No	No	No	No	No	No
2940	United Kingdom	30 - 65 years	Female	No	No	No	No	No	No	Yes	Other	facebook	6	8	0	9	working sheep dog (farm bred border collie type)	male, sterilised/neutered	kg	20	Yes	Yes	Yes	Yes	Yes	No	No	Yes	No	No	Yes	Yes	No	Yes	No	Yes	No	No	No	No	Yes	No	No	No	No	No	No	No	No
2941	Switzerland	18 - 30 years	Female	Yes	No	No	No	No	No	No	Other	facebook	5	3	1	1	mischling	male, sterilised/neutered	kg	30	Yes	Yes	No	Yes	Yes	No	No	No	No	No	No	No	No	No	No	No	No	No	No	No	No	No	No	No	No	No	No	Yes	No
2945	Switzerland	30 - 65 years	Female	No	No	Yes	No	No	No	No	Email		9	10	0	3	Lagotto Romagnolo	female, sterilised/neutered	kg	18	Yes	No	No	Yes	Yes	No	Yes	No	No	No	No	Yes	No	No	No	No	No	Yes	No	No	No	Yes	No	No	No	No	No	No	No
2946	United Kingdom	30 - 65 years	Female	No	No	No	No	No	No	Yes	Other	facebook	3	2	0	5	mixed breed (lurcher)	female, sterilised/neutered	kg	28	Yes	Yes	Yes	Yes	Yes	No	Yes	Yes	No	No	Yes	No	No	No	No	Yes	No	No	No	No	Yes	No	No	No	No	No	No	No	No
2947	Germany	30 - 65 years	Female	No	No	No	No	No	No	Yes	Other	Facebook	0	10	0	2	Leonberger	female, intact	kg	45	Yes	Yes	No	Yes	Yes	No	No	No	No	No	Yes	Yes	No	No	No	No	No	No	No	No	No	No	No	No	No	No	No	No	No
2949	United Kingdom	30 - 65 years	Female	No	No	No	No	No	No	Yes	Other	facebook	1	6	0	1.5	mixed (poodle x collie cross with possibly some terrier)	female, sterilised/neutered	kg	10	Yes	Yes	Yes	Yes	Yes	No	Yes	Yes	No	No	Yes	Yes	No	No	No	Yes	No	No	No	No	Yes	No	No	No	No	No	No	No	No
2950	Switzerland	30 - 65 years	Female	No	No	No	No	No	No	Yes	Other	facebook	2	1	0	3	Labrador retriever	male, intact	kg	28	Yes	Yes	Yes	Yes	Yes	No	Yes	Yes	No	No	Yes	No	No	No	No	No	No	Yes	No	No	No	No	No	No	No	No	No	No	No
2953	Canada	18 - 30 years	Female	Yes	No	No	No	No	No	No	Other	Facebook	3	2	0	11	Beagle	male, sterilised/neutered	lbs	18.6	Yes	Yes	Yes	Yes	No	No	Yes	No	No	No	No	Yes	Yes	No	No	No	No	No	No	No	No	No	No	No	No	No	No	No	No
2954	Switzerland	30 - 65 years	Female	No	No	No	No	No	No	Yes	Other	facebook	4	11	1	2	Mischling	male, sterilised/neutered	kg	14,5	Yes	No	Yes	Yes	No	No	No	No	No	No	Yes	No	No	No	No	No	No	No	No	No	No	No	No	No	No	No	No	No	No
2956	United Kingdom	18 - 30 years	Female	No	No	No	No	No	No	Yes	Other	Facebook	0	7	0	3	Yorkshire terrier	male, intact	kg	3 roughly	Yes	Yes	No	Yes	Yes	No	No	No	No	No	Yes	Yes	No	No	No	No	No	Yes	No	No	No	No	No	No	No	No	No	No	No
2957	Canada	30 - 65 years	Female	No	No	No	No	No	No	Yes	Email		2	11	0	1	Golden Retriever	female, intact	lbs	60 lbs	Yes	Yes	Yes	No	Yes	No	Yes	Yes	No	No	Yes	Yes	No	No	No	No	No	No	No	No	No	No	No	No	No	No	No	No	No
2958	Switzerland	30 - 65 years	Female	No	No	No	No	Yes	No	No	Other	Facebook	3	2	0	4	Flat Coated Retriever	male, sterilised/neutered	kg	40	Yes	Yes	Yes	Yes	Yes	No	Yes	Yes	No	No	Yes	Yes	No	No	No	Yes	No	No	No	No	Yes	No	No	No	No	Yes	No	No	No
2959	Germany	30 - 65 years	Female	No	No	No	No	No	No	Yes	Other	vizsla-forum	5	5	2	7	magyar vizsla drahthaar	female, intact	kg	29	Yes	Yes	No	Yes	Yes	No	No	No	No	No	No	No	No	No	No	No	No	No	No	No	No	No	No	No	No	No	No	Yes	Yes
2960	Switzerland	30 - 65 years	Female	No	No	No	No	No	No	Yes	Email		4	2	0	3	Irish Soft Coated Wheaten Terrier	female, sterilised/neutered	kg	15.5	Yes	Yes	No	Yes	No	No	No	No	No	No	Yes	Yes	No	No	No	No	No	Yes	No	No	No	No	No	No	No	No	No	No	No
2961	Switzerland	30 - 65 years	Female	No	No	No	No	No	No	Yes	Other	FB	6	3	0	4	Mischling	female, sterilised/neutered	kg	26.5	Yes	Yes	Yes	Yes	Yes	No	No	Yes	No	No	Yes	No	No	No	No	No	No	Yes	No	No	No	No	No	No	No	No	No	No	No
2963	Switzerland	30 - 65 years	Female	No	No	No	No	No	No	Yes	Other	Facebook	2	5	1	8	Malinoise x Jack Russel	female, sterilised/neutered	kg	11.9	Yes	Yes	No	Yes	Yes	No	No	No	No	No	No	No	No	No	No	No	No	No	No	No	No	No	No	No	No	No	No	Yes	No
2966	Switzerland	30 - 65 years	Male	No	No	No	No	No	No	Yes	Other	Facebook	10	4	0	3	Siberian Husky	male, intact	kg	20	Yes	Yes	No	Yes	No	No	Yes	No	No	No	No	Yes	No	No	No	No	No	Yes	No	No	No	No	No	No	No	No	No	No	No
2967	Switzerland	30 - 65 years	Female	Yes	No	No	No	No	No	No	Email		7	0	6	6	Mischling	female, sterilised/neutered	kg	18	Yes	No	No	Yes	No	No	Yes	No	No	No	No	No	No	No	No	No	No	No	No	No	No	No	No	No	No	No	No	Yes	No
2969	Switzerland	30 - 65 years	Female	No	No	No	No	No	No	Yes	Other	Facebook	3	6	0	2	Mini American Shepherd	female, intact	kg	12	Yes	Yes	Yes	No	Yes	No	No	No	No	No	Yes	No	No	No	No	No	No	No	No	No	No	No	No	No	No	No	No	Yes	No
2971	Switzerland	30 - 65 years	Female	No	No	No	No	No	No	Yes	Other	facebook-friend	14	7	3	0	mischling	female, sterilised/neutered	kg	22	Yes	Yes	No	Yes	Yes	No	No	Yes	No	No	No	No	No	No	No	No	No	Yes	No	No	No	No	No	No	No	No	No	No	No
2978	Switzerland	30 - 65 years	Female	No	No	No	No	No	No	Yes	Other	facebook	1	9	0	4	australian shepherd	female, sterilised/neutered	kg	17	No	No	No	Yes	No	Yes	Yes	No	No	No	Yes	Yes	No	No	No	No	No	Yes	No	No	No	No	No	No	No	No	No	No	No
2979	United States of America	30 - 65 years	Female	Yes	No	No	No	No	No	No	Other	Facebook	9	2	0	2	Labrador Retriever	female, sterilised/neutered	lbs	66	Yes	Yes	Yes	Yes	Yes	No	Yes	Yes	No	No	Yes	Yes	No	Yes	No	No	No	Yes	No	No	No	No	No	No	No	No	No	No	No
2983	Canada	18 - 30 years	Female	No	No	No	No	No	No	Yes	Other	facebook	7	0	0	0	Boston Terrier x English Bulldog	male, sterilised/neutered	lbs	27	Yes	Yes	No	Yes	Yes	No	Yes	No	No	No	No	Yes	No	No	No	No	No	Yes	No	No	No	No	No	No	No	No	No	No	No
2986	Switzerland	30 - 65 years	Female	No	No	No	No	No	No	Yes	Other	Facebook	3	11	2	10	Podenco-mix	male, sterilised/neutered	kg	10	Yes	No	Yes	Yes	Yes	No	No	No	No	No	No	Yes	No	No	No	No	No	Yes	No	No	No	No	No	No	No	No	No	No	No
2989	Switzerland	30 - 65 years	Female	No	No	No	No	No	No	Yes	Other	facebook	4	4	0	4	pinscher mischling	female, sterilised/neutered	kg	2,300	No	No	No	Yes	No	No	No	No	Yes	No	No	Yes	No	No	No	No	No	No	No	No	No	No	No	No	No	No	No	Yes	No
2990	Switzerland	30 - 65 years	Female	No	No	No	No	No	No	Yes	Other	Facebook	4	3	0	2.5	Australian Kelpie	female, sterilised/neutered	kg	11	Yes	No	No	Yes	Yes	No	Yes	No	No	No	No	No	No	No	No	No	No	No	No	No	No	No	No	No	No	No	No	No	Yes
2993	United States of America	30 - 65 years	Female	No	No	No	No	No	No	Yes	Other	Facebook	8	0	3	0	mixed breed	male, sterilised/neutered	lbs	50	Yes	Yes	No	Yes	Yes	No	Yes	Yes	No	No	Yes	Yes	No	No	No	No	No	Yes	No	No	Yes	No	No	Yes	No	No	Yes	No	No
2996	Other Country	18 - 30 years	Female	No	No	No	No	No	No	Yes	Other	facebook	1	2	0	2.5	Australian shepherd	male, intact	kg	28	Yes	Yes	Yes	No	Yes	No	Yes	Yes	No	No	No	Yes	No	Yes	No	No	No	Yes	No	No	No	No	No	Yes	No	Yes	No	No	No
2998	Canada	18 - 30 years	Female	No	No	No	No	No	No	Yes	Other	Facebook	2	6	0	3	Mixed breed - suspect Australian cattle dog as major breed, possibly welsh corgi mixed in	female, sterilised/neutered	kg	23	Yes	Yes	No	Yes	Yes	No	No	No	No	No	No	Yes	No	No	No	No	No	No	No	No	Yes	No	No	No	No	No	No	No	No
2999	Canada	30 - 65 years	Female	No	No	No	No	No	No	Yes	Other	dog trainer	9	0	1	6	Mixed breed: Belgian Malinois/Lab	male, sterilised/neutered	lbs	75	Yes	Yes	Yes	Yes	Yes	No	Yes	No	No	No	No	Yes	No	Yes	No	No	No	No	No	Yes	No	No	No	No	No	No	Yes	No	No
3000	Canada	30 - 65 years	Female	No	No	No	No	No	No	Yes	Other	Facebook	9	8	0	2	mixed breeds	male, sterilised/neutered	kg	10	Yes	Yes	Yes	Yes	Yes	No	Yes	Yes	No	No	No	Yes	No	No	No	No	No	No	No	No	No	No	No	No	No	No	No	No	No
3001	Canada	30 - 65 years	Female	No	No	No	No	No	No	Yes	Other	facebook	5	3	0	2	Portuguese Water Dog	male, sterilised/neutered	lbs	45	Yes	No	No	Yes	No	No	Yes	No	No	No	No	Yes	No	No	No	No	No	Yes	No	No	No	No	No	No	No	No	No	No	No
3004	Canada	30 - 65 years	Female	No	No	No	No	No	No	Yes	Other	facebook	5	6	0	0	Chocolate Lab	male, sterilised/neutered	kg	49	Yes	Yes	No	Yes	No	No	Yes	No	No	No	No	Yes	No	No	Yes	No	No	No	No	No	No	No	No	No	No	No	Yes	No	No
3005	Switzerland	30 - 65 years	Female	No	No	No	No	No	No	Yes	Other	Facebook	8	1	0	2	Altdeutscher Schäferhund	male, intact	kg	48	No	Yes	No	Yes	Yes	No	No	No	No	No	No	No	No	Yes	No	No	No	Yes	No	No	No	No	No	No	No	No	No	No	No
3009	Other Country	30 - 65 years	Female	No	No	No	No	No	No	Yes	Other	blog post	8	1	0	2	Staffordshire Bull Terrier	female, sterilised/neutered	kg	18kgs	No	Yes	No	Yes	No	No	No	No	No	No	No	Yes	No	No	No	No	No	Yes	No	No	No	No	No	No	No	No	No	No	No
3010	Canada	18 - 30 years	Female	No	No	No	No	No	No	Yes	Other	Facebook	4	1	0	8	Weimaraner	male, sterilised/neutered	lbs	80 lbs	Yes	Yes	No	Yes	Yes	No	Yes	No	No	No	Yes	Yes	No	No	Yes	No	No	No	No	Yes	No	No	No	No	No	No	Yes	No	No
3011	Canada	30 - 65 years	Female	No	No	No	No	No	Yes	No	Other	Facebook post	17	7	0	2	Border collie	female, sterilised/neutered	lbs	42	Yes	Yes	No	Yes	Yes	No	Yes	Yes	No	No	Yes	Yes	No	No	No	No	No	Yes	No	No	No	No	No	No	No	No	No	No	No
3013	Canada	30 - 65 years	Male	No	No	No	No	No	No	Yes	Other	Facebook	2	0	0	2	German Pinscher	male, sterilised/neutered	lbs	40	No	Yes	No	Yes	No	No	No	No	No	No	No	Yes	No	No	No	No	No	No	No	No	No	No	No	No	No	No	No	No	No
3017	Other Country	18 - 30 years	Female	No	No	No	No	Yes	No	No	Email		1	10	0	2	English Spaniel cocker	male, intact	kg	17	Yes	No	Yes	Yes	Yes	No	No	No	No	No	Yes	Yes	Yes	No	No	No	No	Yes	No	No	No	No	No	No	No	No	No	No	No
3019	Switzerland	30 - 65 years	Female	Yes	Yes	No	No	Yes	No	No	Other	Facebook	930	865	200	523	AmStaffMix, Malinois, Rottweiler	female, sterilised/neutered	kg	Weiblich kastriert 29kg (9,8 Jahre alt) unkastriert 28kg (3,6 Jahre alt) Männlich unkastriert 35kg steigend (5Monate alt)	Yes	Yes	Yes	Yes	Yes	No	Yes	No	Yes	No	Yes	Yes	No	No	No	No	No	Yes	No	No	Yes	Yes	No	Yes	No	Yes	No	Yes	No
3021	Switzerland	30 - 65 years	Female	No	No	No	No	No	No	Yes	Other	facebook	7	1	0	3	Slovensky Cuvac	female, sterilised/neutered	kg	31	Yes	Yes	No	Yes	No	No	No	No	No	No	No	No	No	No	No	No	No	Yes	No	Yes	No	No	No	No	No	No	No	No	No
3022	Other Country	30 - 65 years	Female	No	Yes	Yes	Yes	No	No	No	Other	facebook	5	8	0	3	mix breed - fousek plus Wirehaired Pointing Griffon	male, sterilised/neutered	kg	45	Yes	No	No	No	No	No	No	No	No	No	No	No	Yes	No	No	No	No	No	No	No	No	No	No	No	No	No	No	Yes	No
3025	Other Country	30 - 65 years	Male	No	No	No	No	No	No	Yes	Email		2014	2	0	4	pudel	female, intact	lbs	19.4	Yes	Yes	No	Yes	No	No	No	No	No	No	No	No	No	No	No	Yes	No	Yes	No	No	No	No	No	No	No	No	No	No	No
[truncated: 1,931 more rows]
[truncated: 116 more columns]

## Sheet: Inter-rater reliability
Antwort ID	First rater	S_easily stressed	S_small changes	S_easily startled	F_fearful	FL_startled_noises	S_nervous	S_absorb	S_argue	S_uncertain	N_submissive	SI_emotionally_stable	S_mistrustful	FL_startled_objects	S_restless	SI_new_environment	S_perception	S_changes	S_voice	S_calming_down	FL_new_situations	S_touch	S_reactive	S_attentive	S_thoughtful	S_observant	S_alert	SI_relaxed	S_alone	S_punishment	I_impulsive	SI_biddable	S_sensitive	S_demanding	S_emotional	T_timid	S_security	FL_reluctant	S_excitable	S_intelligent	S_visual	FI_frightened	F_fear_phobia	Second rater	S_easily stressed	S_small changes	S_easily startled	F_fearful	FL_startled_noises
[truncated: 780 more rows]
[truncated: 37 more columns]
